# Supplementary material for: Characterization of a de novo assembled transcriptome of the Common Blackbird (Turdus merula)
Source: PeerJ. 2017 Dec 13;5:e4045. doi: 10.7717/peerj.4045 (PMC5732540; doi:10.7717/peerj.4045)
Supplement: Table S1 [file peerj-05-4045-s001.xlsx]

## Sheet: genelist pool
ContigName	ContigLength	topnrMatch	topnrEvalue	nobadwordnrMatch	nobadwordnrEvalue	Uniprotmatch	X._identity	evalue	ID	Description	KEGG	GO	GOCC	GOBP	GOMF	Keywords	X	rcp557[, 2]	rcp558[, 2]	MeanCounts	Gene
Locus_1_Transcript_2/4_Confidence_0.700_Length_9592	9592	Locus_1_Transcript_2/4_Confidence_0.700_Length_9592	9592	Locus_1_Transcript_2/4_Confidence_0.700_Length_9592	9592	Q8NB14	75.405	0	UBP38_HUMAN	Ubiquitin carboxyl-terminal hydrolase 38	hsa:84640	GO:0004843 \\ GO:0016579 \\ GO:0006511 \\	protein deubiquitination (GO:0016579);ubiquitin-dependent protein catabolic process (GO:0006511);	thiol-dependent ubiquitin-specific protease activity (GO:0004843);	No_GOCC	3D-structure;Alternative splicing;Complete proteome;Hydrolase;Protease;Reference proteome;Thiol protease;Ubl conjugation pathway.;		4930	8065	4930	UBP38
Locus_10_Transcript_1/1_Confidence_1.000_Length_2691	2691	Locus_10_Transcript_1/1_Confidence_1.000_Length_2691	2691	Locus_10_Transcript_1/1_Confidence_1.000_Length_2691	2691	Q863B3	90	0	SND1_BOVIN	Staphylococcal nuclease domain-containing protein 1	bta:404098	GO:0097433 \\ GO:0070062 \\ GO:0042470 \\ GO:0016020 \\ GO:0005739 \\ GO:0005634 \\ GO:0016442 \\ GO:0004518 \\ GO:0044822 \\ GO:0031047 \\ GO:0001649 \\ GO:0006355 \\ GO:0006351 \\	gene silencing by RNA (GO:0031047);osteoblast differentiation (GO:0001649);regulation of transcription, DNA-templated (GO:0006355);transcription, DNA-templated (GO:0006351);	nuclease activity (GO:0004518);poly(A) RNA binding (GO:0044822);	dense body (GO:0097433);extracellular exosome (GO:0070062);melanosome (GO:0042470);membrane (GO:0016020);mitochondrion (GO:0005739);nucleus (GO:0005634);RISC complex (GO:0016442);	Acetylation;Complete proteome;Cytoplasm;Direct protein sequencing;Nucleus;Phosphoprotein;Reference proteome;Repeat;Transcription;Transcription regulation.;		17847	14978	17847	SND1
Locus_100_Transcript_1/5_Confidence_0.500_Length_921	921	Locus_100_Transcript_1/5_Confidence_0.500_Length_921	921	Locus_100_Transcript_1/5_Confidence_0.500_Length_921	921	P83242	50	2.36e-11	MSMB_STRCA	Beta-microseminoprotein	No_KEGG	GO:0005576 \\	No_GOBP	No_GOMF	extracellular region (GO:0005576);	Amidation;Direct protein sequencing;Disulfide bond;Secreted.;		230	102	230	MSMB
Locus_100_Transcript_2/5_Confidence_0.500_Length_755	755	Locus_100_Transcript_2/5_Confidence_0.500_Length_755	755	Locus_100_Transcript_2/5_Confidence_0.500_Length_755	755	P83242	56.977	3.45e-30	MSMB_STRCA	Beta-microseminoprotein	No_KEGG	GO:0005576 \\	No_GOBP	No_GOMF	extracellular region (GO:0005576);	Amidation;Direct protein sequencing;Disulfide bond;Secreted.;		214	75	214	MSMB
Locus_100_Transcript_4/5_Confidence_0.250_Length_1207	1207	Locus_100_Transcript_4/5_Confidence_0.250_Length_1207	1207	Locus_100_Transcript_4/5_Confidence_0.250_Length_1207	1207	P83242	37.805	3.66e-13	MSMB_STRCA	Beta-microseminoprotein	No_KEGG	GO:0005576 \\	No_GOBP	No_GOMF	extracellular region (GO:0005576);	Amidation;Direct protein sequencing;Disulfide bond;Secreted.;		237	28	237	MSMB
Locus_100_Transcript_5/5_Confidence_0.167_Length_661	661	Locus_100_Transcript_5/5_Confidence_0.167_Length_661	661	Locus_100_Transcript_5/5_Confidence_0.167_Length_661	661	P83242	70.93	6.98e-41	MSMB_STRCA	Beta-microseminoprotein	No_KEGG	GO:0005576 \\	No_GOBP	No_GOMF	extracellular region (GO:0005576);	Amidation;Direct protein sequencing;Disulfide bond;Secreted.;		17264	6586	17264	MSMB
Locus_1000_Transcript_1/4_Confidence_0.700_Length_3807	3807	Locus_1000_Transcript_1/4_Confidence_0.700_Length_3807	3807	Locus_1000_Transcript_1/4_Confidence_0.700_Length_3807	3807	Q91VC9	77.778	4.27e-111	GHITM_MOUSE	Growth hormone-inducible transmembrane protein	mmu:66092	GO:0070062 \\ GO:0016021 \\ GO:0005743 \\ GO:0005739 \\ GO:0006915 \\	apoptotic process (GO:0006915);	No_GOMF	extracellular exosome (GO:0070062);integral component of membrane (GO:0016021);mitochondrial inner membrane (GO:0005743);mitochondrion (GO:0005739);	Apoptosis;Complete proteome;Membrane;Mitochondrion;Mitochondrion inner membrane;Reference proteome;Transit peptide;Transmembrane;Transmembrane helix.;		20207	12871	20207	GHITM
Locus_10000_Transcript_1/4_Confidence_0.667_Length_436	436	Locus_10000_Transcript_1/4_Confidence_0.667_Length_436	436	Locus_10000_Transcript_1/4_Confidence_0.667_Length_436	436	P38552	65.957	6.69e-12	LEG4_RAT	Galectin-4	rno:25474	GO:0005615 \\ GO:0030246 \\ GO:0016936 \\	No_GOBP	carbohydrate binding (GO:0030246);galactoside binding (GO:0016936);	extracellular space (GO:0005615);	Complete proteome;Direct protein sequencing;Lectin;Phosphoprotein;Reference proteome;Repeat.;		473	61	473	LEG4
Locus_10000_Transcript_3/4_Confidence_0.556_Length_567	567	Locus_10000_Transcript_3/4_Confidence_0.556_Length_567	567	Locus_10000_Transcript_3/4_Confidence_0.556_Length_567	567	Q3T0D6	57.037	1.42e-45	LEG4_BOVIN	Galectin-4	bta:614804	GO:0030246 \\	No_GOBP	carbohydrate binding (GO:0030246);	No_GOCC	Complete proteome;Lectin;Phosphoprotein;Reference proteome;Repeat.;		792	318	792	LEG4
Locus_100000_Transcript_1/1_Confidence_1.000_Length_248	248	No_sig_nr_hit	No_sig_nr_hit	No_sig_nr_hit	No_sig_nr_hit	No_Uniprotmatch	No_%_identity	No_evalue	No_ID	No_Description	No_KEGG	No_GO	No_GOCC	No_GOBP	No_GOMF	No_keywords		2	3	2	No
Locus_100001_Transcript_1/1_Confidence_1.000_Length_314	314	Locus_100001_Transcript_1/1_Confidence_1.000_Length_314	314	Locus_100001_Transcript_1/1_Confidence_1.000_Length_314	314	A2AKB4	37.624	3.09e-12	FRPD1_MOUSE	FERM and PDZ domain-containing protein 1	mmu:666060	GO:0005856 \\ GO:0005829 \\ GO:0070062 \\ GO:0005886 \\ GO:0007165 \\	signal transduction (GO:0007165);	No_GOMF	cytoskeleton (GO:0005856);cytosol (GO:0005829);extracellular exosome (GO:0070062);plasma membrane (GO:0005886);	Cell membrane;Complete proteome;Cytoplasm;Membrane;Reference proteome.;		6	5	6	FRPD1
Locus_100002_Transcript_1/1_Confidence_1.000_Length_368	368	No_sig_nr_hit	No_sig_nr_hit	No_sig_nr_hit	No_sig_nr_hit	No_Uniprotmatch	No_%_identity	No_evalue	No_ID	No_Description	No_KEGG	No_GO	No_GOCC	No_GOBP	No_GOMF	No_keywords		1	12	1	No
Locus_100004_Transcript_1/1_Confidence_1.000_Length_292	292	No_sig_nr_hit	No_sig_nr_hit	No_sig_nr_hit	No_sig_nr_hit	No_Uniprotmatch	No_%_identity	No_evalue	No_ID	No_Description	No_KEGG	No_GO	No_GOCC	No_GOBP	No_GOMF	No_keywords		2	3	2	No
Locus_100007_Transcript_1/1_Confidence_1.000_Length_220	220	Locus_100007_Transcript_1/1_Confidence_1.000_Length_220	220	Locus_100007_Transcript_1/1_Confidence_1.000_Length_220	220	P12370	63.014	1.53e-24	KAPC_DROME	cAMP-dependent protein kinase catalytic subunit	dme:Dmel_CG4379	GO:0005952 \\ GO:0044297 \\ GO:0005737 \\ GO:0030425 \\ GO:0005886 \\ GO:0005524 \\ GO:0004691 \\ GO:0004674 \\ GO:0007615 \\ GO:0007448 \\ GO:0048149 \\ GO:0019933 \\ GO:0048749 \\ GO:0007480 \\ GO:0007476 \\ GO:0007612 \\ GO:0007611 \\ GO:0045475 \\ GO:0007613 \\ GO:0050804 \\ GO:0045879 \\ GO:0008355 \\ GO:0007314 \\ GO:0008103 \\ GO:0048477 \\ GO:0007228 \\ GO:0006468 \\ GO:0042981 \\ GO:0008…	anesthesia-resistant memory (GO:0007615);anterior/posterior pattern specification, imaginal disc (GO:0007448);behavioral response to ethanol (GO:0048149);cAMP-mediated signaling (GO:0019933);compound eye development (GO:0048749);imaginal disc-derived leg morphogenesis (GO:0007480);imaginal disc-derived wing morphogenesis (GO:0007476);learning (GO:0007612);learning or memory (GO:0007611);locomotor…	ATP binding (GO:0005524);cAMP-dependent protein kinase activity (GO:0004691);protein serine/threonine kinase activity (GO:0004674);	cAMP-dependent protein kinase complex (GO:0005952);cell body (GO:0044297);cytoplasm (GO:0005737);dendrite (GO:0030425);plasma membrane (GO:0005886);	ATP-binding;cAMP;Complete proteome;Kinase;Lipoprotein;Myristate;Nucleotide-binding;Phosphoprotein;Reference proteome;Serine/threonine-protein kinase;Transferase.;		4	0	4	KAPC
Locus_100008_Transcript_1/1_Confidence_1.000_Length_562	562	Locus_100008_Transcript_1/1_Confidence_1.000_Length_562	562	Locus_100008_Transcript_1/1_Confidence_1.000_Length_562	562	Q8R0W0	64.706	2.49e-40	EPIPL_MOUSE	Epiplakin	mmu:223650	GO:0005737 \\ GO:0005856 \\ GO:0044822 \\	No_GOBP	poly(A) RNA binding (GO:0044822);	cytoplasm (GO:0005737);cytoskeleton (GO:0005856);	Coiled coil;Complete proteome;Cytoplasm;Cytoskeleton;Phosphoprotein;Reference proteome;Repeat.;		3	10	3	EPIPL
Locus_100009_Transcript_1/1_Confidence_1.000_Length_1066	1066	No_sig_nr_hit	No_sig_nr_hit	No_sig_nr_hit	No_sig_nr_hit	No_Uniprotmatch	No_%_identity	No_evalue	No_ID	No_Description	No_KEGG	No_GO	No_GOCC	No_GOBP	No_GOMF	No_keywords		3	30	3	No
Locus_10001_Transcript_1/6_Confidence_0.143_Length_1291	1291	Locus_10001_Transcript_1/6_Confidence_0.143_Length_1291	1291	Locus_10001_Transcript_1/6_Confidence_0.143_Length_1291	1291	Q9Y223	95.195	0	GLCNE_HUMAN	Bifunctional UDP-N-acetylglucosamine 2-epimerase/N-acetylmannosamine kinase	hsa:10020	GO:0005737 \\ GO:0005829 \\ GO:0005524 \\ GO:0004553 \\ GO:0046872 \\ GO:0009384 \\ GO:0008761 \\ GO:0007155 \\ GO:0044267 \\ GO:0006488 \\ GO:0006045 \\ GO:0006054 \\ GO:0043687 \\ GO:0018279 \\ GO:0006047 \\	cell adhesion (GO:0007155);cellular protein metabolic process (GO:0044267);dolichol-linked oligosaccharide biosynthetic process (GO:0006488);N-acetylglucosamine biosynthetic process (GO:0006045);N-acetylneuraminate metabolic process (GO:0006054);post-translational protein modification (GO:0043687);protein N-linked glycosylation via asparagine (GO:0018279);UDP-N-acetylglucosamine metabolic process…	ATP binding (GO:0005524);hydrolase activity, hydrolyzing O-glycosyl compounds (GO:0004553);metal ion binding (GO:0046872);N-acylmannosamine kinase activity (GO:0009384);UDP-N-acetylglucosamine 2-epimerase activity (GO:0008761);	cytoplasm (GO:0005737);cytosol (GO:0005829);	3D-structure;Allosteric enzyme;Alternative splicing;ATP-binding;Complete proteome;Cytoplasm;Disease mutation;Hydrolase;Kinase;Metal-binding;Multifunctional enzyme;Nucleotide-binding;Phosphoprotein;Reference proteome;Transferase;Zinc.;		113	75	113	GLCNE
Locus_10001_Transcript_4/6_Confidence_0.643_Length_4319	4319	Locus_10001_Transcript_4/6_Confidence_0.643_Length_4319	4319	Locus_10001_Transcript_4/6_Confidence_0.643_Length_4319	4319	Q9Y223	92.105	0	GLCNE_HUMAN	Bifunctional UDP-N-acetylglucosamine 2-epimerase/N-acetylmannosamine kinase	hsa:10020	GO:0005737 \\ GO:0005829 \\ GO:0005524 \\ GO:0004553 \\ GO:0046872 \\ GO:0009384 \\ GO:0008761 \\ GO:0007155 \\ GO:0044267 \\ GO:0006488 \\ GO:0006045 \\ GO:0006054 \\ GO:0043687 \\ GO:0018279 \\ GO:0006047 \\	cell adhesion (GO:0007155);cellular protein metabolic process (GO:0044267);dolichol-linked oligosaccharide biosynthetic process (GO:0006488);N-acetylglucosamine biosynthetic process (GO:0006045);N-acetylneuraminate metabolic process (GO:0006054);post-translational protein modification (GO:0043687);protein N-linked glycosylation via asparagine (GO:0018279);UDP-N-acetylglucosamine metabolic process…	ATP binding (GO:0005524);hydrolase activity, hydrolyzing O-glycosyl compounds (GO:0004553);metal ion binding (GO:0046872);N-acylmannosamine kinase activity (GO:0009384);UDP-N-acetylglucosamine 2-epimerase activity (GO:0008761);	cytoplasm (GO:0005737);cytosol (GO:0005829);	3D-structure;Allosteric enzyme;Alternative splicing;ATP-binding;Complete proteome;Cytoplasm;Disease mutation;Hydrolase;Kinase;Metal-binding;Multifunctional enzyme;Nucleotide-binding;Phosphoprotein;Reference proteome;Transferase;Zinc.;		1571	1183	1571	GLCNE
Locus_100010_Transcript_1/1_Confidence_1.000_Length_248	248	No_sig_nr_hit	No_sig_nr_hit	No_sig_nr_hit	No_sig_nr_hit	No_Uniprotmatch	No_%_identity	No_evalue	No_ID	No_Description	No_KEGG	No_GO	No_GOCC	No_GOBP	No_GOMF	No_keywords		5	2	5	No
Locus_100011_Transcript_1/1_Confidence_1.000_Length_263	263	No_sig_nr_hit	No_sig_nr_hit	No_sig_nr_hit	No_sig_nr_hit	No_Uniprotmatch	No_%_identity	No_evalue	No_ID	No_Description	No_KEGG	No_GO	No_GOCC	No_GOBP	No_GOMF	No_keywords		3	3	3	No
Locus_100013_Transcript_1/1_Confidence_1.000_Length_215	215	No_sig_nr_hit	No_sig_nr_hit	No_sig_nr_hit	No_sig_nr_hit	No_Uniprotmatch	No_%_identity	No_evalue	No_ID	No_Description	No_KEGG	No_GO	No_GOCC	No_GOBP	No_GOMF	No_keywords		3	2	3	No
Locus_100014_Transcript_1/1_Confidence_1.000_Length_235	235	No_sig_nr_hit	No_sig_nr_hit	No_sig_nr_hit	No_sig_nr_hit	No_Uniprotmatch	No_%_identity	No_evalue	No_ID	No_Description	No_KEGG	No_GO	No_GOCC	No_GOBP	No_GOMF	No_keywords		5	0	5	No
Locus_100015_Transcript_1/1_Confidence_1.000_Length_440	440	No_sig_nr_hit	No_sig_nr_hit	No_sig_nr_hit	No_sig_nr_hit	No_Uniprotmatch	No_%_identity	No_evalue	No_ID	No_Description	No_KEGG	No_GO	No_GOCC	No_GOBP	No_GOMF	No_keywords		1	8	1	No
Locus_100017_Transcript_1/1_Confidence_1.000_Length_263	263	No_sig_nr_hit	No_sig_nr_hit	No_sig_nr_hit	No_sig_nr_hit	No_Uniprotmatch	No_%_identity	No_evalue	No_ID	No_Description	No_KEGG	No_GO	No_GOCC	No_GOBP	No_GOMF	No_keywords		4	0	4	No
Locus_100018_Transcript_1/1_Confidence_1.000_Length_203	203	No_sig_nr_hit	No_sig_nr_hit	No_sig_nr_hit	No_sig_nr_hit	No_Uniprotmatch	No_%_identity	No_evalue	No_ID	No_Description	No_KEGG	No_GO	No_GOCC	No_GOBP	No_GOMF	No_keywords		1	1	1	No
Locus_10002_Transcript_1/12_Confidence_1.000_Length_248	248	No_sig_nr_hit	No_sig_nr_hit	No_sig_nr_hit	No_sig_nr_hit	No_Uniprotmatch	No_%_identity	No_evalue	No_ID	No_Description	No_KEGG	No_GO	No_GOCC	No_GOBP	No_GOMF	No_keywords		0	3	0	No
Locus_10002_Transcript_10/12_Confidence_0.559_Length_4601	4601	Locus_10002_Transcript_10/12_Confidence_0.559_Length_4601	4601	Locus_10002_Transcript_10/12_Confidence_0.559_Length_4601	4601	Q9NVP4	47.872	3.01e-180	DZAN1_HUMAN	Double zinc ribbon and ankyrin repeat-containing protein 1	hsa:55184	GO:0008270 \\ GO:0098779 \\	mitophagy in response to mitochondrial depolarization (GO:0098779);	zinc ion binding (GO:0008270);	No_GOCC	Alternative splicing;ANK repeat;Complete proteome;Metal-binding;Phosphoprotein;Reference proteome;Repeat;Zinc;Zinc-finger.;		279	383	279	DZAN1
Locus_10002_Transcript_11/12_Confidence_0.176_Length_1659	1659	Locus_10002_Transcript_11/12_Confidence_0.176_Length_1659	1659	Locus_10002_Transcript_11/12_Confidence_0.176_Length_1659	1659	Q9NVP4	48.872	2.01e-67	DZAN1_HUMAN	Double zinc ribbon and ankyrin repeat-containing protein 1	hsa:55184	GO:0008270 \\ GO:0098779 \\	mitophagy in response to mitochondrial depolarization (GO:0098779);	zinc ion binding (GO:0008270);	No_GOCC	Alternative splicing;ANK repeat;Complete proteome;Metal-binding;Phosphoprotein;Reference proteome;Repeat;Zinc;Zinc-finger.;		165	133	165	DZAN1
Locus_10002_Transcript_12/12_Confidence_0.588_Length_4087	4087	Locus_10002_Transcript_12/12_Confidence_0.588_Length_4087	4087	Locus_10002_Transcript_12/12_Confidence_0.588_Length_4087	4087	Q9NVP4	50.066	0	DZAN1_HUMAN	Double zinc ribbon and ankyrin repeat-containing protein 1	hsa:55184	GO:0008270 \\ GO:0098779 \\	mitophagy in response to mitochondrial depolarization (GO:0098779);	zinc ion binding (GO:0008270);	No_GOCC	Alternative splicing;ANK repeat;Complete proteome;Metal-binding;Phosphoprotein;Reference proteome;Repeat;Zinc;Zinc-finger.;		294	375	294	DZAN1
Locus_10002_Transcript_2/12_Confidence_1.000_Length_224	224	No_sig_nr_hit	No_sig_nr_hit	No_sig_nr_hit	No_sig_nr_hit	No_Uniprotmatch	No_%_identity	No_evalue	No_ID	No_Description	No_KEGG	No_GO	No_GOCC	No_GOBP	No_GOMF	No_keywords		0	3	0	No
Locus_10002_Transcript_4/12_Confidence_0.529_Length_4006	4006	Locus_10002_Transcript_4/12_Confidence_0.529_Length_4006	4006	Locus_10002_Transcript_4/12_Confidence_0.529_Length_4006	4006	Q9NVP4	48.349	0	DZAN1_HUMAN	Double zinc ribbon and ankyrin repeat-containing protein 1	hsa:55184	GO:0008270 \\ GO:0098779 \\	mitophagy in response to mitochondrial depolarization (GO:0098779);	zinc ion binding (GO:0008270);	No_GOCC	Alternative splicing;ANK repeat;Complete proteome;Metal-binding;Phosphoprotein;Reference proteome;Repeat;Zinc;Zinc-finger.;		239	336	239	DZAN1
Locus_10002_Transcript_6/12_Confidence_0.529_Length_4046	4046	Locus_10002_Transcript_6/12_Confidence_0.529_Length_4046	4046	Locus_10002_Transcript_6/12_Confidence_0.529_Length_4046	4046	Q9NVP4	48.126	0	DZAN1_HUMAN	Double zinc ribbon and ankyrin repeat-containing protein 1	hsa:55184	GO:0008270 \\ GO:0098779 \\	mitophagy in response to mitochondrial depolarization (GO:0098779);	zinc ion binding (GO:0008270);	No_GOCC	Alternative splicing;ANK repeat;Complete proteome;Metal-binding;Phosphoprotein;Reference proteome;Repeat;Zinc;Zinc-finger.;		244	383	244	DZAN1
Locus_10002_Transcript_7/12_Confidence_0.588_Length_4440	4440	Locus_10002_Transcript_7/12_Confidence_0.588_Length_4440	4440	Locus_10002_Transcript_7/12_Confidence_0.588_Length_4440	4440	Q9NVP4	49.073	0	DZAN1_HUMAN	Double zinc ribbon and ankyrin repeat-containing protein 1	hsa:55184	GO:0008270 \\ GO:0098779 \\	mitophagy in response to mitochondrial depolarization (GO:0098779);	zinc ion binding (GO:0008270);	No_GOCC	Alternative splicing;ANK repeat;Complete proteome;Metal-binding;Phosphoprotein;Reference proteome;Repeat;Zinc;Zinc-finger.;		274	390	274	DZAN1
Locus_10002_Transcript_8/12_Confidence_0.235_Length_1600	1600	Locus_10002_Transcript_8/12_Confidence_0.235_Length_1600	1600	Locus_10002_Transcript_8/12_Confidence_0.235_Length_1600	1600	Q9NVP4	51.051	2.57e-100	DZAN1_HUMAN	Double zinc ribbon and ankyrin repeat-containing protein 1	hsa:55184	GO:0008270 \\ GO:0098779 \\	mitophagy in response to mitochondrial depolarization (GO:0098779);	zinc ion binding (GO:0008270);	No_GOCC	Alternative splicing;ANK repeat;Complete proteome;Metal-binding;Phosphoprotein;Reference proteome;Repeat;Zinc;Zinc-finger.;		51	85	51	DZAN1
Locus_10002_Transcript_9/12_Confidence_0.588_Length_4378	4378	Locus_10002_Transcript_9/12_Confidence_0.588_Length_4378	4378	Locus_10002_Transcript_9/12_Confidence_0.588_Length_4378	4378	Q9NVP4	48.006	2.12e-169	DZAN1_HUMAN	Double zinc ribbon and ankyrin repeat-containing protein 1	hsa:55184	GO:0008270 \\ GO:0098779 \\	mitophagy in response to mitochondrial depolarization (GO:0098779);	zinc ion binding (GO:0008270);	No_GOCC	Alternative splicing;ANK repeat;Complete proteome;Metal-binding;Phosphoprotein;Reference proteome;Repeat;Zinc;Zinc-finger.;		293	383	293	DZAN1
Locus_100020_Transcript_1/1_Confidence_1.000_Length_232	232	No_sig_nr_hit	No_sig_nr_hit	No_sig_nr_hit	No_sig_nr_hit	No_Uniprotmatch	No_%_identity	No_evalue	No_ID	No_Description	No_KEGG	No_GO	No_GOCC	No_GOBP	No_GOMF	No_keywords		3	2	3	No
Locus_100021_Transcript_1/1_Confidence_1.000_Length_241	241	No_sig_nr_hit	No_sig_nr_hit	No_sig_nr_hit	No_sig_nr_hit	No_Uniprotmatch	No_%_identity	No_evalue	No_ID	No_Description	No_KEGG	No_GO	No_GOCC	No_GOBP	No_GOMF	No_keywords		4	1	4	No
Locus_100022_Transcript_1/1_Confidence_1.000_Length_256	256	No_sig_nr_hit	No_sig_nr_hit	No_sig_nr_hit	No_sig_nr_hit	No_Uniprotmatch	No_%_identity	No_evalue	No_ID	No_Description	No_KEGG	No_GO	No_GOCC	No_GOBP	No_GOMF	No_keywords		1	4	1	No
Locus_100023_Transcript_1/1_Confidence_1.000_Length_332	332	No_sig_nr_hit	No_sig_nr_hit	No_sig_nr_hit	No_sig_nr_hit	No_Uniprotmatch	No_%_identity	No_evalue	No_ID	No_Description	No_KEGG	No_GO	No_GOCC	No_GOBP	No_GOMF	No_keywords		9	5	9	No
Locus_100024_Transcript_1/1_Confidence_1.000_Length_248	248	No_sig_nr_hit	No_sig_nr_hit	No_sig_nr_hit	No_sig_nr_hit	No_Uniprotmatch	No_%_identity	No_evalue	No_ID	No_Description	No_KEGG	No_GO	No_GOCC	No_GOBP	No_GOMF	No_keywords		3	1	3	No
Locus_100025_Transcript_1/1_Confidence_1.000_Length_447	447	No_sig_nr_hit	No_sig_nr_hit	No_sig_nr_hit	No_sig_nr_hit	No_Uniprotmatch	No_%_identity	No_evalue	No_ID	No_Description	No_KEGG	No_GO	No_GOCC	No_GOBP	No_GOMF	No_keywords		4	6	4	No
Locus_100026_Transcript_1/1_Confidence_1.000_Length_324	324	No_sig_nr_hit	No_sig_nr_hit	No_sig_nr_hit	No_sig_nr_hit	No_Uniprotmatch	No_%_identity	No_evalue	No_ID	No_Description	No_KEGG	No_GO	No_GOCC	No_GOBP	No_GOMF	No_keywords		0	1	0	No
Locus_100028_Transcript_1/1_Confidence_1.000_Length_271	271	No_sig_nr_hit	No_sig_nr_hit	No_sig_nr_hit	No_sig_nr_hit	No_Uniprotmatch	No_%_identity	No_evalue	No_ID	No_Description	No_KEGG	No_GO	No_GOCC	No_GOBP	No_GOMF	No_keywords		5	0	5	No
Locus_100029_Transcript_1/1_Confidence_1.000_Length_371	371	No_sig_nr_hit	No_sig_nr_hit	No_sig_nr_hit	No_sig_nr_hit	No_Uniprotmatch	No_%_identity	No_evalue	No_ID	No_Description	No_KEGG	No_GO	No_GOCC	No_GOBP	No_GOMF	No_keywords		1	11	1	No
Locus_10003_Transcript_2/10_Confidence_0.345_Length_8245	8245	Locus_10003_Transcript_2/10_Confidence_0.345_Length_8245	8245	Locus_10003_Transcript_2/10_Confidence_0.345_Length_8245	8245	Q5HYC2	56.615	0	K2026_HUMAN	Uncharacterized protein KIAA2026	hsa:158358	No_GOcodes	No_GOBP	No_GOMF	No_GOCC	Alternative splicing;Complete proteome;Reference proteome.;		343	658	343	K2026
Locus_10003_Transcript_4/10_Confidence_0.241_Length_2606	2606	Locus_10003_Transcript_4/10_Confidence_0.241_Length_2606	2606	Locus_10003_Transcript_4/10_Confidence_0.241_Length_2606	2606	Q5HYC2	65	0	K2026_HUMAN	Uncharacterized protein KIAA2026	hsa:158358	No_GOcodes	No_GOBP	No_GOMF	No_GOCC	Alternative splicing;Complete proteome;Reference proteome.;		117	193	117	K2026
Locus_10003_Transcript_6/10_Confidence_0.448_Length_8521	8521	Locus_10003_Transcript_6/10_Confidence_0.448_Length_8521	8521	Locus_10003_Transcript_6/10_Confidence_0.448_Length_8521	8521	Q5HYC2	51.453	0	K2026_HUMAN	Uncharacterized protein KIAA2026	hsa:158358	No_GOcodes	No_GOBP	No_GOMF	No_GOCC	Alternative splicing;Complete proteome;Reference proteome.;		313	618	313	K2026
Locus_10003_Transcript_7/10_Confidence_0.276_Length_2875	2875	Locus_10003_Transcript_7/10_Confidence_0.276_Length_2875	2875	Locus_10003_Transcript_7/10_Confidence_0.276_Length_2875	2875	Q5HYC2	67.141	0	K2026_HUMAN	Uncharacterized protein KIAA2026	hsa:158358	No_GOcodes	No_GOBP	No_GOMF	No_GOCC	Alternative splicing;Complete proteome;Reference proteome.;		79	201	79	K2026
Locus_10003_Transcript_9/10_Confidence_0.069_Length_1140	1140	Locus_10003_Transcript_9/10_Confidence_0.069_Length_1140	1140	Locus_10003_Transcript_9/10_Confidence_0.069_Length_1140	1140	Q5HYC2	55.556	3.86e-41	K2026_HUMAN	Uncharacterized protein KIAA2026	hsa:158358	No_GOcodes	No_GOBP	No_GOMF	No_GOCC	Alternative splicing;Complete proteome;Reference proteome.;		76	83	76	K2026
Locus_100030_Transcript_1/1_Confidence_1.000_Length_286	286	No_sig_nr_hit	No_sig_nr_hit	No_sig_nr_hit	No_sig_nr_hit	No_Uniprotmatch	No_%_identity	No_evalue	No_ID	No_Description	No_KEGG	No_GO	No_GOCC	No_GOBP	No_GOMF	No_keywords		1	4	1	No
Locus_100032_Transcript_1/1_Confidence_1.000_Length_263	263	No_sig_nr_hit	No_sig_nr_hit	No_sig_nr_hit	No_sig_nr_hit	No_Uniprotmatch	No_%_identity	No_evalue	No_ID	No_Description	No_KEGG	No_GO	No_GOCC	No_GOBP	No_GOMF	No_keywords		0	3	0	No
Locus_100033_Transcript_1/1_Confidence_1.000_Length_213	213	No_sig_nr_hit	No_sig_nr_hit	No_sig_nr_hit	No_sig_nr_hit	No_Uniprotmatch	No_%_identity	No_evalue	No_ID	No_Description	No_KEGG	No_GO	No_GOCC	No_GOBP	No_GOMF	No_keywords		0	3	0	No
Locus_100034_Transcript_1/1_Confidence_1.000_Length_229	229	Locus_100034_Transcript_1/1_Confidence_1.000_Length_229	229	Locus_100034_Transcript_1/1_Confidence_1.000_Length_229	229	Q9Y295	98.462	5.25e-36	DRG1_HUMAN	Developmentally-regulated GTP-binding protein 1	hsa:4733	GO:0005737 \\ GO:0016020 \\ GO:0005844 \\ GO:0005525 \\ GO:0042802 \\ GO:0008134 \\ GO:0007275 \\ GO:0006351 \\	multicellular organismal development (GO:0007275);transcription, DNA-templated (GO:0006351);	GTP binding (GO:0005525);identical protein binding (GO:0042802);transcription factor binding (GO:0008134);	cytoplasm (GO:0005737);membrane (GO:0016020);polysome (GO:0005844);	3D-structure;Acetylation;Complete proteome;Cytoplasm;GTP-binding;Nucleotide-binding;Phosphoprotein;Reference proteome;Ubl conjugation.;		14	0	14	DRG1
Locus_100035_Transcript_1/1_Confidence_1.000_Length_277	277	No_sig_nr_hit	No_sig_nr_hit	No_sig_nr_hit	No_sig_nr_hit	No_Uniprotmatch	No_%_identity	No_evalue	No_ID	No_Description	No_KEGG	No_GO	No_GOCC	No_GOBP	No_GOMF	No_keywords		2	2	2	No
Locus_100037_Transcript_1/1_Confidence_1.000_Length_267	267	No_sig_nr_hit	No_sig_nr_hit	No_sig_nr_hit	No_sig_nr_hit	No_Uniprotmatch	No_%_identity	No_evalue	No_ID	No_Description	No_KEGG	No_GO	No_GOCC	No_GOBP	No_GOMF	No_keywords		4	1	4	No
Locus_100038_Transcript_1/1_Confidence_1.000_Length_288	288	No_sig_nr_hit	No_sig_nr_hit	No_sig_nr_hit	No_sig_nr_hit	No_Uniprotmatch	No_%_identity	No_evalue	No_ID	No_Description	No_KEGG	No_GO	No_GOCC	No_GOBP	No_GOMF	No_keywords		5	6	5	No
Locus_100039_Transcript_1/1_Confidence_1.000_Length_221	221	No_sig_nr_hit	No_sig_nr_hit	No_sig_nr_hit	No_sig_nr_hit	No_Uniprotmatch	No_%_identity	No_evalue	No_ID	No_Description	No_KEGG	No_GO	No_GOCC	No_GOBP	No_GOMF	No_keywords		0	4	0	No
Locus_10004_Transcript_1/2_Confidence_0.750_Length_2645	2645	Locus_10004_Transcript_1/2_Confidence_0.750_Length_2645	2645	Locus_10004_Transcript_1/2_Confidence_0.750_Length_2645	2645	P26818	93.895	0	ARBK2_BOVIN	Beta-adrenergic receptor kinase 2	bta:282136	GO:0005524 \\ GO:0047696 \\ GO:0004703 \\ GO:0007165 \\	signal transduction (GO:0007165);	ATP binding (GO:0005524);beta-adrenergic receptor kinase activity (GO:0047696);G-protein coupled receptor kinase activity (GO:0004703);	No_GOCC	ATP-binding;Complete proteome;Kinase;Nucleotide-binding;Reference proteome;Serine/threonine-protein kinase;Transferase;Ubl conjugation.;		537	680	537	ARBK2
Locus_100040_Transcript_1/1_Confidence_1.000_Length_288	288	No_sig_nr_hit	No_sig_nr_hit	No_sig_nr_hit	No_sig_nr_hit	No_Uniprotmatch	No_%_identity	No_evalue	No_ID	No_Description	No_KEGG	No_GO	No_GOCC	No_GOBP	No_GOMF	No_keywords		0	8	0	No
Locus_100041_Transcript_1/1_Confidence_1.000_Length_366	366	No_sig_nr_hit	No_sig_nr_hit	No_sig_nr_hit	No_sig_nr_hit	No_Uniprotmatch	No_%_identity	No_evalue	No_ID	No_Description	No_KEGG	No_GO	No_GOCC	No_GOBP	No_GOMF	No_keywords		2	5	2	No
Locus_100042_Transcript_1/1_Confidence_1.000_Length_378	378	Locus_100042_Transcript_1/1_Confidence_1.000_Length_378	378	Locus_100042_Transcript_1/1_Confidence_1.000_Length_378	378	A0A094NED9	50.667	1.93e-12	A0A094NED9_ANTCR	Uncharacterized protein {ECO:0000313|EMBL:KFZ64916.1}	No_KEGG	GO:0003723 \\ GO:0003964 \\	No_GOBP	RNA binding (GO:0003723);RNA-directed DNA polymerase activity (GO:0003964);	No_GOCC	Complete proteome {ECO:0000313|Proteomes:UP000053620}.;		5	5	5	A0A094NED9
Locus_100045_Transcript_1/1_Confidence_1.000_Length_273	273	No_sig_nr_hit	No_sig_nr_hit	No_sig_nr_hit	No_sig_nr_hit	No_Uniprotmatch	No_%_identity	No_evalue	No_ID	No_Description	No_KEGG	No_GO	No_GOCC	No_GOBP	No_GOMF	No_keywords		2	2	2	No
Locus_100046_Transcript_1/1_Confidence_1.000_Length_248	248	No_sig_nr_hit	No_sig_nr_hit	No_sig_nr_hit	No_sig_nr_hit	No_Uniprotmatch	No_%_identity	No_evalue	No_ID	No_Description	No_KEGG	No_GO	No_GOCC	No_GOBP	No_GOMF	No_keywords		5	0	5	No
Locus_100047_Transcript_1/1_Confidence_1.000_Length_605	605	No_sig_nr_hit	No_sig_nr_hit	No_sig_nr_hit	No_sig_nr_hit	No_Uniprotmatch	No_%_identity	No_evalue	No_ID	No_Description	No_KEGG	No_GO	No_GOCC	No_GOBP	No_GOMF	No_keywords		12	13	12	No
Locus_100048_Transcript_1/1_Confidence_1.000_Length_259	259	No_sig_nr_hit	No_sig_nr_hit	No_sig_nr_hit	No_sig_nr_hit	No_Uniprotmatch	No_%_identity	No_evalue	No_ID	No_Description	No_KEGG	No_GO	No_GOCC	No_GOBP	No_GOMF	No_keywords		7	0	7	No
Locus_100049_Transcript_1/1_Confidence_1.000_Length_252	252	No_sig_nr_hit	No_sig_nr_hit	No_sig_nr_hit	No_sig_nr_hit	No_Uniprotmatch	No_%_identity	No_evalue	No_ID	No_Description	No_KEGG	No_GO	No_GOCC	No_GOBP	No_GOMF	No_keywords		0	4	0	No
Locus_10005_Transcript_1/1_Confidence_1.000_Length_728	728	No_sig_nr_hit	No_sig_nr_hit	No_sig_nr_hit	No_sig_nr_hit	No_Uniprotmatch	No_%_identity	No_evalue	No_ID	No_Description	No_KEGG	No_GO	No_GOCC	No_GOBP	No_GOMF	No_keywords		33	30	33	No
Locus_100051_Transcript_1/1_Confidence_1.000_Length_202	202	No_sig_nr_hit	No_sig_nr_hit	No_sig_nr_hit	No_sig_nr_hit	No_Uniprotmatch	No_%_identity	No_evalue	No_ID	No_Description	No_KEGG	No_GO	No_GOCC	No_GOBP	No_GOMF	No_keywords		3	1	3	No
Locus_100053_Transcript_1/1_Confidence_1.000_Length_325	325	Locus_100053_Transcript_1/1_Confidence_1.000_Length_325	325	Locus_100053_Transcript_1/1_Confidence_1.000_Length_325	325	Q9HCR9	96.296	3.11e-62	PDE11_HUMAN	Dual 3',5'-cyclic-AMP and -GMP phosphodiesterase 11A	hsa:50940	GO:0005829 \\ GO:0043204 \\ GO:0047555 \\ GO:0004114 \\ GO:0030552 \\ GO:0030553 \\ GO:0004118 \\ GO:0004112 \\ GO:0046872 \\ GO:0007596 \\ GO:0006198 \\ GO:0046069 \\ GO:0007165 \\	blood coagulation (GO:0007596);cAMP catabolic process (GO:0006198);cGMP catabolic process (GO:0046069);signal transduction (GO:0007165);	3',5'-cyclic-GMP phosphodiesterase activity (GO:0047555);3',5'-cyclic-nucleotide phosphodiesterase activity (GO:0004114);cAMP binding (GO:0030552);cGMP binding (GO:0030553);cGMP-stimulated cyclic-nucleotide phosphodiesterase activity (GO:0004118);cyclic-nucleotide phosphodiesterase activity (GO:0004112);metal ion binding (GO:0046872);	cytosol (GO:0005829);perikaryon (GO:0043204);	Allosteric enzyme;Alternative splicing;cAMP;cGMP;Complete proteome;Cushing syndrome;Cytoplasm;Hydrolase;Metal-binding;Phosphoprotein;Polymorphism;Reference proteome;Repeat.;		3	4	3	PDE11
Locus_100054_Transcript_1/1_Confidence_1.000_Length_378	378	No_sig_nr_hit	No_sig_nr_hit	No_sig_nr_hit	No_sig_nr_hit	No_Uniprotmatch	No_%_identity	No_evalue	No_ID	No_Description	No_KEGG	No_GO	No_GOCC	No_GOBP	No_GOMF	No_keywords		3	7	3	No
Locus_100055_Transcript_1/1_Confidence_1.000_Length_481	481	Locus_100055_Transcript_1/1_Confidence_1.000_Length_481	481	Locus_100055_Transcript_1/1_Confidence_1.000_Length_481	481	Q9Y6T7	65	2.02e-25	DGKB_HUMAN	Diacylglycerol kinase beta	hsa:1607	GO:0005737 \\ GO:0005886 \\ GO:0005524 \\ GO:0005509 \\ GO:0004143 \\ GO:0007596 \\ GO:0035556 \\ GO:0030168 \\ GO:0007205 \\	blood coagulation (GO:0007596);intracellular signal transduction (GO:0035556);platelet activation (GO:0030168);protein kinase C-activating G-protein coupled receptor signaling pathway (GO:0007205);	ATP binding (GO:0005524);calcium ion binding (GO:0005509);diacylglycerol kinase activity (GO:0004143);	cytoplasm (GO:0005737);plasma membrane (GO:0005886);	Alternative splicing;ATP-binding;Calcium;Complete proteome;Cytoplasm;Kinase;Metal-binding;Nucleotide-binding;Phosphoprotein;Polymorphism;Reference proteome;Repeat;Transferase;Zinc;Zinc-finger.;		7	13	7	DGKB
Locus_100056_Transcript_1/1_Confidence_1.000_Length_281	281	No_sig_nr_hit	No_sig_nr_hit	No_sig_nr_hit	No_sig_nr_hit	No_Uniprotmatch	No_%_identity	No_evalue	No_ID	No_Description	No_KEGG	No_GO	No_GOCC	No_GOBP	No_GOMF	No_keywords		7	2	7	No
Locus_100057_Transcript_1/1_Confidence_1.000_Length_289	289	No_sig_nr_hit	No_sig_nr_hit	No_sig_nr_hit	No_sig_nr_hit	No_Uniprotmatch	No_%_identity	No_evalue	No_ID	No_Description	No_KEGG	No_GO	No_GOCC	No_GOBP	No_GOMF	No_keywords		1	5	1	No
Locus_100059_Transcript_1/1_Confidence_1.000_Length_217	217	No_sig_nr_hit	No_sig_nr_hit	No_sig_nr_hit	No_sig_nr_hit	No_Uniprotmatch	No_%_identity	No_evalue	No_ID	No_Description	No_KEGG	No_GO	No_GOCC	No_GOBP	No_GOMF	No_keywords		1	2	1	No
Locus_10006_Transcript_1/2_Confidence_0.750_Length_1240	1240	Locus_10006_Transcript_1/2_Confidence_0.750_Length_1240	1240	Locus_10006_Transcript_1/2_Confidence_0.750_Length_1240	1240	Q2HJ48	96.887	0	KCTD1_BOVIN	BTB/POZ domain-containing protein KCTD1	bta:784587	GO:0005634 \\ GO:0003714 \\ GO:0045892 \\ GO:0051260 \\ GO:0006351 \\	negative regulation of transcription, DNA-templated (GO:0045892);protein homooligomerization (GO:0051260);transcription, DNA-templated (GO:0006351);	transcription corepressor activity (GO:0003714);	nucleus (GO:0005634);	Complete proteome;Nucleus;Phosphoprotein;Reference proteome;Repressor;Transcription;Transcription regulation;Ubl conjugation.;		54	32	54	KCTD1
Locus_10006_Transcript_2/2_Confidence_0.750_Length_1061	1061	Locus_10006_Transcript_2/2_Confidence_0.750_Length_1061	1061	Locus_10006_Transcript_2/2_Confidence_0.750_Length_1061	1061	Q5M956	94.286	1.7e-142	KCTD1_MOUSE	BTB/POZ domain-containing protein KCTD1	No_KEGG	GO:0005634 \\ GO:0003714 \\ GO:0008134 \\ GO:0045892 \\ GO:0051260 \\ GO:0006351 \\	negative regulation of transcription, DNA-templated (GO:0045892);protein homooligomerization (GO:0051260);transcription, DNA-templated (GO:0006351);	transcription corepressor activity (GO:0003714);transcription factor binding (GO:0008134);	nucleus (GO:0005634);	Alternative splicing;Complete proteome;Nucleus;Phosphoprotein;Reference proteome;Repressor;Transcription;Transcription regulation;Ubl conjugation.;		28	18	28	KCTD1
Locus_100060_Transcript_1/1_Confidence_1.000_Length_228	228	No_sig_nr_hit	No_sig_nr_hit	No_sig_nr_hit	No_sig_nr_hit	No_Uniprotmatch	No_%_identity	No_evalue	No_ID	No_Description	No_KEGG	No_GO	No_GOCC	No_GOBP	No_GOMF	No_keywords		4	2	4	No
Locus_100061_Transcript_1/1_Confidence_1.000_Length_223	223	No_sig_nr_hit	No_sig_nr_hit	No_sig_nr_hit	No_sig_nr_hit	No_Uniprotmatch	No_%_identity	No_evalue	No_ID	No_Description	No_KEGG	No_GO	No_GOCC	No_GOBP	No_GOMF	No_keywords		1	1	1	No
Locus_100062_Transcript_1/1_Confidence_1.000_Length_314	314	No_sig_nr_hit	No_sig_nr_hit	No_sig_nr_hit	No_sig_nr_hit	No_Uniprotmatch	No_%_identity	No_evalue	No_ID	No_Description	No_KEGG	No_GO	No_GOCC	No_GOBP	No_GOMF	No_keywords		6	0	6	No
Locus_100063_Transcript_1/1_Confidence_1.000_Length_214	214	No_sig_nr_hit	No_sig_nr_hit	No_sig_nr_hit	No_sig_nr_hit	No_Uniprotmatch	No_%_identity	No_evalue	No_ID	No_Description	No_KEGG	No_GO	No_GOCC	No_GOBP	No_GOMF	No_keywords		0	2	0	No
Locus_100064_Transcript_1/1_Confidence_1.000_Length_569	569	No_sig_nr_hit	No_sig_nr_hit	No_sig_nr_hit	No_sig_nr_hit	No_Uniprotmatch	No_%_identity	No_evalue	No_ID	No_Description	No_KEGG	No_GO	No_GOCC	No_GOBP	No_GOMF	No_keywords		6	15	6	No
Locus_100065_Transcript_1/1_Confidence_1.000_Length_230	230	No_sig_nr_hit	No_sig_nr_hit	No_sig_nr_hit	No_sig_nr_hit	No_Uniprotmatch	No_%_identity	No_evalue	No_ID	No_Description	No_KEGG	No_GO	No_GOCC	No_GOBP	No_GOMF	No_keywords		4	2	4	No
Locus_100066_Transcript_1/1_Confidence_1.000_Length_206	206	No_sig_nr_hit	No_sig_nr_hit	No_sig_nr_hit	No_sig_nr_hit	No_Uniprotmatch	No_%_identity	No_evalue	No_ID	No_Description	No_KEGG	No_GO	No_GOCC	No_GOBP	No_GOMF	No_keywords		1	1	1	No
Locus_100069_Transcript_1/1_Confidence_1.000_Length_263	263	No_sig_nr_hit	No_sig_nr_hit	No_sig_nr_hit	No_sig_nr_hit	No_Uniprotmatch	No_%_identity	No_evalue	No_ID	No_Description	No_KEGG	No_GO	No_GOCC	No_GOBP	No_GOMF	No_keywords		0	5	0	No
Locus_10007_Transcript_3/10_Confidence_0.157_Length_651	651	No_sig_nr_hit	No_sig_nr_hit	No_sig_nr_hit	No_sig_nr_hit	No_Uniprotmatch	No_%_identity	No_evalue	No_ID	No_Description	No_KEGG	No_GO	No_GOCC	No_GOBP	No_GOMF	No_keywords		20	40	20	No
Locus_10007_Transcript_6/10_Confidence_0.157_Length_835	835	No_sig_nr_hit	No_sig_nr_hit	No_sig_nr_hit	No_sig_nr_hit	No_Uniprotmatch	No_%_identity	No_evalue	No_ID	No_Description	No_KEGG	No_GO	No_GOCC	No_GOBP	No_GOMF	No_keywords		30	75	30	No
Locus_10007_Transcript_7/10_Confidence_0.098_Length_617	617	No_sig_nr_hit	No_sig_nr_hit	No_sig_nr_hit	No_sig_nr_hit	No_Uniprotmatch	No_%_identity	No_evalue	No_ID	No_Description	No_KEGG	No_GO	No_GOCC	No_GOBP	No_GOMF	No_keywords		29	83	29	No
Locus_10007_Transcript_8/10_Confidence_0.451_Length_1684	1684	No_sig_nr_hit	No_sig_nr_hit	No_sig_nr_hit	No_sig_nr_hit	No_Uniprotmatch	No_%_identity	No_evalue	No_ID	No_Description	No_KEGG	No_GO	No_GOCC	No_GOBP	No_GOMF	No_keywords		177	398	177	No
Locus_100070_Transcript_1/1_Confidence_1.000_Length_624	624	No_sig_nr_hit	No_sig_nr_hit	No_sig_nr_hit	No_sig_nr_hit	No_Uniprotmatch	No_%_identity	No_evalue	No_ID	No_Description	No_KEGG	No_GO	No_GOCC	No_GOBP	No_GOMF	No_keywords		2	11	2	No
Locus_100071_Transcript_1/1_Confidence_1.000_Length_361	361	No_sig_nr_hit	No_sig_nr_hit	No_sig_nr_hit	No_sig_nr_hit	No_Uniprotmatch	No_%_identity	No_evalue	No_ID	No_Description	No_KEGG	No_GO	No_GOCC	No_GOBP	No_GOMF	No_keywords		1	7	1	No
Locus_100072_Transcript_1/1_Confidence_1.000_Length_236	236	No_sig_nr_hit	No_sig_nr_hit	No_sig_nr_hit	No_sig_nr_hit	No_Uniprotmatch	No_%_identity	No_evalue	No_ID	No_Description	No_KEGG	No_GO	No_GOCC	No_GOBP	No_GOMF	No_keywords		4	1	4	No
Locus_100073_Transcript_1/1_Confidence_1.000_Length_382	382	No_sig_nr_hit	No_sig_nr_hit	No_sig_nr_hit	No_sig_nr_hit	No_Uniprotmatch	No_%_identity	No_evalue	No_ID	No_Description	No_KEGG	No_GO	No_GOCC	No_GOBP	No_GOMF	No_keywords		1	7	1	No
Locus_100075_Transcript_1/1_Confidence_1.000_Length_270	270	No_sig_nr_hit	No_sig_nr_hit	No_sig_nr_hit	No_sig_nr_hit	No_Uniprotmatch	No_%_identity	No_evalue	No_ID	No_Description	No_KEGG	No_GO	No_GOCC	No_GOBP	No_GOMF	No_keywords		2	5	2	No
Locus_100076_Transcript_1/1_Confidence_1.000_Length_210	210	No_sig_nr_hit	No_sig_nr_hit	No_sig_nr_hit	No_sig_nr_hit	No_Uniprotmatch	No_%_identity	No_evalue	No_ID	No_Description	No_KEGG	No_GO	No_GOCC	No_GOBP	No_GOMF	No_keywords		0	4	0	No
Locus_100077_Transcript_1/1_Confidence_1.000_Length_400	400	No_sig_nr_hit	No_sig_nr_hit	No_sig_nr_hit	No_sig_nr_hit	No_Uniprotmatch	No_%_identity	No_evalue	No_ID	No_Description	No_KEGG	No_GO	No_GOCC	No_GOBP	No_GOMF	No_keywords		4	10	4	No
Locus_100078_Transcript_1/1_Confidence_1.000_Length_573	573	No_sig_nr_hit	No_sig_nr_hit	No_sig_nr_hit	No_sig_nr_hit	No_Uniprotmatch	No_%_identity	No_evalue	No_ID	No_Description	No_KEGG	No_GO	No_GOCC	No_GOBP	No_GOMF	No_keywords		4	8	4	No
Locus_100079_Transcript_1/1_Confidence_1.000_Length_454	454	Locus_100079_Transcript_1/1_Confidence_1.000_Length_454	454	Locus_100079_Transcript_1/1_Confidence_1.000_Length_454	454	No_Uniprotmatch	No_%_identity	No_evalue	No_ID	No_Description	No_KEGG	No_GO	No_GOCC	No_GOBP	No_GOMF	No_keywords		0	10	0	No
Locus_10008_Transcript_1/1_Confidence_1.000_Length_309	309	No_sig_nr_hit	No_sig_nr_hit	No_sig_nr_hit	No_sig_nr_hit	No_Uniprotmatch	No_%_identity	No_evalue	No_ID	No_Description	No_KEGG	No_GO	No_GOCC	No_GOBP	No_GOMF	No_keywords		7	5	7	No
Locus_100080_Transcript_1/1_Confidence_1.000_Length_289	289	No_sig_nr_hit	No_sig_nr_hit	No_sig_nr_hit	No_sig_nr_hit	No_Uniprotmatch	No_%_identity	No_evalue	No_ID	No_Description	No_KEGG	No_GO	No_GOCC	No_GOBP	No_GOMF	No_keywords		4	1	4	No
Locus_100081_Transcript_1/1_Confidence_1.000_Length_225	225	No_sig_nr_hit	No_sig_nr_hit	No_sig_nr_hit	No_sig_nr_hit	No_Uniprotmatch	No_%_identity	No_evalue	No_ID	No_Description	No_KEGG	No_GO	No_GOCC	No_GOBP	No_GOMF	No_keywords		3	1	3	No
Locus_100083_Transcript_1/1_Confidence_1.000_Length_372	372	No_sig_nr_hit	No_sig_nr_hit	No_sig_nr_hit	No_sig_nr_hit	No_Uniprotmatch	No_%_identity	No_evalue	No_ID	No_Description	No_KEGG	No_GO	No_GOCC	No_GOBP	No_GOMF	No_keywords		2	7	2	No
Locus_100084_Transcript_1/1_Confidence_1.000_Length_431	431	No_sig_nr_hit	No_sig_nr_hit	No_sig_nr_hit	No_sig_nr_hit	No_Uniprotmatch	No_%_identity	No_evalue	No_ID	No_Description	No_KEGG	No_GO	No_GOCC	No_GOBP	No_GOMF	No_keywords		6	5	6	No
Locus_100085_Transcript_2/2_Confidence_0.875_Length_234	234	No_sig_nr_hit	No_sig_nr_hit	No_sig_nr_hit	No_sig_nr_hit	No_Uniprotmatch	No_%_identity	No_evalue	No_ID	No_Description	No_KEGG	No_GO	No_GOCC	No_GOBP	No_GOMF	No_keywords		13	12	13	No
Locus_100086_Transcript_1/1_Confidence_1.000_Length_278	278	No_sig_nr_hit	No_sig_nr_hit	No_sig_nr_hit	No_sig_nr_hit	No_Uniprotmatch	No_%_identity	No_evalue	No_ID	No_Description	No_KEGG	No_GO	No_GOCC	No_GOBP	No_GOMF	No_keywords		6	1	6	No
Locus_100087_Transcript_1/1_Confidence_0.800_Length_241	241	No_sig_nr_hit	No_sig_nr_hit	No_sig_nr_hit	No_sig_nr_hit	No_Uniprotmatch	No_%_identity	No_evalue	No_ID	No_Description	No_KEGG	No_GO	No_GOCC	No_GOBP	No_GOMF	No_keywords		3	1	3	No
Locus_100088_Transcript_1/1_Confidence_1.000_Length_333	333	No_sig_nr_hit	No_sig_nr_hit	No_sig_nr_hit	No_sig_nr_hit	No_Uniprotmatch	No_%_identity	No_evalue	No_ID	No_Description	No_KEGG	No_GO	No_GOCC	No_GOBP	No_GOMF	No_keywords		4	30	4	No
Locus_100089_Transcript_1/1_Confidence_1.000_Length_216	216	No_sig_nr_hit	No_sig_nr_hit	No_sig_nr_hit	No_sig_nr_hit	No_Uniprotmatch	No_%_identity	No_evalue	No_ID	No_Description	No_KEGG	No_GO	No_GOCC	No_GOBP	No_GOMF	No_keywords		3	1	3	No
Locus_10009_Transcript_1/10_Confidence_0.273_Length_946	946	Locus_10009_Transcript_1/10_Confidence_0.273_Length_946	946	Locus_10009_Transcript_1/10_Confidence_0.273_Length_946	946	Q95M17	63.366	7.43e-37	CHIA_BOVIN	Acidic mammalian chitinase	bta:282645	GO:0005737 \\ GO:0005576 \\ GO:0005615 \\ GO:0008061 \\ GO:0004568 \\ GO:0006915 \\ GO:0006032 \\ GO:0002376 \\ GO:0000272 \\ GO:0090197 \\ GO:0002532 \\	apoptotic process (GO:0006915);chitin catabolic process (GO:0006032);immune system process (GO:0002376);polysaccharide catabolic process (GO:0000272);positive regulation of chemokine secretion (GO:0090197);production of molecular mediator involved in inflammatory response (GO:0002532);	chitin binding (GO:0008061);chitinase activity (GO:0004568);	cytoplasm (GO:0005737);extracellular region (GO:0005576);extracellular space (GO:0005615);	Apoptosis;Carbohydrate metabolism;Chitin degradation;Chitin-binding;Complete proteome;Cytoplasm;Direct protein sequencing;Disulfide bond;Glycoprotein;Glycosidase;Hydrolase;Immunity;Inflammatory response;Polysaccharide degradation;Reference proteome;Secreted;Signal.;		48	36	48	CHIA
Locus_10009_Transcript_3/10_Confidence_0.227_Length_758	758	Locus_10009_Transcript_3/10_Confidence_0.227_Length_758	758	Locus_10009_Transcript_3/10_Confidence_0.227_Length_758	758	Q9D9W1	45.07	3.38e-22	PIFO_MOUSE	Protein pitchfork	mmu:100503311	GO:0036064 \\ GO:0016023 \\ GO:0005795 \\ GO:0005634 \\ GO:0005802 \\ GO:0048487 \\ GO:0043015 \\ GO:0019894 \\ GO:0019901 \\ GO:0017137 \\ GO:0030030 \\ GO:0033674 \\ GO:0031344 \\	cell projection organization (GO:0030030);positive regulation of kinase activity (GO:0033674);regulation of cell projection organization (GO:0031344);	beta-tubulin binding (GO:0048487);gamma-tubulin binding (GO:0043015);kinesin binding (GO:0019894);protein kinase binding (GO:0019901);Rab GTPase binding (GO:0017137);	ciliary basal body (GO:0036064);cytoplasmic, membrane-bounded vesicle (GO:0016023);Golgi stack (GO:0005795);nucleus (GO:0005634);trans-Golgi network (GO:0005802);	Alternative promoter usage;Cilium biogenesis/degradation;Complete proteome;Cytoplasm;Cytoplasmic vesicle;Golgi apparatus;Nucleus;Reference proteome.;		106	65	106	PIFO
Locus_10009_Transcript_4/10_Confidence_0.318_Length_892	892	Locus_10009_Transcript_4/10_Confidence_0.318_Length_892	892	Locus_10009_Transcript_4/10_Confidence_0.318_Length_892	892	Q2TBS4	46.154	9.64e-41	PIFO_BOVIN	Protein pitchfork	bta:617486	GO:0036064 \\ GO:0016023 \\ GO:0005802 \\ GO:0030030 \\ GO:0033674 \\ GO:0031344 \\	cell projection organization (GO:0030030);positive regulation of kinase activity (GO:0033674);regulation of cell projection organization (GO:0031344);	No_GOMF	ciliary basal body (GO:0036064);cytoplasmic, membrane-bounded vesicle (GO:0016023);trans-Golgi network (GO:0005802);	Cilium biogenesis/degradation;Complete proteome;Cytoplasm;Cytoplasmic vesicle;Golgi apparatus;Reference proteome.;		193	262	193	PIFO
Locus_10009_Transcript_6/10_Confidence_0.318_Length_1254	1254	Locus_10009_Transcript_6/10_Confidence_0.318_Length_1254	1254	Locus_10009_Transcript_6/10_Confidence_0.318_Length_1254	1254	Q9BZP6	69.415	0	CHIA_HUMAN	Acidic mammalian chitinase	hsa:27159	GO:0005737 \\ GO:0005576 \\ GO:0005615 \\ GO:0030246 \\ GO:0008061 \\ GO:0004568 \\ GO:0019900 \\ GO:0003796 \\ GO:0006915 \\ GO:0005975 \\ GO:0006037 \\ GO:0006032 \\ GO:0006030 \\ GO:0007586 \\ GO:0006955 \\ GO:0000272 \\ GO:0090197 \\ GO:0002532 \\ GO:0009620 \\ GO:0044281 \\	apoptotic process (GO:0006915);carbohydrate metabolic process (GO:0005975);cell wall chitin metabolic process (GO:0006037);chitin catabolic process (GO:0006032);chitin metabolic process (GO:0006030);digestion (GO:0007586);immune response (GO:0006955);polysaccharide catabolic process (GO:0000272);positive regulation of chemokine secretion (GO:0090197);production of molecular mediator involved in i…	carbohydrate binding (GO:0030246);chitin binding (GO:0008061);chitinase activity (GO:0004568);kinase binding (GO:0019900);lysozyme activity (GO:0003796);	cytoplasm (GO:0005737);extracellular region (GO:0005576);extracellular space (GO:0005615);	3D-structure;Alternative splicing;Apoptosis;Carbohydrate metabolism;Chitin degradation;Chitin-binding;Complete proteome;Cytoplasm;Disulfide bond;Glycosidase;Hydrolase;Immunity;Inflammatory response;Polymorphism;Polysaccharide degradation;Reference proteome;Secreted;Signal.;		435	226	435	CHIA
Locus_10009_Transcript_7/10_Confidence_0.227_Length_788	788	Locus_10009_Transcript_7/10_Confidence_0.227_Length_788	788	Locus_10009_Transcript_7/10_Confidence_0.227_Length_788	788	Q2TBS4	45.833	1.09e-28	PIFO_BOVIN	Protein pitchfork	bta:617486	GO:0036064 \\ GO:0016023 \\ GO:0005802 \\ GO:0030030 \\ GO:0033674 \\ GO:0031344 \\	cell projection organization (GO:0030030);positive regulation of kinase activity (GO:0033674);regulation of cell projection organization (GO:0031344);	No_GOMF	ciliary basal body (GO:0036064);cytoplasmic, membrane-bounded vesicle (GO:0016023);trans-Golgi network (GO:0005802);	Cilium biogenesis/degradation;Complete proteome;Cytoplasm;Cytoplasmic vesicle;Golgi apparatus;Reference proteome.;		44	46	44	PIFO
Locus_10009_Transcript_8/10_Confidence_0.318_Length_1315	1315	Locus_10009_Transcript_8/10_Confidence_0.318_Length_1315	1315	Locus_10009_Transcript_8/10_Confidence_0.318_Length_1315	1315	Q9BZP6	71.795	0	CHIA_HUMAN	Acidic mammalian chitinase	hsa:27159	GO:0005737 \\ GO:0005576 \\ GO:0005615 \\ GO:0030246 \\ GO:0008061 \\ GO:0004568 \\ GO:0019900 \\ GO:0003796 \\ GO:0006915 \\ GO:0005975 \\ GO:0006037 \\ GO:0006032 \\ GO:0006030 \\ GO:0007586 \\ GO:0006955 \\ GO:0000272 \\ GO:0090197 \\ GO:0002532 \\ GO:0009620 \\ GO:0044281 \\	apoptotic process (GO:0006915);carbohydrate metabolic process (GO:0005975);cell wall chitin metabolic process (GO:0006037);chitin catabolic process (GO:0006032);chitin metabolic process (GO:0006030);digestion (GO:0007586);immune response (GO:0006955);polysaccharide catabolic process (GO:0000272);positive regulation of chemokine secretion (GO:0090197);production of molecular mediator involved in i…	carbohydrate binding (GO:0030246);chitin binding (GO:0008061);chitinase activity (GO:0004568);kinase binding (GO:0019900);lysozyme activity (GO:0003796);	cytoplasm (GO:0005737);extracellular region (GO:0005576);extracellular space (GO:0005615);	3D-structure;Alternative splicing;Apoptosis;Carbohydrate metabolism;Chitin degradation;Chitin-binding;Complete proteome;Cytoplasm;Disulfide bond;Glycosidase;Hydrolase;Immunity;Inflammatory response;Polymorphism;Polysaccharide degradation;Reference proteome;Secreted;Signal.;		413	252	413	CHIA
Locus_10009_Transcript_9/10_Confidence_0.273_Length_1467	1467	Locus_10009_Transcript_9/10_Confidence_0.273_Length_1467	1467	Locus_10009_Transcript_9/10_Confidence_0.273_Length_1467	1467	Q9BZP6	68.928	0	CHIA_HUMAN	Acidic mammalian chitinase	hsa:27159	GO:0005737 \\ GO:0005576 \\ GO:0005615 \\ GO:0030246 \\ GO:0008061 \\ GO:0004568 \\ GO:0019900 \\ GO:0003796 \\ GO:0006915 \\ GO:0005975 \\ GO:0006037 \\ GO:0006032 \\ GO:0006030 \\ GO:0007586 \\ GO:0006955 \\ GO:0000272 \\ GO:0090197 \\ GO:0002532 \\ GO:0009620 \\ GO:0044281 \\	apoptotic process (GO:0006915);carbohydrate metabolic process (GO:0005975);cell wall chitin metabolic process (GO:0006037);chitin catabolic process (GO:0006032);chitin metabolic process (GO:0006030);digestion (GO:0007586);immune response (GO:0006955);polysaccharide catabolic process (GO:0000272);positive regulation of chemokine secretion (GO:0090197);production of molecular mediator involved in i…	carbohydrate binding (GO:0030246);chitin binding (GO:0008061);chitinase activity (GO:0004568);kinase binding (GO:0019900);lysozyme activity (GO:0003796);	cytoplasm (GO:0005737);extracellular region (GO:0005576);extracellular space (GO:0005615);	3D-structure;Alternative splicing;Apoptosis;Carbohydrate metabolism;Chitin degradation;Chitin-binding;Complete proteome;Cytoplasm;Disulfide bond;Glycosidase;Hydrolase;Immunity;Inflammatory response;Polymorphism;Polysaccharide degradation;Reference proteome;Secreted;Signal.;		525	263	525	CHIA
Locus_100090_Transcript_1/1_Confidence_1.000_Length_340	340	No_sig_nr_hit	No_sig_nr_hit	No_sig_nr_hit	No_sig_nr_hit	No_Uniprotmatch	No_%_identity	No_evalue	No_ID	No_Description	No_KEGG	No_GO	No_GOCC	No_GOBP	No_GOMF	No_keywords		1	4	1	No
Locus_100091_Transcript_1/1_Confidence_1.000_Length_231	231	No_sig_nr_hit	No_sig_nr_hit	No_sig_nr_hit	No_sig_nr_hit	No_Uniprotmatch	No_%_identity	No_evalue	No_ID	No_Description	No_KEGG	No_GO	No_GOCC	No_GOBP	No_GOMF	No_keywords		2	1	2	No
Locus_100092_Transcript_1/1_Confidence_1.000_Length_419	419	No_sig_nr_hit	No_sig_nr_hit	No_sig_nr_hit	No_sig_nr_hit	No_Uniprotmatch	No_%_identity	No_evalue	No_ID	No_Description	No_KEGG	No_GO	No_GOCC	No_GOBP	No_GOMF	No_keywords		5	3	5	No
Locus_100093_Transcript_1/1_Confidence_1.000_Length_299	299	No_sig_nr_hit	No_sig_nr_hit	No_sig_nr_hit	No_sig_nr_hit	No_Uniprotmatch	No_%_identity	No_evalue	No_ID	No_Description	No_KEGG	No_GO	No_GOCC	No_GOBP	No_GOMF	No_keywords		0	5	0	No
Locus_100094_Transcript_1/1_Confidence_1.000_Length_281	281	No_sig_nr_hit	No_sig_nr_hit	No_sig_nr_hit	No_sig_nr_hit	No_Uniprotmatch	No_%_identity	No_evalue	No_ID	No_Description	No_KEGG	No_GO	No_GOCC	No_GOBP	No_GOMF	No_keywords		4	5	4	No
Locus_100096_Transcript_1/1_Confidence_1.000_Length_306	306	No_sig_nr_hit	No_sig_nr_hit	No_sig_nr_hit	No_sig_nr_hit	No_Uniprotmatch	No_%_identity	No_evalue	No_ID	No_Description	No_KEGG	No_GO	No_GOCC	No_GOBP	No_GOMF	No_keywords		3	6	3	No
Locus_100097_Transcript_1/1_Confidence_1.000_Length_235	235	No_sig_nr_hit	No_sig_nr_hit	No_sig_nr_hit	No_sig_nr_hit	No_Uniprotmatch	No_%_identity	No_evalue	No_ID	No_Description	No_KEGG	No_GO	No_GOCC	No_GOBP	No_GOMF	No_keywords		12	13	12	No
Locus_100098_Transcript_1/1_Confidence_1.000_Length_444	444	No_sig_nr_hit	No_sig_nr_hit	No_sig_nr_hit	No_sig_nr_hit	No_Uniprotmatch	No_%_identity	No_evalue	No_ID	No_Description	No_KEGG	No_GO	No_GOCC	No_GOBP	No_GOMF	No_keywords		0	6	0	No
Locus_100099_Transcript_1/1_Confidence_1.000_Length_224	224	No_sig_nr_hit	No_sig_nr_hit	No_sig_nr_hit	No_sig_nr_hit	No_Uniprotmatch	No_%_identity	No_evalue	No_ID	No_Description	No_KEGG	No_GO	No_GOCC	No_GOBP	No_GOMF	No_keywords		3	1	3	No
Locus_1001_Transcript_1/3_Confidence_0.667_Length_2445	2445	Locus_1001_Transcript_1/3_Confidence_0.667_Length_2445	2445	Locus_1001_Transcript_1/3_Confidence_0.667_Length_2445	2445	P23588	80.788	5.58e-76	IF4B_HUMAN	Eukaryotic translation initiation factor 4B	No_KEGG	GO:0005829 \\ GO:0016281 \\ GO:0000166 \\ GO:0044822 \\ GO:0003723 \\ GO:0003743 \\ GO:0044267 \\ GO:0010467 \\ GO:0008286 \\ GO:0000288 \\ GO:0000289 \\ GO:0006446 \\ GO:0006412 \\ GO:0006413 \\	cellular protein metabolic process (GO:0044267);gene expression (GO:0010467);insulin receptor signaling pathway (GO:0008286);nuclear-transcribed mRNA catabolic process, deadenylation-dependent decay (GO:0000288);nuclear-transcribed mRNA poly(A) tail shortening (GO:0000289);regulation of translational initiation (GO:0006446);translation (GO:0006412);translational initiation (GO:0006413);	nucleotide binding (GO:0000166);poly(A) RNA binding (GO:0044822);RNA binding (GO:0003723);translation initiation factor activity (GO:0003743);	cytosol (GO:0005829);eukaryotic translation initiation factor 4F complex (GO:0016281);	3D-structure;Acetylation;Alternative splicing;Complete proteome;Direct protein sequencing;Initiation factor;Phosphoprotein;Polymorphism;Protein biosynthesis;Reference proteome;RNA-binding.;		8071	3783	8071	IF4B
Locus_1001_Transcript_2/3_Confidence_0.333_Length_1107	1107	No_sig_nr_hit	No_sig_nr_hit	No_sig_nr_hit	No_sig_nr_hit	No_Uniprotmatch	No_%_identity	No_evalue	No_ID	No_Description	No_KEGG	No_GO	No_GOCC	No_GOBP	No_GOMF	No_keywords		259	117	259	No
Locus_10010_Transcript_1/5_Confidence_0.636_Length_1999	1999	Locus_10010_Transcript_1/5_Confidence_0.636_Length_1999	1999	Locus_10010_Transcript_1/5_Confidence_0.636_Length_1999	1999	Q9UGY1	65.285	2.04e-59	NOL12_HUMAN	Nucleolar protein 12	hsa:79159	GO:0005730 \\ GO:0044822 \\ GO:0019843 \\	No_GOBP	poly(A) RNA binding (GO:0044822);rRNA binding (GO:0019843);	nucleolus (GO:0005730);	Coiled coil;Complete proteome;Nucleus;Reference proteome;RNA-binding;rRNA-binding.;		132	71	132	NOL12
Locus_10010_Transcript_2/5_Confidence_0.273_Length_1338	1338	Locus_10010_Transcript_2/5_Confidence_0.273_Length_1338	1338	Locus_10010_Transcript_2/5_Confidence_0.273_Length_1338	1338	Q5D1Z3	58.333	1.95e-14	NOL12_RAT	Nucleolar protein 12	rno:362955	GO:0005730 \\ GO:0005634 \\ GO:0003723 \\ GO:0019843 \\ GO:0003697 \\	No_GOBP	RNA binding (GO:0003723);rRNA binding (GO:0019843);single-stranded DNA binding (GO:0003697);	nucleolus (GO:0005730);nucleus (GO:0005634);	Coiled coil;Complete proteome;Nucleus;Reference proteome;RNA-binding;rRNA-binding.;		72	39	72	NOL12
Locus_10010_Transcript_3/5_Confidence_0.636_Length_1868	1868	Locus_10010_Transcript_3/5_Confidence_0.636_Length_1868	1868	Locus_10010_Transcript_3/5_Confidence_0.636_Length_1868	1868	Q9UGY1	57.48	1.66e-40	NOL12_HUMAN	Nucleolar protein 12	hsa:79159	GO:0005730 \\ GO:0044822 \\ GO:0019843 \\	No_GOBP	poly(A) RNA binding (GO:0044822);rRNA binding (GO:0019843);	nucleolus (GO:0005730);	Coiled coil;Complete proteome;Nucleus;Reference proteome;RNA-binding;rRNA-binding.;		117	59	117	NOL12
Locus_10010_Transcript_4/5_Confidence_0.182_Length_1480	1480	Locus_10010_Transcript_4/5_Confidence_0.182_Length_1480	1480	Locus_10010_Transcript_4/5_Confidence_0.182_Length_1480	1480	A0A099ZPQ6	90.909	2.95e-28	A0A099ZPQ6_TINGU	Nucleolar protein 12 {ECO:0000313|EMBL:KGL83792.1}	No_KEGG	GO:0016021 \\	No_GOBP	No_GOMF	integral component of membrane (GO:0016021);	Coiled coil {ECO:0000256|SAM:Coils};Complete proteome {ECO:0000313|Proteomes:UP000053641};Membrane {ECO:0000256|SAM:Phobius};Transmembrane {ECO:0000256|SAM:Phobius};Transmembrane helix {ECO:0000256|SAM:Phobius}.;		58	44	58	A0A099ZPQ6
Locus_10010_Transcript_5/5_Confidence_0.636_Length_1917	1917	Locus_10010_Transcript_5/5_Confidence_0.636_Length_1917	1917	Locus_10010_Transcript_5/5_Confidence_0.636_Length_1917	1917	Q9UGY1	66.497	7.7e-65	NOL12_HUMAN	Nucleolar protein 12	hsa:79159	GO:0005730 \\ GO:0044822 \\ GO:0019843 \\	No_GOBP	poly(A) RNA binding (GO:0044822);rRNA binding (GO:0019843);	nucleolus (GO:0005730);	Coiled coil;Complete proteome;Nucleus;Reference proteome;RNA-binding;rRNA-binding.;		179	67	179	NOL12
Locus_100100_Transcript_1/1_Confidence_1.000_Length_363	363	No_sig_nr_hit	No_sig_nr_hit	No_sig_nr_hit	No_sig_nr_hit	No_Uniprotmatch	No_%_identity	No_evalue	No_ID	No_Description	No_KEGG	No_GO	No_GOCC	No_GOBP	No_GOMF	No_keywords		0	8	0	No
Locus_100101_Transcript_1/1_Confidence_1.000_Length_536	536	No_sig_nr_hit	No_sig_nr_hit	No_sig_nr_hit	No_sig_nr_hit	No_Uniprotmatch	No_%_identity	No_evalue	No_ID	No_Description	No_KEGG	No_GO	No_GOCC	No_GOBP	No_GOMF	No_keywords		4	12	4	No
Locus_100102_Transcript_1/1_Confidence_1.000_Length_340	340	No_sig_nr_hit	No_sig_nr_hit	No_sig_nr_hit	No_sig_nr_hit	No_Uniprotmatch	No_%_identity	No_evalue	No_ID	No_Description	No_KEGG	No_GO	No_GOCC	No_GOBP	No_GOMF	No_keywords		4	1	4	No
Locus_100103_Transcript_1/1_Confidence_1.000_Length_220	220	Locus_100103_Transcript_1/1_Confidence_1.000_Length_220	220	Locus_100103_Transcript_1/1_Confidence_1.000_Length_220	220	Q5REB1	100	2.13e-11	MPPD2_PONAB	Metallophosphoesterase MPPED2	pon:100171752	GO:0016787 \\ GO:0046872 \\	No_GOBP	hydrolase activity (GO:0016787);metal ion binding (GO:0046872);	No_GOCC	Cobalt;Complete proteome;Hydrolase;Manganese;Metal-binding;Reference proteome.;		2	2	2	MPPD2
Locus_100104_Transcript_1/1_Confidence_1.000_Length_261	261	No_sig_nr_hit	No_sig_nr_hit	No_sig_nr_hit	No_sig_nr_hit	No_Uniprotmatch	No_%_identity	No_evalue	No_ID	No_Description	No_KEGG	No_GO	No_GOCC	No_GOBP	No_GOMF	No_keywords		0	5	0	No
Locus_100105_Transcript_1/1_Confidence_1.000_Length_204	204	Locus_100105_Transcript_1/1_Confidence_1.000_Length_204	204	Locus_100105_Transcript_1/1_Confidence_1.000_Length_204	204	A0A074ZXN4	52.239	6.74e-15	A0A074ZXN4_9TREM	Uncharacterized protein {ECO:0000313|EMBL:KER19969.1}	No_KEGG	GO:0005737 \\ GO:0002161 \\ GO:0005524 \\ GO:0004823 \\ GO:0006429 \\	leucyl-tRNA aminoacylation (GO:0006429);	aminoacyl-tRNA editing activity (GO:0002161);ATP binding (GO:0005524);leucine-tRNA ligase activity (GO:0004823);	cytoplasm (GO:0005737);	Complete proteome {ECO:0000313|Proteomes:UP000054324}.;		2	0	2	A0A074ZXN4
Locus_100107_Transcript_1/1_Confidence_1.000_Length_235	235	No_sig_nr_hit	No_sig_nr_hit	No_sig_nr_hit	No_sig_nr_hit	No_Uniprotmatch	No_%_identity	No_evalue	No_ID	No_Description	No_KEGG	No_GO	No_GOCC	No_GOBP	No_GOMF	No_keywords		1	1	1	No
Locus_100108_Transcript_1/1_Confidence_1.000_Length_259	259	No_sig_nr_hit	No_sig_nr_hit	No_sig_nr_hit	No_sig_nr_hit	No_Uniprotmatch	No_%_identity	No_evalue	No_ID	No_Description	No_KEGG	No_GO	No_GOCC	No_GOBP	No_GOMF	No_keywords		1	2	1	No
Locus_100109_Transcript_1/1_Confidence_1.000_Length_260	260	No_sig_nr_hit	No_sig_nr_hit	No_sig_nr_hit	No_sig_nr_hit	No_Uniprotmatch	No_%_identity	No_evalue	No_ID	No_Description	No_KEGG	No_GO	No_GOCC	No_GOBP	No_GOMF	No_keywords		2	4	2	No
Locus_10011_Transcript_1/1_Confidence_1.000_Length_1997	1997	Locus_10011_Transcript_1/1_Confidence_1.000_Length_1997	1997	Locus_10011_Transcript_1/1_Confidence_1.000_Length_1997	1997	Q8R4V2	62.445	6.12e-84	DUS15_MOUSE	Dual specificity protein phosphatase 15 {ECO:0000250|UniProtKB:Q9H1R2}	mmu:252864	GO:0004725 \\ GO:0008138 \\ GO:0046330 \\ GO:0042127 \\ GO:0007179 \\	positive regulation of JNK cascade (GO:0046330);regulation of cell proliferation (GO:0042127);transforming growth factor beta receptor signaling pathway (GO:0007179);	protein tyrosine phosphatase activity (GO:0004725);protein tyrosine/serine/threonine phosphatase activity (GO:0008138);	No_GOCC	Alternative splicing;Complete proteome;Hydrolase;Protein phosphatase;Reference proteome.;		1082	932	1082	DUS15
Locus_100110_Transcript_1/1_Confidence_1.000_Length_410	410	No_sig_nr_hit	No_sig_nr_hit	No_sig_nr_hit	No_sig_nr_hit	No_Uniprotmatch	No_%_identity	No_evalue	No_ID	No_Description	No_KEGG	No_GO	No_GOCC	No_GOBP	No_GOMF	No_keywords		4	9	4	No
Locus_100111_Transcript_1/1_Confidence_1.000_Length_207	207	No_sig_nr_hit	No_sig_nr_hit	No_sig_nr_hit	No_sig_nr_hit	No_Uniprotmatch	No_%_identity	No_evalue	No_ID	No_Description	No_KEGG	No_GO	No_GOCC	No_GOBP	No_GOMF	No_keywords		3	1	3	No
Locus_100112_Transcript_1/1_Confidence_1.000_Length_325	325	No_sig_nr_hit	No_sig_nr_hit	No_sig_nr_hit	No_sig_nr_hit	No_Uniprotmatch	No_%_identity	No_evalue	No_ID	No_Description	No_KEGG	No_GO	No_GOCC	No_GOBP	No_GOMF	No_keywords		1	2	1	No
Locus_100113_Transcript_1/1_Confidence_1.000_Length_220	220	Locus_100113_Transcript_1/1_Confidence_1.000_Length_220	220	Locus_100113_Transcript_1/1_Confidence_1.000_Length_220	220	O08759	54.795	4.41e-18	UBE3A_MOUSE	Ubiquitin-protein ligase E3A	No_KEGG	GO:0005829 \\ GO:0005634 \\ GO:0000502 \\ GO:0016874 \\ GO:0046872 \\ GO:0003713 \\ GO:0061630 \\ GO:0004842 \\ GO:0030521 \\ GO:0001541 \\ GO:0014068 \\ GO:0031398 \\ GO:0045944 \\ GO:0060736 \\ GO:0051865 \\ GO:0070936 \\ GO:0016567 \\ GO:0042787 \\ GO:0042752 \\ GO:2000058 \\ GO:0035037 \\ GO:0006511 \\	androgen receptor signaling pathway (GO:0030521);ovarian follicle development (GO:0001541);positive regulation of phosphatidylinositol 3-kinase signaling (GO:0014068);positive regulation of protein ubiquitination (GO:0031398);positive regulation of transcription from RNA polymerase II promoter (GO:0045944);prostate gland growth (GO:0060736);protein autoubiquitination (GO:0051865);protein K48-link…	ligase activity (GO:0016874);metal ion binding (GO:0046872);transcription coactivator activity (GO:0003713);ubiquitin protein ligase activity (GO:0061630);ubiquitin-protein transferase activity (GO:0004842);	cytosol (GO:0005829);nucleus (GO:0005634);proteasome complex (GO:0000502);	Alternative splicing;Biological rhythms;Complete proteome;Cytoplasm;Ligase;Metal-binding;Nucleus;Phosphoprotein;Proteasome;Reference proteome;Ubl conjugation pathway;Zinc;Zinc-finger.;		4	0	4	UBE3A
Locus_100114_Transcript_1/1_Confidence_1.000_Length_211	211	No_sig_nr_hit	No_sig_nr_hit	No_sig_nr_hit	No_sig_nr_hit	No_Uniprotmatch	No_%_identity	No_evalue	No_ID	No_Description	No_KEGG	No_GO	No_GOCC	No_GOBP	No_GOMF	No_keywords		0	2	0	No
Locus_100115_Transcript_1/1_Confidence_1.000_Length_210	210	No_sig_nr_hit	No_sig_nr_hit	No_sig_nr_hit	No_sig_nr_hit	No_Uniprotmatch	No_%_identity	No_evalue	No_ID	No_Description	No_KEGG	No_GO	No_GOCC	No_GOBP	No_GOMF	No_keywords		2	2	2	No
Locus_100116_Transcript_1/1_Confidence_1.000_Length_398	398	No_sig_nr_hit	No_sig_nr_hit	No_sig_nr_hit	No_sig_nr_hit	No_Uniprotmatch	No_%_identity	No_evalue	No_ID	No_Description	No_KEGG	No_GO	No_GOCC	No_GOBP	No_GOMF	No_keywords		1	7	1	No
Locus_100117_Transcript_1/1_Confidence_1.000_Length_240	240	No_sig_nr_hit	No_sig_nr_hit	No_sig_nr_hit	No_sig_nr_hit	No_Uniprotmatch	No_%_identity	No_evalue	No_ID	No_Description	No_KEGG	No_GO	No_GOCC	No_GOBP	No_GOMF	No_keywords		2	11	2	No
Locus_100118_Transcript_1/1_Confidence_1.000_Length_443	443	No_sig_nr_hit	No_sig_nr_hit	No_sig_nr_hit	No_sig_nr_hit	No_Uniprotmatch	No_%_identity	No_evalue	No_ID	No_Description	No_KEGG	No_GO	No_GOCC	No_GOBP	No_GOMF	No_keywords		4	6	4	No
Locus_100119_Transcript_1/1_Confidence_1.000_Length_389	389	No_sig_nr_hit	No_sig_nr_hit	No_sig_nr_hit	No_sig_nr_hit	No_Uniprotmatch	No_%_identity	No_evalue	No_ID	No_Description	No_KEGG	No_GO	No_GOCC	No_GOBP	No_GOMF	No_keywords		0	8	0	No
Locus_10012_Transcript_2/7_Confidence_0.250_Length_792	792	No_sig_nr_hit	No_sig_nr_hit	No_sig_nr_hit	No_sig_nr_hit	No_Uniprotmatch	No_%_identity	No_evalue	No_ID	No_Description	No_KEGG	No_GO	No_GOCC	No_GOBP	No_GOMF	No_keywords		2	8	2	No
Locus_10012_Transcript_3/7_Confidence_0.562_Length_1073	1073	No_sig_nr_hit	No_sig_nr_hit	No_sig_nr_hit	No_sig_nr_hit	No_Uniprotmatch	No_%_identity	No_evalue	No_ID	No_Description	No_KEGG	No_GO	No_GOCC	No_GOBP	No_GOMF	No_keywords		62	63	62	No
Locus_10012_Transcript_4/7_Confidence_0.125_Length_352	352	No_sig_nr_hit	No_sig_nr_hit	No_sig_nr_hit	No_sig_nr_hit	No_Uniprotmatch	No_%_identity	No_evalue	No_ID	No_Description	No_KEGG	No_GO	No_GOCC	No_GOBP	No_GOMF	No_keywords		16	15	16	No
Locus_10012_Transcript_5/7_Confidence_0.125_Length_716	716	No_sig_nr_hit	No_sig_nr_hit	No_sig_nr_hit	No_sig_nr_hit	No_Uniprotmatch	No_%_identity	No_evalue	No_ID	No_Description	No_KEGG	No_GO	No_GOCC	No_GOBP	No_GOMF	No_keywords		8	6	8	No
Locus_10012_Transcript_6/7_Confidence_0.250_Length_1101	1101	Locus_10012_Transcript_6/7_Confidence_0.250_Length_1101	1101	Locus_10012_Transcript_6/7_Confidence_0.250_Length_1101	1101	B5KM66	32.941	4.54e-08	SYCE3_MOUSE	Synaptonemal complex central element protein 3	mmu:75459	GO:0000801 \\ GO:0005694 \\ GO:0005634 \\ GO:0051301 \\ GO:0043065 \\ GO:0007131 \\ GO:0007283 \\ GO:0007130 \\	cell division (GO:0051301);positive regulation of apoptotic process (GO:0043065);reciprocal meiotic recombination (GO:0007131);spermatogenesis (GO:0007283);synaptonemal complex assembly (GO:0007130);	No_GOMF	central element (GO:0000801);chromosome (GO:0005694);nucleus (GO:0005634);	3D-structure;Cell cycle;Cell division;Chromosome;Coiled coil;Complete proteome;Meiosis;Nucleus;Reference proteome.;		311	525	311	SYCE3
Locus_10012_Transcript_7/7_Confidence_0.375_Length_1252	1252	Locus_10012_Transcript_7/7_Confidence_0.375_Length_1252	1252	Locus_10012_Transcript_7/7_Confidence_0.375_Length_1252	1252	B5KM66	38.71	1.03e-07	SYCE3_MOUSE	Synaptonemal complex central element protein 3	mmu:75459	GO:0000801 \\ GO:0005694 \\ GO:0005634 \\ GO:0051301 \\ GO:0043065 \\ GO:0007131 \\ GO:0007283 \\ GO:0007130 \\	cell division (GO:0051301);positive regulation of apoptotic process (GO:0043065);reciprocal meiotic recombination (GO:0007131);spermatogenesis (GO:0007283);synaptonemal complex assembly (GO:0007130);	No_GOMF	central element (GO:0000801);chromosome (GO:0005694);nucleus (GO:0005634);	3D-structure;Cell cycle;Cell division;Chromosome;Coiled coil;Complete proteome;Meiosis;Nucleus;Reference proteome.;		317	542	317	SYCE3
Locus_100121_Transcript_1/1_Confidence_1.000_Length_349	349	No_sig_nr_hit	No_sig_nr_hit	No_sig_nr_hit	No_sig_nr_hit	No_Uniprotmatch	No_%_identity	No_evalue	No_ID	No_Description	No_KEGG	No_GO	No_GOCC	No_GOBP	No_GOMF	No_keywords		3	4	3	No
Locus_100122_Transcript_1/1_Confidence_1.000_Length_268	268	No_sig_nr_hit	No_sig_nr_hit	No_sig_nr_hit	No_sig_nr_hit	No_Uniprotmatch	No_%_identity	No_evalue	No_ID	No_Description	No_KEGG	No_GO	No_GOCC	No_GOBP	No_GOMF	No_keywords		2	3	2	No
Locus_100123_Transcript_1/1_Confidence_1.000_Length_499	499	No_sig_nr_hit	No_sig_nr_hit	No_sig_nr_hit	No_sig_nr_hit	No_Uniprotmatch	No_%_identity	No_evalue	No_ID	No_Description	No_KEGG	No_GO	No_GOCC	No_GOBP	No_GOMF	No_keywords		2	7	2	No
Locus_100124_Transcript_1/1_Confidence_1.000_Length_313	313	No_sig_nr_hit	No_sig_nr_hit	No_sig_nr_hit	No_sig_nr_hit	No_Uniprotmatch	No_%_identity	No_evalue	No_ID	No_Description	No_KEGG	No_GO	No_GOCC	No_GOBP	No_GOMF	No_keywords		1	7	1	No
Locus_100125_Transcript_1/1_Confidence_1.000_Length_269	269	Locus_100125_Transcript_1/1_Confidence_1.000_Length_269	269	Locus_100125_Transcript_1/1_Confidence_1.000_Length_269	269	P01767	52.809	4.43e-26	HV306_HUMAN	Ig heavy chain V-III region BUT	No_KEGG	GO:0005576 \\ GO:0005886 \\ GO:0003823 \\ GO:0006956 \\ GO:0006958 \\ GO:0038095 \\ GO:0038096 \\ GO:0006955 \\ GO:0045087 \\ GO:0006898 \\ GO:0050776 \\	complement activation (GO:0006956);complement activation, classical pathway (GO:0006958);Fc-epsilon receptor signaling pathway (GO:0038095);Fc-gamma receptor signaling pathway involved in phagocytosis (GO:0038096);immune response (GO:0006955);innate immune response (GO:0045087);receptor-mediated endocytosis (GO:0006898);regulation of immune response (GO:0050776);	antigen binding (GO:0003823);	extracellular region (GO:0005576);plasma membrane (GO:0005886);	Complete proteome;Direct protein sequencing;Immunoglobulin domain;Immunoglobulin V region;Reference proteome.;		5	13	5	HV306
Locus_100126_Transcript_1/1_Confidence_1.000_Length_282	282	No_sig_nr_hit	No_sig_nr_hit	No_sig_nr_hit	No_sig_nr_hit	No_Uniprotmatch	No_%_identity	No_evalue	No_ID	No_Description	No_KEGG	No_GO	No_GOCC	No_GOBP	No_GOMF	No_keywords		3	2	3	No
Locus_100127_Transcript_1/1_Confidence_1.000_Length_381	381	No_sig_nr_hit	No_sig_nr_hit	No_sig_nr_hit	No_sig_nr_hit	No_Uniprotmatch	No_%_identity	No_evalue	No_ID	No_Description	No_KEGG	No_GO	No_GOCC	No_GOBP	No_GOMF	No_keywords		4	3	4	No
Locus_100128_Transcript_1/1_Confidence_1.000_Length_333	333	No_sig_nr_hit	No_sig_nr_hit	No_sig_nr_hit	No_sig_nr_hit	No_Uniprotmatch	No_%_identity	No_evalue	No_ID	No_Description	No_KEGG	No_GO	No_GOCC	No_GOBP	No_GOMF	No_keywords		2	4	2	No
Locus_100129_Transcript_1/1_Confidence_1.000_Length_370	370	No_sig_nr_hit	No_sig_nr_hit	No_sig_nr_hit	No_sig_nr_hit	No_Uniprotmatch	No_%_identity	No_evalue	No_ID	No_Description	No_KEGG	No_GO	No_GOCC	No_GOBP	No_GOMF	No_keywords		2	4	2	No
Locus_10013_Transcript_1/1_Confidence_1.000_Length_901	901	No_sig_nr_hit	No_sig_nr_hit	No_sig_nr_hit	No_sig_nr_hit	No_Uniprotmatch	No_%_identity	No_evalue	No_ID	No_Description	No_KEGG	No_GO	No_GOCC	No_GOBP	No_GOMF	No_keywords		9	14	9	No
Locus_100130_Transcript_1/1_Confidence_1.000_Length_317	317	No_sig_nr_hit	No_sig_nr_hit	No_sig_nr_hit	No_sig_nr_hit	No_Uniprotmatch	No_%_identity	No_evalue	No_ID	No_Description	No_KEGG	No_GO	No_GOCC	No_GOBP	No_GOMF	No_keywords		2	4	2	No
Locus_100132_Transcript_1/1_Confidence_1.000_Length_287	287	No_sig_nr_hit	No_sig_nr_hit	No_sig_nr_hit	No_sig_nr_hit	No_Uniprotmatch	No_%_identity	No_evalue	No_ID	No_Description	No_KEGG	No_GO	No_GOCC	No_GOBP	No_GOMF	No_keywords		4	1	4	No
Locus_100133_Transcript_1/1_Confidence_1.000_Length_324	324	No_sig_nr_hit	No_sig_nr_hit	No_sig_nr_hit	No_sig_nr_hit	No_Uniprotmatch	No_%_identity	No_evalue	No_ID	No_Description	No_KEGG	No_GO	No_GOCC	No_GOBP	No_GOMF	No_keywords		4	2	4	No
Locus_100134_Transcript_1/1_Confidence_1.000_Length_1075	1075	Locus_100134_Transcript_1/1_Confidence_1.000_Length_1075	1075	Locus_100134_Transcript_1/1_Confidence_1.000_Length_1075	1075	O42422	99.72	0	EPHA7_CHICK	Ephrin type-A receptor 7	gga:395967	GO:0005887 \\ GO:0005524 \\ GO:0008046 \\ GO:0045499 \\ GO:0005004 \\ GO:0004713 \\ GO:0007420 \\ GO:0048755 \\ GO:0048013 \\ GO:0048671 \\ GO:0051964 \\ GO:0072178 \\ GO:0018108 \\ GO:0016310 \\ GO:0043525 \\ GO:0001934 \\ GO:0022407 \\ GO:0043281 \\ GO:0070372 \\ GO:0050730 \\ GO:0031952 \\ GO:0031290 \\	brain development (GO:0007420);branching morphogenesis of a nerve (GO:0048755);ephrin receptor signaling pathway (GO:0048013);negative regulation of collateral sprouting (GO:0048671);negative regulation of synapse assembly (GO:0051964);nephric duct morphogenesis (GO:0072178);peptidyl-tyrosine phosphorylation (GO:0018108);phosphorylation (GO:0016310);positive regulation of neuron apoptotic process…	ATP binding (GO:0005524);axon guidance receptor activity (GO:0008046);chemorepellent activity (GO:0045499);GPI-linked ephrin receptor activity (GO:0005004);protein tyrosine kinase activity (GO:0004713);	integral component of plasma membrane (GO:0005887);	Apoptosis;ATP-binding;Cell membrane;Complete proteome;Developmental protein;Glycoprotein;Kinase;Membrane;Neurogenesis;Nucleotide-binding;Phosphoprotein;Receptor;Reference proteome;Repeat;Signal;Transferase;Transmembrane;Transmembrane helix;Tyrosine-protein kinase.;		13	37	13	EPHA7
Locus_100136_Transcript_1/1_Confidence_1.000_Length_236	236	No_sig_nr_hit	No_sig_nr_hit	No_sig_nr_hit	No_sig_nr_hit	No_Uniprotmatch	No_%_identity	No_evalue	No_ID	No_Description	No_KEGG	No_GO	No_GOCC	No_GOBP	No_GOMF	No_keywords		4	1	4	No
Locus_100137_Transcript_1/1_Confidence_1.000_Length_223	223	No_sig_nr_hit	No_sig_nr_hit	No_sig_nr_hit	No_sig_nr_hit	No_Uniprotmatch	No_%_identity	No_evalue	No_ID	No_Description	No_KEGG	No_GO	No_GOCC	No_GOBP	No_GOMF	No_keywords		0	2	0	No
Locus_100139_Transcript_1/1_Confidence_1.000_Length_537	537	No_sig_nr_hit	No_sig_nr_hit	No_sig_nr_hit	No_sig_nr_hit	No_Uniprotmatch	No_%_identity	No_evalue	No_ID	No_Description	No_KEGG	No_GO	No_GOCC	No_GOBP	No_GOMF	No_keywords		5	16	5	No
Locus_10014_Transcript_1/1_Confidence_1.000_Length_535	535	No_sig_nr_hit	No_sig_nr_hit	No_sig_nr_hit	No_sig_nr_hit	No_Uniprotmatch	No_%_identity	No_evalue	No_ID	No_Description	No_KEGG	No_GO	No_GOCC	No_GOBP	No_GOMF	No_keywords		14	6	14	No
Locus_100140_Transcript_1/1_Confidence_1.000_Length_405	405	No_sig_nr_hit	No_sig_nr_hit	No_sig_nr_hit	No_sig_nr_hit	No_Uniprotmatch	No_%_identity	No_evalue	No_ID	No_Description	No_KEGG	No_GO	No_GOCC	No_GOBP	No_GOMF	No_keywords		1	8	1	No
Locus_100142_Transcript_1/1_Confidence_1.000_Length_639	639	Locus_100142_Transcript_1/1_Confidence_1.000_Length_639	639	Locus_100142_Transcript_1/1_Confidence_1.000_Length_639	639	P38567	53.804	4.57e-64	HYALP_HUMAN	Hyaluronidase PH-20	hsa:6677	GO:0031225 \\ GO:0005886 \\ GO:0004415 \\ GO:0007339 \\ GO:0005975 \\ GO:0007155 \\ GO:0007342 \\ GO:0032504 \\ GO:0007338 \\ GO:0035036 \\	binding of sperm to zona pellucida (GO:0007339);carbohydrate metabolic process (GO:0005975);cell adhesion (GO:0007155);fusion of sperm to egg plasma membrane (GO:0007342);multicellular organism reproduction (GO:0032504);single fertilization (GO:0007338);sperm-egg recognition (GO:0035036);	hyalurononglucosaminidase activity (GO:0004415);	anchored component of membrane (GO:0031225);plasma membrane (GO:0005886);	Alternative splicing;Cell adhesion;Cell membrane;Complete proteome;Disulfide bond;Glycoprotein;Glycosidase;GPI-anchor;Hydrolase;Lipoprotein;Membrane;Polymorphism;Reference proteome;Signal.;		5	18	5	HYALP
Locus_100143_Transcript_1/1_Confidence_1.000_Length_278	278	No_sig_nr_hit	No_sig_nr_hit	No_sig_nr_hit	No_sig_nr_hit	No_Uniprotmatch	No_%_identity	No_evalue	No_ID	No_Description	No_KEGG	No_GO	No_GOCC	No_GOBP	No_GOMF	No_keywords		2	4	2	No
Locus_100144_Transcript_1/1_Confidence_1.000_Length_268	268	No_sig_nr_hit	No_sig_nr_hit	No_sig_nr_hit	No_sig_nr_hit	No_Uniprotmatch	No_%_identity	No_evalue	No_ID	No_Description	No_KEGG	No_GO	No_GOCC	No_GOBP	No_GOMF	No_keywords		0	5	0	No
Locus_100145_Transcript_1/1_Confidence_1.000_Length_448	448	No_sig_nr_hit	No_sig_nr_hit	No_sig_nr_hit	No_sig_nr_hit	No_Uniprotmatch	No_%_identity	No_evalue	No_ID	No_Description	No_KEGG	No_GO	No_GOCC	No_GOBP	No_GOMF	No_keywords		4	7	4	No
Locus_100146_Transcript_1/1_Confidence_1.000_Length_258	258	No_sig_nr_hit	No_sig_nr_hit	No_sig_nr_hit	No_sig_nr_hit	No_Uniprotmatch	No_%_identity	No_evalue	No_ID	No_Description	No_KEGG	No_GO	No_GOCC	No_GOBP	No_GOMF	No_keywords		3	0	3	No
Locus_100147_Transcript_1/1_Confidence_1.000_Length_209	209	No_sig_nr_hit	No_sig_nr_hit	No_sig_nr_hit	No_sig_nr_hit	No_Uniprotmatch	No_%_identity	No_evalue	No_ID	No_Description	No_KEGG	No_GO	No_GOCC	No_GOBP	No_GOMF	No_keywords		0	3	0	No
Locus_100148_Transcript_1/1_Confidence_1.000_Length_702	702	No_sig_nr_hit	No_sig_nr_hit	No_sig_nr_hit	No_sig_nr_hit	No_Uniprotmatch	No_%_identity	No_evalue	No_ID	No_Description	No_KEGG	No_GO	No_GOCC	No_GOBP	No_GOMF	No_keywords		9	16	9	No
Locus_100149_Transcript_1/1_Confidence_1.000_Length_214	214	No_sig_nr_hit	No_sig_nr_hit	No_sig_nr_hit	No_sig_nr_hit	No_Uniprotmatch	No_%_identity	No_evalue	No_ID	No_Description	No_KEGG	No_GO	No_GOCC	No_GOBP	No_GOMF	No_keywords		3	2	3	No
Locus_10015_Transcript_1/2_Confidence_0.750_Length_4927	4927	Locus_10015_Transcript_1/2_Confidence_0.750_Length_4927	4927	Locus_10015_Transcript_1/2_Confidence_0.750_Length_4927	4927	Q5T4D3	90.068	0	TMTC4_HUMAN	Transmembrane and TPR repeat-containing protein 4	hsa:84899	GO:0016021 \\	No_GOBP	No_GOMF	integral component of membrane (GO:0016021);	Alternative splicing;Complete proteome;Membrane;Polymorphism;Reference proteome;Repeat;TPR repeat;Transmembrane;Transmembrane helix.;		329	248	329	TMTC4
Locus_100150_Transcript_1/1_Confidence_1.000_Length_326	326	No_sig_nr_hit	No_sig_nr_hit	No_sig_nr_hit	No_sig_nr_hit	No_Uniprotmatch	No_%_identity	No_evalue	No_ID	No_Description	No_KEGG	No_GO	No_GOCC	No_GOBP	No_GOMF	No_keywords		2	4	2	No
Locus_100151_Transcript_1/1_Confidence_1.000_Length_448	448	No_sig_nr_hit	No_sig_nr_hit	No_sig_nr_hit	No_sig_nr_hit	No_Uniprotmatch	No_%_identity	No_evalue	No_ID	No_Description	No_KEGG	No_GO	No_GOCC	No_GOBP	No_GOMF	No_keywords		0	10	0	No
Locus_100152_Transcript_1/1_Confidence_1.000_Length_349	349	No_sig_nr_hit	No_sig_nr_hit	No_sig_nr_hit	No_sig_nr_hit	No_Uniprotmatch	No_%_identity	No_evalue	No_ID	No_Description	No_KEGG	No_GO	No_GOCC	No_GOBP	No_GOMF	No_keywords		2	10	2	No
Locus_100154_Transcript_1/1_Confidence_1.000_Length_407	407	No_sig_nr_hit	No_sig_nr_hit	No_sig_nr_hit	No_sig_nr_hit	No_Uniprotmatch	No_%_identity	No_evalue	No_ID	No_Description	No_KEGG	No_GO	No_GOCC	No_GOBP	No_GOMF	No_keywords		6	6	6	No
Locus_100155_Transcript_1/1_Confidence_1.000_Length_462	462	No_sig_nr_hit	No_sig_nr_hit	No_sig_nr_hit	No_sig_nr_hit	No_Uniprotmatch	No_%_identity	No_evalue	No_ID	No_Description	No_KEGG	No_GO	No_GOCC	No_GOBP	No_GOMF	No_keywords		2	15	2	No
Locus_100156_Transcript_1/1_Confidence_1.000_Length_324	324	No_sig_nr_hit	No_sig_nr_hit	No_sig_nr_hit	No_sig_nr_hit	No_Uniprotmatch	No_%_identity	No_evalue	No_ID	No_Description	No_KEGG	No_GO	No_GOCC	No_GOBP	No_GOMF	No_keywords		1	6	1	No
Locus_100157_Transcript_1/1_Confidence_1.000_Length_222	222	No_sig_nr_hit	No_sig_nr_hit	No_sig_nr_hit	No_sig_nr_hit	No_Uniprotmatch	No_%_identity	No_evalue	No_ID	No_Description	No_KEGG	No_GO	No_GOCC	No_GOBP	No_GOMF	No_keywords		3	2	3	No
Locus_100158_Transcript_1/1_Confidence_1.000_Length_252	252	No_sig_nr_hit	No_sig_nr_hit	No_sig_nr_hit	No_sig_nr_hit	No_Uniprotmatch	No_%_identity	No_evalue	No_ID	No_Description	No_KEGG	No_GO	No_GOCC	No_GOBP	No_GOMF	No_keywords		9	0	9	No
Locus_100159_Transcript_1/1_Confidence_1.000_Length_206	206	No_sig_nr_hit	No_sig_nr_hit	No_sig_nr_hit	No_sig_nr_hit	No_Uniprotmatch	No_%_identity	No_evalue	No_ID	No_Description	No_KEGG	No_GO	No_GOCC	No_GOBP	No_GOMF	No_keywords		0	5	0	No
Locus_10016_Transcript_1/1_Confidence_1.000_Length_1005	1005	No_sig_nr_hit	No_sig_nr_hit	No_sig_nr_hit	No_sig_nr_hit	No_Uniprotmatch	No_%_identity	No_evalue	No_ID	No_Description	No_KEGG	No_GO	No_GOCC	No_GOBP	No_GOMF	No_keywords		190	87	190	No
Locus_100160_Transcript_1/1_Confidence_1.000_Length_248	248	No_sig_nr_hit	No_sig_nr_hit	No_sig_nr_hit	No_sig_nr_hit	No_Uniprotmatch	No_%_identity	No_evalue	No_ID	No_Description	No_KEGG	No_GO	No_GOCC	No_GOBP	No_GOMF	No_keywords		2	5	2	No
Locus_100161_Transcript_1/1_Confidence_1.000_Length_210	210	No_sig_nr_hit	No_sig_nr_hit	No_sig_nr_hit	No_sig_nr_hit	No_Uniprotmatch	No_%_identity	No_evalue	No_ID	No_Description	No_KEGG	No_GO	No_GOCC	No_GOBP	No_GOMF	No_keywords		3	3	3	No
Locus_100162_Transcript_1/1_Confidence_1.000_Length_342	342	No_sig_nr_hit	No_sig_nr_hit	No_sig_nr_hit	No_sig_nr_hit	No_Uniprotmatch	No_%_identity	No_evalue	No_ID	No_Description	No_KEGG	No_GO	No_GOCC	No_GOBP	No_GOMF	No_keywords		1	6	1	No
Locus_100163_Transcript_1/1_Confidence_1.000_Length_260	260	No_sig_nr_hit	No_sig_nr_hit	No_sig_nr_hit	No_sig_nr_hit	No_Uniprotmatch	No_%_identity	No_evalue	No_ID	No_Description	No_KEGG	No_GO	No_GOCC	No_GOBP	No_GOMF	No_keywords		0	5	0	No
Locus_100164_Transcript_1/1_Confidence_1.000_Length_338	338	No_sig_nr_hit	No_sig_nr_hit	No_sig_nr_hit	No_sig_nr_hit	No_Uniprotmatch	No_%_identity	No_evalue	No_ID	No_Description	No_KEGG	No_GO	No_GOCC	No_GOBP	No_GOMF	No_keywords		0	6	0	No
Locus_100165_Transcript_1/1_Confidence_1.000_Length_249	249	No_sig_nr_hit	No_sig_nr_hit	No_sig_nr_hit	No_sig_nr_hit	No_Uniprotmatch	No_%_identity	No_evalue	No_ID	No_Description	No_KEGG	No_GO	No_GOCC	No_GOBP	No_GOMF	No_keywords		0	2	0	No
Locus_100166_Transcript_1/1_Confidence_1.000_Length_215	215	No_sig_nr_hit	No_sig_nr_hit	No_sig_nr_hit	No_sig_nr_hit	No_Uniprotmatch	No_%_identity	No_evalue	No_ID	No_Description	No_KEGG	No_GO	No_GOCC	No_GOBP	No_GOMF	No_keywords		2	2	2	No
Locus_100167_Transcript_1/1_Confidence_1.000_Length_245	245	No_sig_nr_hit	No_sig_nr_hit	No_sig_nr_hit	No_sig_nr_hit	No_Uniprotmatch	No_%_identity	No_evalue	No_ID	No_Description	No_KEGG	No_GO	No_GOCC	No_GOBP	No_GOMF	No_keywords		27	29	27	No
Locus_100168_Transcript_1/1_Confidence_1.000_Length_219	219	No_sig_nr_hit	No_sig_nr_hit	No_sig_nr_hit	No_sig_nr_hit	No_Uniprotmatch	No_%_identity	No_evalue	No_ID	No_Description	No_KEGG	No_GO	No_GOCC	No_GOBP	No_GOMF	No_keywords		0	2	0	No
Locus_100169_Transcript_1/1_Confidence_1.000_Length_253	253	No_sig_nr_hit	No_sig_nr_hit	No_sig_nr_hit	No_sig_nr_hit	No_Uniprotmatch	No_%_identity	No_evalue	No_ID	No_Description	No_KEGG	No_GO	No_GOCC	No_GOBP	No_GOMF	No_keywords		3	2	3	No
Locus_10017_Transcript_1/1_Confidence_1.000_Length_1157	1157	No_sig_nr_hit	No_sig_nr_hit	No_sig_nr_hit	No_sig_nr_hit	No_Uniprotmatch	No_%_identity	No_evalue	No_ID	No_Description	No_KEGG	No_GO	No_GOCC	No_GOBP	No_GOMF	No_keywords		379	420	379	No
Locus_100170_Transcript_1/1_Confidence_1.000_Length_349	349	No_sig_nr_hit	No_sig_nr_hit	No_sig_nr_hit	No_sig_nr_hit	No_Uniprotmatch	No_%_identity	No_evalue	No_ID	No_Description	No_KEGG	No_GO	No_GOCC	No_GOBP	No_GOMF	No_keywords		1	7	1	No
Locus_100171_Transcript_1/1_Confidence_1.000_Length_236	236	No_sig_nr_hit	No_sig_nr_hit	No_sig_nr_hit	No_sig_nr_hit	No_Uniprotmatch	No_%_identity	No_evalue	No_ID	No_Description	No_KEGG	No_GO	No_GOCC	No_GOBP	No_GOMF	No_keywords		2	1	2	No
Locus_100172_Transcript_1/1_Confidence_1.000_Length_229	229	No_sig_nr_hit	No_sig_nr_hit	No_sig_nr_hit	No_sig_nr_hit	No_Uniprotmatch	No_%_identity	No_evalue	No_ID	No_Description	No_KEGG	No_GO	No_GOCC	No_GOBP	No_GOMF	No_keywords		0	3	0	No
Locus_100173_Transcript_1/1_Confidence_1.000_Length_220	220	No_sig_nr_hit	No_sig_nr_hit	No_sig_nr_hit	No_sig_nr_hit	No_Uniprotmatch	No_%_identity	No_evalue	No_ID	No_Description	No_KEGG	No_GO	No_GOCC	No_GOBP	No_GOMF	No_keywords		0	3	0	No
Locus_100175_Transcript_1/1_Confidence_1.000_Length_270	270	Locus_100175_Transcript_1/1_Confidence_1.000_Length_270	270	Locus_100175_Transcript_1/1_Confidence_1.000_Length_270	270	P58873	89.024	2.47e-45	RHBL3_MOUSE	Rhomboid-related protein 3	mmu:246104	GO:0016021 \\ GO:0005743 \\ GO:0005509 \\ GO:0004252 \\ GO:0016485 \\	protein processing (GO:0016485);	calcium ion binding (GO:0005509);serine-type endopeptidase activity (GO:0004252);	integral component of membrane (GO:0016021);mitochondrial inner membrane (GO:0005743);	Complete proteome;Hydrolase;Membrane;Protease;Reference proteome;Repeat;Serine protease;Transmembrane;Transmembrane helix.;		4	0	4	RHBL3
Locus_100176_Transcript_1/1_Confidence_1.000_Length_267	267	No_sig_nr_hit	No_sig_nr_hit	No_sig_nr_hit	No_sig_nr_hit	No_Uniprotmatch	No_%_identity	No_evalue	No_ID	No_Description	No_KEGG	No_GO	No_GOCC	No_GOBP	No_GOMF	No_keywords		4	1	4	No
Locus_100177_Transcript_1/1_Confidence_1.000_Length_218	218	No_sig_nr_hit	No_sig_nr_hit	No_sig_nr_hit	No_sig_nr_hit	No_Uniprotmatch	No_%_identity	No_evalue	No_ID	No_Description	No_KEGG	No_GO	No_GOCC	No_GOBP	No_GOMF	No_keywords		1	2	1	No
Locus_100178_Transcript_1/1_Confidence_1.000_Length_317	317	No_sig_nr_hit	No_sig_nr_hit	No_sig_nr_hit	No_sig_nr_hit	No_Uniprotmatch	No_%_identity	No_evalue	No_ID	No_Description	No_KEGG	No_GO	No_GOCC	No_GOBP	No_GOMF	No_keywords		5	0	5	No
Locus_10018_Transcript_2/7_Confidence_0.111_Length_841	841	Locus_10018_Transcript_2/7_Confidence_0.111_Length_841	841	Locus_10018_Transcript_2/7_Confidence_0.111_Length_841	841	Q9CSP9	61.728	2.5e-55	TTC14_MOUSE	Tetratricopeptide repeat protein 14	mmu:67120	GO:0003676 \\	No_GOBP	nucleic acid binding (GO:0003676);	No_GOCC	Alternative splicing;Complete proteome;Phosphoprotein;Reference proteome;Repeat;TPR repeat.;		9	20	9	TTC14
Locus_10018_Transcript_4/7_Confidence_0.611_Length_4315	4315	Locus_10018_Transcript_4/7_Confidence_0.611_Length_4315	4315	Locus_10018_Transcript_4/7_Confidence_0.611_Length_4315	4315	Q9CSP9	72.028	0	TTC14_MOUSE	Tetratricopeptide repeat protein 14	mmu:67120	GO:0003676 \\	No_GOBP	nucleic acid binding (GO:0003676);	No_GOCC	Alternative splicing;Complete proteome;Phosphoprotein;Reference proteome;Repeat;TPR repeat.;		324	530	324	TTC14
Locus_10018_Transcript_5/7_Confidence_0.556_Length_3304	3304	Locus_10018_Transcript_5/7_Confidence_0.556_Length_3304	3304	Locus_10018_Transcript_5/7_Confidence_0.556_Length_3304	3304	Q9CSP9	71.86	0	TTC14_MOUSE	Tetratricopeptide repeat protein 14	mmu:67120	GO:0003676 \\	No_GOBP	nucleic acid binding (GO:0003676);	No_GOCC	Alternative splicing;Complete proteome;Phosphoprotein;Reference proteome;Repeat;TPR repeat.;		294	425	294	TTC14
Locus_10018_Transcript_6/7_Confidence_0.667_Length_4782	4782	Locus_10018_Transcript_6/7_Confidence_0.667_Length_4782	4782	Locus_10018_Transcript_6/7_Confidence_0.667_Length_4782	4782	Q9CSP9	72.028	0	TTC14_MOUSE	Tetratricopeptide repeat protein 14	mmu:67120	GO:0003676 \\	No_GOBP	nucleic acid binding (GO:0003676);	No_GOCC	Alternative splicing;Complete proteome;Phosphoprotein;Reference proteome;Repeat;TPR repeat.;		381	602	381	TTC14
Locus_10018_Transcript_7/7_Confidence_0.556_Length_2852	2852	Locus_10018_Transcript_7/7_Confidence_0.556_Length_2852	2852	Locus_10018_Transcript_7/7_Confidence_0.556_Length_2852	2852	Q9CSP9	71.86	0	TTC14_MOUSE	Tetratricopeptide repeat protein 14	mmu:67120	GO:0003676 \\	No_GOBP	nucleic acid binding (GO:0003676);	No_GOCC	Alternative splicing;Complete proteome;Phosphoprotein;Reference proteome;Repeat;TPR repeat.;		240	384	240	TTC14
Locus_100180_Transcript_1/1_Confidence_1.000_Length_565	565	No_sig_nr_hit	No_sig_nr_hit	No_sig_nr_hit	No_sig_nr_hit	No_Uniprotmatch	No_%_identity	No_evalue	No_ID	No_Description	No_KEGG	No_GO	No_GOCC	No_GOBP	No_GOMF	No_keywords		2	12	2	No
Locus_100181_Transcript_1/1_Confidence_1.000_Length_574	574	No_sig_nr_hit	No_sig_nr_hit	No_sig_nr_hit	No_sig_nr_hit	No_Uniprotmatch	No_%_identity	No_evalue	No_ID	No_Description	No_KEGG	No_GO	No_GOCC	No_GOBP	No_GOMF	No_keywords		1	9	1	No
Locus_100182_Transcript_1/1_Confidence_1.000_Length_285	285	No_sig_nr_hit	No_sig_nr_hit	No_sig_nr_hit	No_sig_nr_hit	No_Uniprotmatch	No_%_identity	No_evalue	No_ID	No_Description	No_KEGG	No_GO	No_GOCC	No_GOBP	No_GOMF	No_keywords		2	5	2	No
Locus_100183_Transcript_1/1_Confidence_1.000_Length_255	255	No_sig_nr_hit	No_sig_nr_hit	No_sig_nr_hit	No_sig_nr_hit	No_Uniprotmatch	No_%_identity	No_evalue	No_ID	No_Description	No_KEGG	No_GO	No_GOCC	No_GOBP	No_GOMF	No_keywords		5	0	5	No
Locus_100184_Transcript_1/1_Confidence_1.000_Length_262	262	No_sig_nr_hit	No_sig_nr_hit	No_sig_nr_hit	No_sig_nr_hit	No_Uniprotmatch	No_%_identity	No_evalue	No_ID	No_Description	No_KEGG	No_GO	No_GOCC	No_GOBP	No_GOMF	No_keywords		0	2	0	No
Locus_100186_Transcript_1/1_Confidence_1.000_Length_836	836	Locus_100186_Transcript_1/1_Confidence_1.000_Length_836	836	Locus_100186_Transcript_1/1_Confidence_1.000_Length_836	836	Q4JIJ3	83.75	2.38e-128	METH_BOVIN	Methionine synthase	bta:280869	GO:0005737 \\ GO:0031419 \\ GO:0008705 \\ GO:0008898 \\ GO:0008270 \\ GO:0042558 \\	pteridine-containing compound metabolic process (GO:0042558);	cobalamin binding (GO:0031419);methionine synthase activity (GO:0008705);S-adenosylmethionine-homocysteine S-methyltransferase activity (GO:0008898);zinc ion binding (GO:0008270);	cytoplasm (GO:0005737);	Amino-acid biosynthesis;Cobalamin;Cobalt;Complete proteome;Cytoplasm;Metal-binding;Methionine biosynthesis;Methyltransferase;Phosphoprotein;Reference proteome;Repeat;S-adenosyl-L-methionine;Transferase;Zinc.;		12	29	12	METH
Locus_100187_Transcript_1/1_Confidence_1.000_Length_239	239	No_sig_nr_hit	No_sig_nr_hit	No_sig_nr_hit	No_sig_nr_hit	No_Uniprotmatch	No_%_identity	No_evalue	No_ID	No_Description	No_KEGG	No_GO	No_GOCC	No_GOBP	No_GOMF	No_keywords		3	7	3	No
Locus_100188_Transcript_1/1_Confidence_1.000_Length_334	334	No_sig_nr_hit	No_sig_nr_hit	No_sig_nr_hit	No_sig_nr_hit	No_Uniprotmatch	No_%_identity	No_evalue	No_ID	No_Description	No_KEGG	No_GO	No_GOCC	No_GOBP	No_GOMF	No_keywords		1	4	1	No
Locus_100189_Transcript_1/1_Confidence_1.000_Length_471	471	No_sig_nr_hit	No_sig_nr_hit	No_sig_nr_hit	No_sig_nr_hit	No_Uniprotmatch	No_%_identity	No_evalue	No_ID	No_Description	No_KEGG	No_GO	No_GOCC	No_GOBP	No_GOMF	No_keywords		9	9	9	No
Locus_10019_Transcript_1/1_Confidence_1.000_Length_488	488	No_sig_nr_hit	No_sig_nr_hit	No_sig_nr_hit	No_sig_nr_hit	No_Uniprotmatch	No_%_identity	No_evalue	No_ID	No_Description	No_KEGG	No_GO	No_GOCC	No_GOBP	No_GOMF	No_keywords		14	5	14	No
Locus_100190_Transcript_1/1_Confidence_1.000_Length_339	339	Locus_100190_Transcript_1/1_Confidence_1.000_Length_339	339	Locus_100190_Transcript_1/1_Confidence_1.000_Length_339	339	No_Uniprotmatch	No_%_identity	No_evalue	No_ID	No_Description	No_KEGG	No_GO	No_GOCC	No_GOBP	No_GOMF	No_keywords		6	3	6	No
Locus_100192_Transcript_1/1_Confidence_1.000_Length_251	251	No_sig_nr_hit	No_sig_nr_hit	No_sig_nr_hit	No_sig_nr_hit	No_Uniprotmatch	No_%_identity	No_evalue	No_ID	No_Description	No_KEGG	No_GO	No_GOCC	No_GOBP	No_GOMF	No_keywords		3	4	3	No
Locus_100193_Transcript_1/1_Confidence_1.000_Length_217	217	No_sig_nr_hit	No_sig_nr_hit	No_sig_nr_hit	No_sig_nr_hit	No_Uniprotmatch	No_%_identity	No_evalue	No_ID	No_Description	No_KEGG	No_GO	No_GOCC	No_GOBP	No_GOMF	No_keywords		9	1	9	No
Locus_100194_Transcript_1/1_Confidence_1.000_Length_754	754	No_sig_nr_hit	No_sig_nr_hit	No_sig_nr_hit	No_sig_nr_hit	No_Uniprotmatch	No_%_identity	No_evalue	No_ID	No_Description	No_KEGG	No_GO	No_GOCC	No_GOBP	No_GOMF	No_keywords		5	31	5	No
Locus_100196_Transcript_1/1_Confidence_1.000_Length_338	338	No_sig_nr_hit	No_sig_nr_hit	No_sig_nr_hit	No_sig_nr_hit	No_Uniprotmatch	No_%_identity	No_evalue	No_ID	No_Description	No_KEGG	No_GO	No_GOCC	No_GOBP	No_GOMF	No_keywords		4	3	4	No
Locus_100198_Transcript_1/1_Confidence_1.000_Length_303	303	No_sig_nr_hit	No_sig_nr_hit	No_sig_nr_hit	No_sig_nr_hit	No_Uniprotmatch	No_%_identity	No_evalue	No_ID	No_Description	No_KEGG	No_GO	No_GOCC	No_GOBP	No_GOMF	No_keywords		3	1	3	No
Locus_100199_Transcript_1/1_Confidence_1.000_Length_491	491	No_sig_nr_hit	No_sig_nr_hit	No_sig_nr_hit	No_sig_nr_hit	No_Uniprotmatch	No_%_identity	No_evalue	No_ID	No_Description	No_KEGG	No_GO	No_GOCC	No_GOBP	No_GOMF	No_keywords		0	13	0	No
Locus_1002_Transcript_1/3_Confidence_0.750_Length_4143	4143	Locus_1002_Transcript_1/3_Confidence_0.750_Length_4143	4143	Locus_1002_Transcript_1/3_Confidence_0.750_Length_4143	4143	Q5NDL3	89.72	0	EOGT_CHICK	EGF domain-specific O-linked N-acetylglucosamine transferase	gga:426961	GO:0005788 \\ GO:0016262 \\ GO:0006493 \\	protein O-linked glycosylation (GO:0006493);	protein N-acetylglucosaminyltransferase activity (GO:0016262);	endoplasmic reticulum lumen (GO:0005788);	Complete proteome;Endoplasmic reticulum;Glycoprotein;Glycosyltransferase;Reference proteome;Signal;Transferase.;		870	557	870	EOGT
Locus_10020_Transcript_1/1_Confidence_1.000_Length_2515	2515	No_sig_nr_hit	No_sig_nr_hit	No_sig_nr_hit	No_sig_nr_hit	No_Uniprotmatch	No_%_identity	No_evalue	No_ID	No_Description	No_KEGG	No_GO	No_GOCC	No_GOBP	No_GOMF	No_keywords		603	477	603	No
Locus_100200_Transcript_1/1_Confidence_1.000_Length_230	230	No_sig_nr_hit	No_sig_nr_hit	No_sig_nr_hit	No_sig_nr_hit	No_Uniprotmatch	No_%_identity	No_evalue	No_ID	No_Description	No_KEGG	No_GO	No_GOCC	No_GOBP	No_GOMF	No_keywords		3	2	3	No
Locus_100201_Transcript_1/1_Confidence_1.000_Length_212	212	No_sig_nr_hit	No_sig_nr_hit	No_sig_nr_hit	No_sig_nr_hit	No_Uniprotmatch	No_%_identity	No_evalue	No_ID	No_Description	No_KEGG	No_GO	No_GOCC	No_GOBP	No_GOMF	No_keywords		0	4	0	No
Locus_100202_Transcript_1/1_Confidence_1.000_Length_276	276	No_sig_nr_hit	No_sig_nr_hit	No_sig_nr_hit	No_sig_nr_hit	No_Uniprotmatch	No_%_identity	No_evalue	No_ID	No_Description	No_KEGG	No_GO	No_GOCC	No_GOBP	No_GOMF	No_keywords		1	1	1	No
Locus_100204_Transcript_1/1_Confidence_1.000_Length_267	267	No_sig_nr_hit	No_sig_nr_hit	No_sig_nr_hit	No_sig_nr_hit	No_Uniprotmatch	No_%_identity	No_evalue	No_ID	No_Description	No_KEGG	No_GO	No_GOCC	No_GOBP	No_GOMF	No_keywords		4	3	4	No
Locus_100205_Transcript_1/1_Confidence_1.000_Length_222	222	No_sig_nr_hit	No_sig_nr_hit	No_sig_nr_hit	No_sig_nr_hit	Q99PV3	47.458	2.67e-07	MKLN1_RAT	Muskelin	rno:83536	GO:0005938 \\ GO:0005829 \\ GO:0001726 \\ GO:0031532 \\ GO:0007160 \\ GO:0008360 \\	actin cytoskeleton reorganization (GO:0031532);cell-matrix adhesion (GO:0007160);regulation of cell shape (GO:0008360);	No_GOMF	cell cortex (GO:0005938);cytosol (GO:0005829);ruffle (GO:0001726);	3D-structure;Acetylation;Cell projection;Complete proteome;Cytoplasm;Kelch repeat;Reference proteome;Repeat.;		3	0	3	MKLN1
Locus_100206_Transcript_1/1_Confidence_1.000_Length_226	226	No_sig_nr_hit	No_sig_nr_hit	No_sig_nr_hit	No_sig_nr_hit	No_Uniprotmatch	No_%_identity	No_evalue	No_ID	No_Description	No_KEGG	No_GO	No_GOCC	No_GOBP	No_GOMF	No_keywords		4	0	4	No
Locus_100207_Transcript_1/1_Confidence_1.000_Length_376	376	No_sig_nr_hit	No_sig_nr_hit	No_sig_nr_hit	No_sig_nr_hit	No_Uniprotmatch	No_%_identity	No_evalue	No_ID	No_Description	No_KEGG	No_GO	No_GOCC	No_GOBP	No_GOMF	No_keywords		6	9	6	No
Locus_100208_Transcript_1/1_Confidence_1.000_Length_370	370	No_sig_nr_hit	No_sig_nr_hit	No_sig_nr_hit	No_sig_nr_hit	No_Uniprotmatch	No_%_identity	No_evalue	No_ID	No_Description	No_KEGG	No_GO	No_GOCC	No_GOBP	No_GOMF	No_keywords		1	11	1	No
Locus_100209_Transcript_1/1_Confidence_1.000_Length_505	505	Locus_100209_Transcript_1/1_Confidence_1.000_Length_505	505	Locus_100209_Transcript_1/1_Confidence_1.000_Length_505	505	A0A093S8D0	51.546	1.92e-18	A0A093S8D0_9PASS	Uncharacterized protein {ECO:0000313|EMBL:KFW79114.1}	No_KEGG	GO:0003723 \\ GO:0003964 \\	No_GOBP	RNA binding (GO:0003723);RNA-directed DNA polymerase activity (GO:0003964);	No_GOCC	Complete proteome {ECO:0000313|Proteomes:UP000053258}.;		3	8	3	A0A093S8D0
Locus_10021_Transcript_1/1_Confidence_1.000_Length_1755	1755	No_sig_nr_hit	No_sig_nr_hit	No_sig_nr_hit	No_sig_nr_hit	No_Uniprotmatch	No_%_identity	No_evalue	No_ID	No_Description	No_KEGG	No_GO	No_GOCC	No_GOBP	No_GOMF	No_keywords		40	53	40	No
Locus_100210_Transcript_1/1_Confidence_1.000_Length_711	711	No_sig_nr_hit	No_sig_nr_hit	No_sig_nr_hit	No_sig_nr_hit	No_Uniprotmatch	No_%_identity	No_evalue	No_ID	No_Description	No_KEGG	No_GO	No_GOCC	No_GOBP	No_GOMF	No_keywords		4	19	4	No
Locus_100211_Transcript_1/1_Confidence_1.000_Length_289	289	No_sig_nr_hit	No_sig_nr_hit	No_sig_nr_hit	No_sig_nr_hit	No_Uniprotmatch	No_%_identity	No_evalue	No_ID	No_Description	No_KEGG	No_GO	No_GOCC	No_GOBP	No_GOMF	No_keywords		7	0	7	No
Locus_100212_Transcript_1/1_Confidence_1.000_Length_334	334	No_sig_nr_hit	No_sig_nr_hit	No_sig_nr_hit	No_sig_nr_hit	No_Uniprotmatch	No_%_identity	No_evalue	No_ID	No_Description	No_KEGG	No_GO	No_GOCC	No_GOBP	No_GOMF	No_keywords		3	13	3	No
Locus_100213_Transcript_1/1_Confidence_1.000_Length_255	255	Locus_100213_Transcript_1/1_Confidence_1.000_Length_255	255	Locus_100213_Transcript_1/1_Confidence_1.000_Length_255	255	No_Uniprotmatch	No_%_identity	No_evalue	No_ID	No_Description	No_KEGG	No_GO	No_GOCC	No_GOBP	No_GOMF	No_keywords		6	1	6	No
Locus_100214_Transcript_1/1_Confidence_1.000_Length_206	206	No_sig_nr_hit	No_sig_nr_hit	No_sig_nr_hit	No_sig_nr_hit	No_Uniprotmatch	No_%_identity	No_evalue	No_ID	No_Description	No_KEGG	No_GO	No_GOCC	No_GOBP	No_GOMF	No_keywords		2	2	2	No
Locus_100215_Transcript_1/1_Confidence_1.000_Length_356	356	No_sig_nr_hit	No_sig_nr_hit	No_sig_nr_hit	No_sig_nr_hit	No_Uniprotmatch	No_%_identity	No_evalue	No_ID	No_Description	No_KEGG	No_GO	No_GOCC	No_GOBP	No_GOMF	No_keywords		4	4	4	No
Locus_100216_Transcript_1/1_Confidence_1.000_Length_263	263	No_sig_nr_hit	No_sig_nr_hit	No_sig_nr_hit	No_sig_nr_hit	No_Uniprotmatch	No_%_identity	No_evalue	No_ID	No_Description	No_KEGG	No_GO	No_GOCC	No_GOBP	No_GOMF	No_keywords		1	4	1	No
Locus_100219_Transcript_1/1_Confidence_1.000_Length_220	220	Locus_100219_Transcript_1/1_Confidence_1.000_Length_220	220	Locus_100219_Transcript_1/1_Confidence_1.000_Length_220	220	Q9BMQ6	80.822	7.73e-29	MYSP_OPIFE	Paramyosin	No_KEGG	GO:0030016 \\ GO:0032982 \\ GO:0003774 \\	No_GOBP	motor activity (GO:0003774);	myofibril (GO:0030016);myosin filament (GO:0032982);	Coiled coil;Cytoplasm;Motor protein;Muscle protein;Myosin;Thick filament.;		2	0	2	MYSP
Locus_10022_Transcript_1/2_Confidence_0.750_Length_3596	3596	Locus_10022_Transcript_1/2_Confidence_0.750_Length_3596	3596	Locus_10022_Transcript_1/2_Confidence_0.750_Length_3596	3596	P21556	62.275	2.05e-136	PTAFR_CAVPO	Platelet-activating factor receptor	No_KEGG	GO:0016021 \\ GO:0005654 \\ GO:0005886 \\ GO:0001530 \\ GO:0001875 \\ GO:0005543 \\ GO:0004992 \\ GO:0006935 \\ GO:0001816 \\ GO:0006954 \\ GO:0032959 \\ GO:0048015 \\	chemotaxis (GO:0006935);cytokine production (GO:0001816);inflammatory response (GO:0006954);inositol trisphosphate biosynthetic process (GO:0032959);phosphatidylinositol-mediated signaling (GO:0048015);	lipopolysaccharide binding (GO:0001530);lipopolysaccharide receptor activity (GO:0001875);phospholipid binding (GO:0005543);platelet activating factor receptor activity (GO:0004992);	integral component of membrane (GO:0016021);nucleoplasm (GO:0005654);plasma membrane (GO:0005886);	Cell membrane;Chemotaxis;Complete proteome;Disulfide bond;G-protein coupled receptor;Glycoprotein;Membrane;Receptor;Reference proteome;Transducer;Transmembrane;Transmembrane helix.;		444	260	444	PTAFR
Locus_100220_Transcript_1/1_Confidence_1.000_Length_242	242	No_sig_nr_hit	No_sig_nr_hit	No_sig_nr_hit	No_sig_nr_hit	No_Uniprotmatch	No_%_identity	No_evalue	No_ID	No_Description	No_KEGG	No_GO	No_GOCC	No_GOBP	No_GOMF	No_keywords		0	5	0	No
Locus_100221_Transcript_1/1_Confidence_1.000_Length_237	237	No_sig_nr_hit	No_sig_nr_hit	No_sig_nr_hit	No_sig_nr_hit	No_Uniprotmatch	No_%_identity	No_evalue	No_ID	No_Description	No_KEGG	No_GO	No_GOCC	No_GOBP	No_GOMF	No_keywords		0	2	0	No
Locus_100222_Transcript_1/1_Confidence_1.000_Length_282	282	No_sig_nr_hit	No_sig_nr_hit	No_sig_nr_hit	No_sig_nr_hit	No_Uniprotmatch	No_%_identity	No_evalue	No_ID	No_Description	No_KEGG	No_GO	No_GOCC	No_GOBP	No_GOMF	No_keywords		6	12	6	No
Locus_100223_Transcript_1/1_Confidence_1.000_Length_314	314	No_sig_nr_hit	No_sig_nr_hit	No_sig_nr_hit	No_sig_nr_hit	No_Uniprotmatch	No_%_identity	No_evalue	No_ID	No_Description	No_KEGG	No_GO	No_GOCC	No_GOBP	No_GOMF	No_keywords		4	2	4	No
Locus_100224_Transcript_1/1_Confidence_1.000_Length_224	224	No_sig_nr_hit	No_sig_nr_hit	No_sig_nr_hit	No_sig_nr_hit	No_Uniprotmatch	No_%_identity	No_evalue	No_ID	No_Description	No_KEGG	No_GO	No_GOCC	No_GOBP	No_GOMF	No_keywords		1	2	1	No
Locus_100225_Transcript_1/1_Confidence_1.000_Length_313	313	No_sig_nr_hit	No_sig_nr_hit	No_sig_nr_hit	No_sig_nr_hit	No_Uniprotmatch	No_%_identity	No_evalue	No_ID	No_Description	No_KEGG	No_GO	No_GOCC	No_GOBP	No_GOMF	No_keywords		2	3	2	No
Locus_100226_Transcript_1/1_Confidence_1.000_Length_255	255	No_sig_nr_hit	No_sig_nr_hit	No_sig_nr_hit	No_sig_nr_hit	No_Uniprotmatch	No_%_identity	No_evalue	No_ID	No_Description	No_KEGG	No_GO	No_GOCC	No_GOBP	No_GOMF	No_keywords		0	3	0	No
Locus_100227_Transcript_1/1_Confidence_1.000_Length_458	458	No_sig_nr_hit	No_sig_nr_hit	No_sig_nr_hit	No_sig_nr_hit	No_Uniprotmatch	No_%_identity	No_evalue	No_ID	No_Description	No_KEGG	No_GO	No_GOCC	No_GOBP	No_GOMF	No_keywords		5	6	5	No
Locus_100228_Transcript_1/1_Confidence_1.000_Length_800	800	No_sig_nr_hit	No_sig_nr_hit	No_sig_nr_hit	No_sig_nr_hit	No_Uniprotmatch	No_%_identity	No_evalue	No_ID	No_Description	No_KEGG	No_GO	No_GOCC	No_GOBP	No_GOMF	No_keywords		2	22	2	No
Locus_10023_Transcript_1/1_Confidence_1.000_Length_896	896	No_sig_nr_hit	No_sig_nr_hit	No_sig_nr_hit	No_sig_nr_hit	No_Uniprotmatch	No_%_identity	No_evalue	No_ID	No_Description	No_KEGG	No_GO	No_GOCC	No_GOBP	No_GOMF	No_keywords		6	16	6	No
Locus_100230_Transcript_1/1_Confidence_1.000_Length_217	217	No_sig_nr_hit	No_sig_nr_hit	No_sig_nr_hit	No_sig_nr_hit	No_Uniprotmatch	No_%_identity	No_evalue	No_ID	No_Description	No_KEGG	No_GO	No_GOCC	No_GOBP	No_GOMF	No_keywords		3	2	3	No
Locus_100231_Transcript_1/1_Confidence_1.000_Length_862	862	No_sig_nr_hit	No_sig_nr_hit	No_sig_nr_hit	No_sig_nr_hit	No_Uniprotmatch	No_%_identity	No_evalue	No_ID	No_Description	No_KEGG	No_GO	No_GOCC	No_GOBP	No_GOMF	No_keywords		7	15	7	No
Locus_100232_Transcript_1/1_Confidence_1.000_Length_395	395	No_sig_nr_hit	No_sig_nr_hit	No_sig_nr_hit	No_sig_nr_hit	No_Uniprotmatch	No_%_identity	No_evalue	No_ID	No_Description	No_KEGG	No_GO	No_GOCC	No_GOBP	No_GOMF	No_keywords		0	5	0	No
Locus_100233_Transcript_1/1_Confidence_1.000_Length_249	249	No_sig_nr_hit	No_sig_nr_hit	No_sig_nr_hit	No_sig_nr_hit	No_Uniprotmatch	No_%_identity	No_evalue	No_ID	No_Description	No_KEGG	No_GO	No_GOCC	No_GOBP	No_GOMF	No_keywords		3	2	3	No
Locus_100235_Transcript_1/1_Confidence_1.000_Length_241	241	No_sig_nr_hit	No_sig_nr_hit	No_sig_nr_hit	No_sig_nr_hit	No_Uniprotmatch	No_%_identity	No_evalue	No_ID	No_Description	No_KEGG	No_GO	No_GOCC	No_GOBP	No_GOMF	No_keywords		5	0	5	No
Locus_100236_Transcript_1/1_Confidence_1.000_Length_204	204	No_sig_nr_hit	No_sig_nr_hit	No_sig_nr_hit	No_sig_nr_hit	No_Uniprotmatch	No_%_identity	No_evalue	No_ID	No_Description	No_KEGG	No_GO	No_GOCC	No_GOBP	No_GOMF	No_keywords		1	1	1	No
Locus_100237_Transcript_1/1_Confidence_1.000_Length_313	313	No_sig_nr_hit	No_sig_nr_hit	No_sig_nr_hit	No_sig_nr_hit	No_Uniprotmatch	No_%_identity	No_evalue	No_ID	No_Description	No_KEGG	No_GO	No_GOCC	No_GOBP	No_GOMF	No_keywords		3	7	3	No
Locus_100238_Transcript_1/1_Confidence_1.000_Length_285	285	No_sig_nr_hit	No_sig_nr_hit	No_sig_nr_hit	No_sig_nr_hit	No_Uniprotmatch	No_%_identity	No_evalue	No_ID	No_Description	No_KEGG	No_GO	No_GOCC	No_GOBP	No_GOMF	No_keywords		0	5	0	No
Locus_10024_Transcript_1/2_Confidence_0.750_Length_1600	1600	Locus_10024_Transcript_1/2_Confidence_0.750_Length_1600	1600	Locus_10024_Transcript_1/2_Confidence_0.750_Length_1600	1600	Q9Y225	91.892	3.78e-81	RNF24_HUMAN	RING finger protein 24	hsa:11237	GO:0000139 \\ GO:0016021 \\ GO:0061630 \\ GO:0008270 \\ GO:0043161 \\ GO:0000209 \\ GO:0042787 \\	proteasome-mediated ubiquitin-dependent protein catabolic process (GO:0043161);protein polyubiquitination (GO:0000209);protein ubiquitination involved in ubiquitin-dependent protein catabolic process (GO:0042787);	ubiquitin protein ligase activity (GO:0061630);zinc ion binding (GO:0008270);	Golgi membrane (GO:0000139);integral component of membrane (GO:0016021);	3D-structure;Alternative splicing;Complete proteome;Golgi apparatus;Membrane;Metal-binding;Reference proteome;Transmembrane;Transmembrane helix;Zinc;Zinc-finger.;		396	215	396	RNF24
Locus_100240_Transcript_1/1_Confidence_1.000_Length_481	481	Locus_100240_Transcript_1/1_Confidence_1.000_Length_481	481	Locus_100240_Transcript_1/1_Confidence_1.000_Length_481	481	No_Uniprotmatch	No_%_identity	No_evalue	No_ID	No_Description	No_KEGG	No_GO	No_GOCC	No_GOBP	No_GOMF	No_keywords		9	10	9	No
Locus_100241_Transcript_1/1_Confidence_1.000_Length_461	461	Locus_100241_Transcript_1/1_Confidence_1.000_Length_461	461	Locus_100241_Transcript_1/1_Confidence_1.000_Length_461	461	R0KXR6	57.692	3.28e-08	R0KXR6_ANAPL	Uncharacterized protein {ECO:0000313|EMBL:EOA93959.1}	No_KEGG	No_GOcodes	No_GOBP	No_GOMF	No_GOCC	No_keywords		2	7	2	R0KXR6
Locus_100242_Transcript_1/1_Confidence_1.000_Length_249	249	No_sig_nr_hit	No_sig_nr_hit	No_sig_nr_hit	No_sig_nr_hit	No_Uniprotmatch	No_%_identity	No_evalue	No_ID	No_Description	No_KEGG	No_GO	No_GOCC	No_GOBP	No_GOMF	No_keywords		0	4	0	No
Locus_100243_Transcript_1/1_Confidence_1.000_Length_459	459	No_sig_nr_hit	No_sig_nr_hit	No_sig_nr_hit	No_sig_nr_hit	No_Uniprotmatch	No_%_identity	No_evalue	No_ID	No_Description	No_KEGG	No_GO	No_GOCC	No_GOBP	No_GOMF	No_keywords		4	8	4	No
Locus_100244_Transcript_1/1_Confidence_1.000_Length_488	488	No_sig_nr_hit	No_sig_nr_hit	No_sig_nr_hit	No_sig_nr_hit	No_Uniprotmatch	No_%_identity	No_evalue	No_ID	No_Description	No_KEGG	No_GO	No_GOCC	No_GOBP	No_GOMF	No_keywords		6	4	6	No
Locus_100245_Transcript_1/1_Confidence_1.000_Length_251	251	No_sig_nr_hit	No_sig_nr_hit	No_sig_nr_hit	No_sig_nr_hit	No_Uniprotmatch	No_%_identity	No_evalue	No_ID	No_Description	No_KEGG	No_GO	No_GOCC	No_GOBP	No_GOMF	No_keywords		3	1	3	No
Locus_100246_Transcript_1/1_Confidence_1.000_Length_267	267	No_sig_nr_hit	No_sig_nr_hit	No_sig_nr_hit	No_sig_nr_hit	No_Uniprotmatch	No_%_identity	No_evalue	No_ID	No_Description	No_KEGG	No_GO	No_GOCC	No_GOBP	No_GOMF	No_keywords		3	3	3	No
Locus_100247_Transcript_1/1_Confidence_1.000_Length_772	772	No_sig_nr_hit	No_sig_nr_hit	No_sig_nr_hit	No_sig_nr_hit	No_Uniprotmatch	No_%_identity	No_evalue	No_ID	No_Description	No_KEGG	No_GO	No_GOCC	No_GOBP	No_GOMF	No_keywords		16	21	16	No
Locus_100248_Transcript_1/1_Confidence_1.000_Length_296	296	Locus_100248_Transcript_1/1_Confidence_1.000_Length_296	296	Locus_100248_Transcript_1/1_Confidence_1.000_Length_296	296	Q9ULD9	96.907	1.05e-59	ZN608_HUMAN	Zinc finger protein 608	hsa:57507	GO:0046872 \\	No_GOBP	metal ion binding (GO:0046872);	No_GOCC	Alternative splicing;Coiled coil;Complete proteome;Isopeptide bond;Metal-binding;Phosphoprotein;Polymorphism;Reference proteome;Ubl conjugation;Zinc;Zinc-finger.;		3	2	3	ZN608
Locus_100249_Transcript_1/1_Confidence_1.000_Length_769	769	No_sig_nr_hit	No_sig_nr_hit	No_sig_nr_hit	No_sig_nr_hit	No_Uniprotmatch	No_%_identity	No_evalue	No_ID	No_Description	No_KEGG	No_GO	No_GOCC	No_GOBP	No_GOMF	No_keywords		3	21	3	No
Locus_10025_Transcript_1/1_Confidence_1.000_Length_2531	2531	Locus_10025_Transcript_1/1_Confidence_1.000_Length_2531	2531	Locus_10025_Transcript_1/1_Confidence_1.000_Length_2531	2531	Q921Y2	64.324	3.77e-54	IMP3_MOUSE	U3 small nucleolar ribonucleoprotein protein IMP3	mmu:102462	GO:0034457 \\ GO:0005730 \\ GO:0005634 \\ GO:0032040 \\ GO:0044822 \\ GO:0030515 \\ GO:0030519 \\ GO:0006364 \\	rRNA processing (GO:0006364);	poly(A) RNA binding (GO:0044822);snoRNA binding (GO:0030515);snoRNP binding (GO:0030519);	Mpp10 complex (GO:0034457);nucleolus (GO:0005730);nucleus (GO:0005634);small-subunit processome (GO:0032040);	Complete proteome;Nucleus;Reference proteome;Ribonucleoprotein;Ribosome biogenesis;RNA-binding;rRNA processing;rRNA-binding.;		1166	418	1166	IMP3
Locus_100250_Transcript_1/1_Confidence_1.000_Length_215	215	No_sig_nr_hit	No_sig_nr_hit	No_sig_nr_hit	No_sig_nr_hit	No_Uniprotmatch	No_%_identity	No_evalue	No_ID	No_Description	No_KEGG	No_GO	No_GOCC	No_GOBP	No_GOMF	No_keywords		3	1	3	No
Locus_100251_Transcript_1/1_Confidence_1.000_Length_270	270	No_sig_nr_hit	No_sig_nr_hit	No_sig_nr_hit	No_sig_nr_hit	No_Uniprotmatch	No_%_identity	No_evalue	No_ID	No_Description	No_KEGG	No_GO	No_GOCC	No_GOBP	No_GOMF	No_keywords		6	1	6	No
Locus_100252_Transcript_1/1_Confidence_1.000_Length_245	245	No_sig_nr_hit	No_sig_nr_hit	No_sig_nr_hit	No_sig_nr_hit	No_Uniprotmatch	No_%_identity	No_evalue	No_ID	No_Description	No_KEGG	No_GO	No_GOCC	No_GOBP	No_GOMF	No_keywords		1	0	1	No
Locus_100253_Transcript_1/1_Confidence_1.000_Length_241	241	No_sig_nr_hit	No_sig_nr_hit	No_sig_nr_hit	No_sig_nr_hit	No_Uniprotmatch	No_%_identity	No_evalue	No_ID	No_Description	No_KEGG	No_GO	No_GOCC	No_GOBP	No_GOMF	No_keywords		0	5	0	No
Locus_100254_Transcript_1/1_Confidence_1.000_Length_412	412	No_sig_nr_hit	No_sig_nr_hit	No_sig_nr_hit	No_sig_nr_hit	No_Uniprotmatch	No_%_identity	No_evalue	No_ID	No_Description	No_KEGG	No_GO	No_GOCC	No_GOBP	No_GOMF	No_keywords		2	5	2	No
Locus_100256_Transcript_1/1_Confidence_1.000_Length_226	226	No_sig_nr_hit	No_sig_nr_hit	No_sig_nr_hit	No_sig_nr_hit	No_Uniprotmatch	No_%_identity	No_evalue	No_ID	No_Description	No_KEGG	No_GO	No_GOCC	No_GOBP	No_GOMF	No_keywords		4	0	4	No
Locus_100257_Transcript_1/1_Confidence_1.000_Length_205	205	No_sig_nr_hit	No_sig_nr_hit	No_sig_nr_hit	No_sig_nr_hit	No_Uniprotmatch	No_%_identity	No_evalue	No_ID	No_Description	No_KEGG	No_GO	No_GOCC	No_GOBP	No_GOMF	No_keywords		4	0	4	No
Locus_100258_Transcript_1/1_Confidence_1.000_Length_221	221	No_sig_nr_hit	No_sig_nr_hit	No_sig_nr_hit	No_sig_nr_hit	No_Uniprotmatch	No_%_identity	No_evalue	No_ID	No_Description	No_KEGG	No_GO	No_GOCC	No_GOBP	No_GOMF	No_keywords		3	2	3	No
Locus_100259_Transcript_1/1_Confidence_1.000_Length_218	218	No_sig_nr_hit	No_sig_nr_hit	No_sig_nr_hit	No_sig_nr_hit	No_Uniprotmatch	No_%_identity	No_evalue	No_ID	No_Description	No_KEGG	No_GO	No_GOCC	No_GOBP	No_GOMF	No_keywords		2	2	2	No
Locus_10026_Transcript_1/5_Confidence_0.583_Length_1536	1536	Locus_10026_Transcript_1/5_Confidence_0.583_Length_1536	1536	Locus_10026_Transcript_1/5_Confidence_0.583_Length_1536	1536	P82919	58.182	9.46e-10	RT18A_BOVIN	28S ribosomal protein S18a, mitochondrial	bta:614102	GO:0005743 \\ GO:0005763 \\ GO:0003735 \\ GO:0032543 \\	mitochondrial translation (GO:0032543);	structural constituent of ribosome (GO:0003735);	mitochondrial inner membrane (GO:0005743);mitochondrial small ribosomal subunit (GO:0005763);	3D-structure;Complete proteome;Direct protein sequencing;Mitochondrion;Reference proteome;Ribonucleoprotein;Ribosomal protein;Transit peptide.;		358	191	358	RT18A
Locus_10026_Transcript_2/5_Confidence_0.583_Length_1712	1712	Locus_10026_Transcript_2/5_Confidence_0.583_Length_1712	1712	Locus_10026_Transcript_2/5_Confidence_0.583_Length_1712	1712	P82919	66.327	4.17e-78	RT18A_BOVIN	28S ribosomal protein S18a, mitochondrial	bta:614102	GO:0005743 \\ GO:0005763 \\ GO:0003735 \\ GO:0032543 \\	mitochondrial translation (GO:0032543);	structural constituent of ribosome (GO:0003735);	mitochondrial inner membrane (GO:0005743);mitochondrial small ribosomal subunit (GO:0005763);	3D-structure;Complete proteome;Direct protein sequencing;Mitochondrion;Reference proteome;Ribonucleoprotein;Ribosomal protein;Transit peptide.;		1238	622	1238	RT18A
Locus_10026_Transcript_3/5_Confidence_0.667_Length_1412	1412	Locus_10026_Transcript_3/5_Confidence_0.667_Length_1412	1412	Locus_10026_Transcript_3/5_Confidence_0.667_Length_1412	1412	P82919	62	4.37e-10	RT18A_BOVIN	28S ribosomal protein S18a, mitochondrial	bta:614102	GO:0005743 \\ GO:0005763 \\ GO:0003735 \\ GO:0032543 \\	mitochondrial translation (GO:0032543);	structural constituent of ribosome (GO:0003735);	mitochondrial inner membrane (GO:0005743);mitochondrial small ribosomal subunit (GO:0005763);	3D-structure;Complete proteome;Direct protein sequencing;Mitochondrion;Reference proteome;Ribonucleoprotein;Ribosomal protein;Transit peptide.;		379	298	379	RT18A
Locus_100260_Transcript_1/1_Confidence_1.000_Length_478	478	No_sig_nr_hit	No_sig_nr_hit	No_sig_nr_hit	No_sig_nr_hit	No_Uniprotmatch	No_%_identity	No_evalue	No_ID	No_Description	No_KEGG	No_GO	No_GOCC	No_GOBP	No_GOMF	No_keywords		11	9	11	No
Locus_100261_Transcript_1/1_Confidence_1.000_Length_204	204	No_sig_nr_hit	No_sig_nr_hit	No_sig_nr_hit	No_sig_nr_hit	No_Uniprotmatch	No_%_identity	No_evalue	No_ID	No_Description	No_KEGG	No_GO	No_GOCC	No_GOBP	No_GOMF	No_keywords		4	2	4	No
Locus_100262_Transcript_1/1_Confidence_1.000_Length_475	475	No_sig_nr_hit	No_sig_nr_hit	No_sig_nr_hit	No_sig_nr_hit	No_Uniprotmatch	No_%_identity	No_evalue	No_ID	No_Description	No_KEGG	No_GO	No_GOCC	No_GOBP	No_GOMF	No_keywords		0	6	0	No
Locus_100263_Transcript_1/1_Confidence_1.000_Length_260	260	Locus_100263_Transcript_1/1_Confidence_1.000_Length_260	260	Locus_100263_Transcript_1/1_Confidence_1.000_Length_260	260	H0ZB72	90.909	3.72e-13	H0ZB72_TAEGU	Uncharacterized protein {ECO:0000313|Ensembl:ENSTGUP00000007830}	No_KEGG	GO:0016021 \\ GO:0005886 \\ GO:0005509 \\ GO:0004930 \\ GO:0008271 \\ GO:0007413 \\ GO:0007166 \\ GO:0042384 \\ GO:0007156 \\ GO:0001764 \\ GO:0032880 \\ GO:0001932 \\	axonal fasciculation (GO:0007413);cell surface receptor signaling pathway (GO:0007166);cilium assembly (GO:0042384);homophilic cell adhesion via plasma membrane adhesion molecules (GO:0007156);neuron migration (GO:0001764);regulation of protein localization (GO:0032880);regulation of protein phosphorylation (GO:0001932);	calcium ion binding (GO:0005509);G-protein coupled receptor activity (GO:0004930);secondary active sulfate transmembrane transporter activity (GO:0008271);	integral component of membrane (GO:0016021);plasma membrane (GO:0005886);	Calcium {ECO:0000256|SAAS:SAAS00498621};Coiled coil {ECO:0000256|SAM:Coils};Complete proteome {ECO:0000313|Proteomes:UP000007754};Disulfide bond {ECO:0000256|SAAS:SAAS00524044};EGF-like domain {ECO:0000256|RuleBase:RU000460,;ECO:0000256|SAAS:SAAS00524085};G-protein coupled receptor {ECO:0000256|SAAS:SAAS00501214};Membrane {ECO:0000256|SAAS:SAAS00501090, ECO:0000256|SAM:Phobius};Receptor {ECO:0000…		0	2	0	H0ZB72
Locus_100264_Transcript_1/1_Confidence_1.000_Length_240	240	No_sig_nr_hit	No_sig_nr_hit	No_sig_nr_hit	No_sig_nr_hit	No_Uniprotmatch	No_%_identity	No_evalue	No_ID	No_Description	No_KEGG	No_GO	No_GOCC	No_GOBP	No_GOMF	No_keywords		7	3	7	No
Locus_100265_Transcript_1/1_Confidence_1.000_Length_257	257	No_sig_nr_hit	No_sig_nr_hit	No_sig_nr_hit	No_sig_nr_hit	No_Uniprotmatch	No_%_identity	No_evalue	No_ID	No_Description	No_KEGG	No_GO	No_GOCC	No_GOBP	No_GOMF	No_keywords		2	1	2	No
Locus_100266_Transcript_1/1_Confidence_1.000_Length_244	244	Locus_100266_Transcript_1/1_Confidence_1.000_Length_244	244	Locus_100266_Transcript_1/1_Confidence_1.000_Length_244	244	A0A091HEL5	50.617	1.2e-11	A0A091HEL5_BUCRH	Uncharacterized protein {ECO:0000313|EMBL:KFO93262.1}	No_KEGG	GO:0003723 \\ GO:0003964 \\	No_GOBP	RNA binding (GO:0003723);RNA-directed DNA polymerase activity (GO:0003964);	No_GOCC	Complete proteome {ECO:0000313|Proteomes:UP000054064}.;		2	3	2	A0A091HEL5
Locus_100267_Transcript_1/1_Confidence_1.000_Length_402	402	No_sig_nr_hit	No_sig_nr_hit	No_sig_nr_hit	No_sig_nr_hit	No_Uniprotmatch	No_%_identity	No_evalue	No_ID	No_Description	No_KEGG	No_GO	No_GOCC	No_GOBP	No_GOMF	No_keywords		2	5	2	No
Locus_100268_Transcript_1/1_Confidence_1.000_Length_285	285	Locus_100268_Transcript_1/1_Confidence_1.000_Length_285	285	Locus_100268_Transcript_1/1_Confidence_1.000_Length_285	285	R7VWF4	40.777	3.5e-11	R7VWF4_COLLI	Uncharacterized protein {ECO:0000313|EMBL:EMC84425.1}	No_KEGG	GO:0016021 \\	No_GOBP	No_GOMF	integral component of membrane (GO:0016021);	Complete proteome {ECO:0000313|Proteomes:UP000053872};Membrane {ECO:0000256|SAM:Phobius};Transmembrane {ECO:0000256|SAM:Phobius};Transmembrane helix {ECO:0000256|SAM:Phobius}.;		2	4	2	R7VWF4
Locus_100269_Transcript_1/1_Confidence_1.000_Length_253	253	Locus_100269_Transcript_1/1_Confidence_1.000_Length_253	253	Locus_100269_Transcript_1/1_Confidence_1.000_Length_253	253	A0A0Q3TR87	41.975	8.51e-13	A0A0Q3TR87_AMAAE	Uncharacterized protein {ECO:0000313|EMBL:KQK83086.1}	No_KEGG	GO:0016021 \\	No_GOBP	No_GOMF	integral component of membrane (GO:0016021);	Coiled coil {ECO:0000256|SAM:Coils};Complete proteome {ECO:0000313|Proteomes:UP000051836};Membrane {ECO:0000256|SAM:Phobius};Reference proteome {ECO:0000313|Proteomes:UP000051836};Transmembrane {ECO:0000256|SAM:Phobius};Transmembrane helix {ECO:0000256|SAM:Phobius}.;		8	20	8	A0A0Q3TR87
Locus_10027_Transcript_1/1_Confidence_1.000_Length_497	497	Locus_10027_Transcript_1/1_Confidence_1.000_Length_497	497	Locus_10027_Transcript_1/1_Confidence_1.000_Length_497	497	Q4R3Y4	56.173	8.16e-61	S27A4_MACFA	Long-chain fatty acid transport protein 4	mcf:101866618	GO:0005789 \\ GO:0016021 \\ GO:0004467 \\ GO:0000166 \\ GO:0031957 \\ GO:0015908 \\	fatty acid transport (GO:0015908);	long-chain fatty acid-CoA ligase activity (GO:0004467);nucleotide binding (GO:0000166);very long-chain fatty acid-CoA ligase activity (GO:0031957);	endoplasmic reticulum membrane (GO:0005789);integral component of membrane (GO:0016021);	Complete proteome;Endoplasmic reticulum;Fatty acid metabolism;Ligase;Lipid metabolism;Lipid transport;Membrane;Nucleotide-binding;Reference proteome;Transmembrane;Transmembrane helix;Transport.;		9	0	9	S27A4
Locus_100270_Transcript_1/1_Confidence_1.000_Length_705	705	No_sig_nr_hit	No_sig_nr_hit	No_sig_nr_hit	No_sig_nr_hit	No_Uniprotmatch	No_%_identity	No_evalue	No_ID	No_Description	No_KEGG	No_GO	No_GOCC	No_GOBP	No_GOMF	No_keywords		4	18	4	No
Locus_100271_Transcript_1/1_Confidence_1.000_Length_718	718	No_sig_nr_hit	No_sig_nr_hit	No_sig_nr_hit	No_sig_nr_hit	No_Uniprotmatch	No_%_identity	No_evalue	No_ID	No_Description	No_KEGG	No_GO	No_GOCC	No_GOBP	No_GOMF	No_keywords		3	12	3	No
Locus_100272_Transcript_1/1_Confidence_1.000_Length_212	212	No_sig_nr_hit	No_sig_nr_hit	No_sig_nr_hit	No_sig_nr_hit	No_Uniprotmatch	No_%_identity	No_evalue	No_ID	No_Description	No_KEGG	No_GO	No_GOCC	No_GOBP	No_GOMF	No_keywords		0	8	0	No
Locus_100273_Transcript_1/1_Confidence_1.000_Length_320	320	No_sig_nr_hit	No_sig_nr_hit	No_sig_nr_hit	No_sig_nr_hit	No_Uniprotmatch	No_%_identity	No_evalue	No_ID	No_Description	No_KEGG	No_GO	No_GOCC	No_GOBP	No_GOMF	No_keywords		2	3	2	No
Locus_100274_Transcript_1/1_Confidence_1.000_Length_372	372	No_sig_nr_hit	No_sig_nr_hit	No_sig_nr_hit	No_sig_nr_hit	No_Uniprotmatch	No_%_identity	No_evalue	No_ID	No_Description	No_KEGG	No_GO	No_GOCC	No_GOBP	No_GOMF	No_keywords		3	3	3	No
Locus_100275_Transcript_1/1_Confidence_1.000_Length_242	242	No_sig_nr_hit	No_sig_nr_hit	No_sig_nr_hit	No_sig_nr_hit	No_Uniprotmatch	No_%_identity	No_evalue	No_ID	No_Description	No_KEGG	No_GO	No_GOCC	No_GOBP	No_GOMF	No_keywords		0	3	0	No
Locus_100276_Transcript_1/1_Confidence_1.000_Length_224	224	No_sig_nr_hit	No_sig_nr_hit	No_sig_nr_hit	No_sig_nr_hit	No_Uniprotmatch	No_%_identity	No_evalue	No_ID	No_Description	No_KEGG	No_GO	No_GOCC	No_GOBP	No_GOMF	No_keywords		4	0	4	No
Locus_100278_Transcript_1/1_Confidence_1.000_Length_217	217	No_sig_nr_hit	No_sig_nr_hit	No_sig_nr_hit	No_sig_nr_hit	No_Uniprotmatch	No_%_identity	No_evalue	No_ID	No_Description	No_KEGG	No_GO	No_GOCC	No_GOBP	No_GOMF	No_keywords		5	0	5	No
Locus_100279_Transcript_1/1_Confidence_1.000_Length_292	292	Locus_100279_Transcript_1/1_Confidence_1.000_Length_292	292	Locus_100279_Transcript_1/1_Confidence_1.000_Length_292	292	O60245	88.66	3.36e-36	PCDH7_HUMAN	Protocadherin-7	No_KEGG	GO:0005887 \\ GO:0005886 \\ GO:0005509 \\ GO:0007156 \\	homophilic cell adhesion via plasma membrane adhesion molecules (GO:0007156);	calcium ion binding (GO:0005509);	integral component of plasma membrane (GO:0005887);plasma membrane (GO:0005886);	3D-structure;Alternative splicing;Calcium;Cell adhesion;Cell membrane;Complete proteome;Glycoprotein;Membrane;Phosphoprotein;Reference proteome;Repeat;Signal;Transmembrane;Transmembrane helix.;		3	2	3	PCDH7
Locus_10028_Transcript_1/1_Confidence_1.000_Length_676	676	Locus_10028_Transcript_1/1_Confidence_1.000_Length_676	676	Locus_10028_Transcript_1/1_Confidence_1.000_Length_676	676	Q9UBY9	46.392	7.39e-22	HSPB7_HUMAN	Heat shock protein beta-7	hsa:27129	GO:0015629 \\ GO:0016235 \\ GO:0015030 \\ GO:0005737 \\ GO:0005739 \\ GO:0005654 \\ GO:0005634 \\ GO:0008022 \\ GO:0008016 \\ GO:0009408 \\ GO:0006986 \\	regulation of heart contraction (GO:0008016);response to heat (GO:0009408);response to unfolded protein (GO:0006986);	protein C-terminus binding (GO:0008022);	actin cytoskeleton (GO:0015629);aggresome (GO:0016235);Cajal body (GO:0015030);cytoplasm (GO:0005737);mitochondrion (GO:0005739);nucleoplasm (GO:0005654);nucleus (GO:0005634);	Alternative splicing;Chaperone;Complete proteome;Cytoplasm;Nucleus;Reference proteome;Stress response.;		292	83	292	HSPB7
Locus_100280_Transcript_1/1_Confidence_1.000_Length_240	240	No_sig_nr_hit	No_sig_nr_hit	No_sig_nr_hit	No_sig_nr_hit	No_Uniprotmatch	No_%_identity	No_evalue	No_ID	No_Description	No_KEGG	No_GO	No_GOCC	No_GOBP	No_GOMF	No_keywords		5	2	5	No
Locus_100281_Transcript_1/1_Confidence_1.000_Length_313	313	No_sig_nr_hit	No_sig_nr_hit	No_sig_nr_hit	No_sig_nr_hit	No_Uniprotmatch	No_%_identity	No_evalue	No_ID	No_Description	No_KEGG	No_GO	No_GOCC	No_GOBP	No_GOMF	No_keywords		2	4	2	No
Locus_100284_Transcript_1/1_Confidence_1.000_Length_256	256	No_sig_nr_hit	No_sig_nr_hit	No_sig_nr_hit	No_sig_nr_hit	No_Uniprotmatch	No_%_identity	No_evalue	No_ID	No_Description	No_KEGG	No_GO	No_GOCC	No_GOBP	No_GOMF	No_keywords		5	1	5	No
Locus_100285_Transcript_1/1_Confidence_1.000_Length_325	325	No_sig_nr_hit	No_sig_nr_hit	No_sig_nr_hit	No_sig_nr_hit	No_Uniprotmatch	No_%_identity	No_evalue	No_ID	No_Description	No_KEGG	No_GO	No_GOCC	No_GOBP	No_GOMF	No_keywords		0	7	0	No
Locus_100286_Transcript_1/1_Confidence_1.000_Length_299	299	Locus_100286_Transcript_1/1_Confidence_1.000_Length_299	299	Locus_100286_Transcript_1/1_Confidence_1.000_Length_299	299	No_Uniprotmatch	No_%_identity	No_evalue	No_ID	No_Description	No_KEGG	No_GO	No_GOCC	No_GOBP	No_GOMF	No_keywords		4	4	4	No
Locus_100287_Transcript_1/1_Confidence_1.000_Length_256	256	No_sig_nr_hit	No_sig_nr_hit	No_sig_nr_hit	No_sig_nr_hit	No_Uniprotmatch	No_%_identity	No_evalue	No_ID	No_Description	No_KEGG	No_GO	No_GOCC	No_GOBP	No_GOMF	No_keywords		4	12	4	No
Locus_100288_Transcript_1/1_Confidence_1.000_Length_451	451	No_sig_nr_hit	No_sig_nr_hit	No_sig_nr_hit	No_sig_nr_hit	No_Uniprotmatch	No_%_identity	No_evalue	No_ID	No_Description	No_KEGG	No_GO	No_GOCC	No_GOBP	No_GOMF	No_keywords		6	5	6	No
Locus_100289_Transcript_1/1_Confidence_1.000_Length_666	666	No_sig_nr_hit	No_sig_nr_hit	No_sig_nr_hit	No_sig_nr_hit	No_Uniprotmatch	No_%_identity	No_evalue	No_ID	No_Description	No_KEGG	No_GO	No_GOCC	No_GOBP	No_GOMF	No_keywords		0	30	0	No
Locus_10029_Transcript_1/1_Confidence_1.000_Length_2252	2252	No_sig_nr_hit	No_sig_nr_hit	No_sig_nr_hit	No_sig_nr_hit	No_Uniprotmatch	No_%_identity	No_evalue	No_ID	No_Description	No_KEGG	No_GO	No_GOCC	No_GOBP	No_GOMF	No_keywords		1555	1196	1555	No
Locus_100290_Transcript_1/1_Confidence_1.000_Length_259	259	No_sig_nr_hit	No_sig_nr_hit	No_sig_nr_hit	No_sig_nr_hit	No_Uniprotmatch	No_%_identity	No_evalue	No_ID	No_Description	No_KEGG	No_GO	No_GOCC	No_GOBP	No_GOMF	No_keywords		1	2	1	No
Locus_100291_Transcript_1/1_Confidence_1.000_Length_273	273	No_sig_nr_hit	No_sig_nr_hit	No_sig_nr_hit	No_sig_nr_hit	No_Uniprotmatch	No_%_identity	No_evalue	No_ID	No_Description	No_KEGG	No_GO	No_GOCC	No_GOBP	No_GOMF	No_keywords		2	3	2	No
Locus_100292_Transcript_1/1_Confidence_1.000_Length_459	459	Locus_100292_Transcript_1/1_Confidence_1.000_Length_459	459	Locus_100292_Transcript_1/1_Confidence_1.000_Length_459	459	U3KI31	88.235	3.88e-34	U3KI31_FICAL	Uncharacterized protein {ECO:0000313|Ensembl:ENSFALP00000014685}	No_KEGG	GO:0016021 \\ GO:0004896 \\ GO:1903955 \\	positive regulation of protein targeting to mitochondrion (GO:1903955);	cytokine receptor activity (GO:0004896);	integral component of membrane (GO:0016021);	Complete proteome {ECO:0000313|Proteomes:UP000016665};Membrane {ECO:0000256|SAM:Phobius};Reference proteome {ECO:0000313|Proteomes:UP000016665};Transmembrane {ECO:0000256|SAM:Phobius};Transmembrane helix {ECO:0000256|SAM:Phobius}.;		0	5	0	U3KI31
Locus_100293_Transcript_1/1_Confidence_1.000_Length_260	260	No_sig_nr_hit	No_sig_nr_hit	No_sig_nr_hit	No_sig_nr_hit	No_Uniprotmatch	No_%_identity	No_evalue	No_ID	No_Description	No_KEGG	No_GO	No_GOCC	No_GOBP	No_GOMF	No_keywords		0	4	0	No
Locus_100294_Transcript_1/1_Confidence_1.000_Length_293	293	No_sig_nr_hit	No_sig_nr_hit	No_sig_nr_hit	No_sig_nr_hit	No_Uniprotmatch	No_%_identity	No_evalue	No_ID	No_Description	No_KEGG	No_GO	No_GOCC	No_GOBP	No_GOMF	No_keywords		2	2	2	No
Locus_100295_Transcript_1/1_Confidence_1.000_Length_227	227	No_sig_nr_hit	No_sig_nr_hit	No_sig_nr_hit	No_sig_nr_hit	No_Uniprotmatch	No_%_identity	No_evalue	No_ID	No_Description	No_KEGG	No_GO	No_GOCC	No_GOBP	No_GOMF	No_keywords		4	3	4	No
Locus_100296_Transcript_1/1_Confidence_1.000_Length_479	479	No_sig_nr_hit	No_sig_nr_hit	No_sig_nr_hit	No_sig_nr_hit	No_Uniprotmatch	No_%_identity	No_evalue	No_ID	No_Description	No_KEGG	No_GO	No_GOCC	No_GOBP	No_GOMF	No_keywords		2	7	2	No
Locus_100298_Transcript_1/1_Confidence_1.000_Length_927	927	No_sig_nr_hit	No_sig_nr_hit	No_sig_nr_hit	No_sig_nr_hit	No_Uniprotmatch	No_%_identity	No_evalue	No_ID	No_Description	No_KEGG	No_GO	No_GOCC	No_GOBP	No_GOMF	No_keywords		11	19	11	No
Locus_100299_Transcript_1/1_Confidence_1.000_Length_261	261	No_sig_nr_hit	No_sig_nr_hit	No_sig_nr_hit	No_sig_nr_hit	No_Uniprotmatch	No_%_identity	No_evalue	No_ID	No_Description	No_KEGG	No_GO	No_GOCC	No_GOBP	No_GOMF	No_keywords		1	4	1	No
Locus_1003_Transcript_3/8_Confidence_0.250_Length_2523	2523	Locus_1003_Transcript_3/8_Confidence_0.250_Length_2523	2523	Locus_1003_Transcript_3/8_Confidence_0.250_Length_2523	2523	P51003	96.721	0	PAPOA_HUMAN	Poly(A) polymerase alpha	hsa:10914	GO:0005737 \\ GO:0005654 \\ GO:0005634 \\ GO:0005524 \\ GO:0000287 \\ GO:0030145 \\ GO:0004652 \\ GO:0003723 \\ GO:0010467 \\ GO:0031124 \\ GO:0006378 \\ GO:0000398 \\ GO:0031440 \\ GO:0043631 \\ GO:0008380 \\ GO:0006369 \\ GO:0006366 \\	gene expression (GO:0010467);mRNA 3'-end processing (GO:0031124);mRNA polyadenylation (GO:0006378);mRNA splicing, via spliceosome (GO:0000398);regulation of mRNA 3'-end processing (GO:0031440);RNA polyadenylation (GO:0043631);RNA splicing (GO:0008380);termination of RNA polymerase II transcription (GO:0006369);transcription from RNA polymerase II promoter (GO:0006366);	ATP binding (GO:0005524);magnesium ion binding (GO:0000287);manganese ion binding (GO:0030145);polynucleotide adenylyltransferase activity (GO:0004652);RNA binding (GO:0003723);	cytoplasm (GO:0005737);nucleoplasm (GO:0005654);nucleus (GO:0005634);	Acetylation;Alternative splicing;ATP-binding;Complete proteome;Cytoplasm;Isopeptide bond;Magnesium;Manganese;Metal-binding;mRNA processing;Nucleotide-binding;Nucleus;Phosphoprotein;Reference proteome;RNA-binding;Transferase;Ubl conjugation.;		450	686	450	PAPOA
Locus_1003_Transcript_4/8_Confidence_0.500_Length_5243	5243	Locus_1003_Transcript_4/8_Confidence_0.500_Length_5243	5243	Locus_1003_Transcript_4/8_Confidence_0.500_Length_5243	5243	P51003	96.048	0	PAPOA_HUMAN	Poly(A) polymerase alpha	hsa:10914	GO:0005737 \\ GO:0005654 \\ GO:0005634 \\ GO:0005524 \\ GO:0000287 \\ GO:0030145 \\ GO:0004652 \\ GO:0003723 \\ GO:0010467 \\ GO:0031124 \\ GO:0006378 \\ GO:0000398 \\ GO:0031440 \\ GO:0043631 \\ GO:0008380 \\ GO:0006369 \\ GO:0006366 \\	gene expression (GO:0010467);mRNA 3'-end processing (GO:0031124);mRNA polyadenylation (GO:0006378);mRNA splicing, via spliceosome (GO:0000398);regulation of mRNA 3'-end processing (GO:0031440);RNA polyadenylation (GO:0043631);RNA splicing (GO:0008380);termination of RNA polymerase II transcription (GO:0006369);transcription from RNA polymerase II promoter (GO:0006366);	ATP binding (GO:0005524);magnesium ion binding (GO:0000287);manganese ion binding (GO:0030145);polynucleotide adenylyltransferase activity (GO:0004652);RNA binding (GO:0003723);	cytoplasm (GO:0005737);nucleoplasm (GO:0005654);nucleus (GO:0005634);	Acetylation;Alternative splicing;ATP-binding;Complete proteome;Cytoplasm;Isopeptide bond;Magnesium;Manganese;Metal-binding;mRNA processing;Nucleotide-binding;Nucleus;Phosphoprotein;Reference proteome;RNA-binding;Transferase;Ubl conjugation.;		1536	2168	1536	PAPOA
Locus_1003_Transcript_5/8_Confidence_0.375_Length_2620	2620	Locus_1003_Transcript_5/8_Confidence_0.375_Length_2620	2620	Locus_1003_Transcript_5/8_Confidence_0.375_Length_2620	2620	P51003	96.048	0	PAPOA_HUMAN	Poly(A) polymerase alpha	hsa:10914	GO:0005737 \\ GO:0005654 \\ GO:0005634 \\ GO:0005524 \\ GO:0000287 \\ GO:0030145 \\ GO:0004652 \\ GO:0003723 \\ GO:0010467 \\ GO:0031124 \\ GO:0006378 \\ GO:0000398 \\ GO:0031440 \\ GO:0043631 \\ GO:0008380 \\ GO:0006369 \\ GO:0006366 \\	gene expression (GO:0010467);mRNA 3'-end processing (GO:0031124);mRNA polyadenylation (GO:0006378);mRNA splicing, via spliceosome (GO:0000398);regulation of mRNA 3'-end processing (GO:0031440);RNA polyadenylation (GO:0043631);RNA splicing (GO:0008380);termination of RNA polymerase II transcription (GO:0006369);transcription from RNA polymerase II promoter (GO:0006366);	ATP binding (GO:0005524);magnesium ion binding (GO:0000287);manganese ion binding (GO:0030145);polynucleotide adenylyltransferase activity (GO:0004652);RNA binding (GO:0003723);	cytoplasm (GO:0005737);nucleoplasm (GO:0005654);nucleus (GO:0005634);	Acetylation;Alternative splicing;ATP-binding;Complete proteome;Cytoplasm;Isopeptide bond;Magnesium;Manganese;Metal-binding;mRNA processing;Nucleotide-binding;Nucleus;Phosphoprotein;Reference proteome;RNA-binding;Transferase;Ubl conjugation.;		764	1169	764	PAPOA
Locus_1003_Transcript_6/8_Confidence_0.500_Length_5795	5795	Locus_1003_Transcript_6/8_Confidence_0.500_Length_5795	5795	Locus_1003_Transcript_6/8_Confidence_0.500_Length_5795	5795	Q61183	83.066	0	PAPOA_MOUSE	Poly(A) polymerase alpha	mmu:18789	GO:0005737 \\ GO:0005654 \\ GO:0005634 \\ GO:0005524 \\ GO:0000287 \\ GO:0030145 \\ GO:0004652 \\ GO:0003723 \\ GO:0006378 \\ GO:0031440 \\ GO:0043631 \\	mRNA polyadenylation (GO:0006378);regulation of mRNA 3'-end processing (GO:0031440);RNA polyadenylation (GO:0043631);	ATP binding (GO:0005524);magnesium ion binding (GO:0000287);manganese ion binding (GO:0030145);polynucleotide adenylyltransferase activity (GO:0004652);RNA binding (GO:0003723);	cytoplasm (GO:0005737);nucleoplasm (GO:0005654);nucleus (GO:0005634);	Acetylation;Alternative splicing;ATP-binding;Complete proteome;Isopeptide bond;Magnesium;Manganese;Metal-binding;mRNA processing;Nucleotide-binding;Nucleus;Phosphoprotein;Reference proteome;RNA-binding;Transferase;Ubl conjugation.;		1612	2249	1612	PAPOA
Locus_1003_Transcript_7/8_Confidence_0.312_Length_2509	2509	Locus_1003_Transcript_7/8_Confidence_0.312_Length_2509	2509	Locus_1003_Transcript_7/8_Confidence_0.312_Length_2509	2509	P51003	96.042	0	PAPOA_HUMAN	Poly(A) polymerase alpha	hsa:10914	GO:0005737 \\ GO:0005654 \\ GO:0005634 \\ GO:0005524 \\ GO:0000287 \\ GO:0030145 \\ GO:0004652 \\ GO:0003723 \\ GO:0010467 \\ GO:0031124 \\ GO:0006378 \\ GO:0000398 \\ GO:0031440 \\ GO:0043631 \\ GO:0008380 \\ GO:0006369 \\ GO:0006366 \\	gene expression (GO:0010467);mRNA 3'-end processing (GO:0031124);mRNA polyadenylation (GO:0006378);mRNA splicing, via spliceosome (GO:0000398);regulation of mRNA 3'-end processing (GO:0031440);RNA polyadenylation (GO:0043631);RNA splicing (GO:0008380);termination of RNA polymerase II transcription (GO:0006369);transcription from RNA polymerase II promoter (GO:0006366);	ATP binding (GO:0005524);magnesium ion binding (GO:0000287);manganese ion binding (GO:0030145);polynucleotide adenylyltransferase activity (GO:0004652);RNA binding (GO:0003723);	cytoplasm (GO:0005737);nucleoplasm (GO:0005654);nucleus (GO:0005634);	Acetylation;Alternative splicing;ATP-binding;Complete proteome;Cytoplasm;Isopeptide bond;Magnesium;Manganese;Metal-binding;mRNA processing;Nucleotide-binding;Nucleus;Phosphoprotein;Reference proteome;RNA-binding;Transferase;Ubl conjugation.;		549	786	549	PAPOA
Locus_1003_Transcript_8/8_Confidence_0.500_Length_5032	5032	Locus_1003_Transcript_8/8_Confidence_0.500_Length_5032	5032	Locus_1003_Transcript_8/8_Confidence_0.500_Length_5032	5032	Q61183	88.649	0	PAPOA_MOUSE	Poly(A) polymerase alpha	mmu:18789	GO:0005737 \\ GO:0005654 \\ GO:0005634 \\ GO:0005524 \\ GO:0000287 \\ GO:0030145 \\ GO:0004652 \\ GO:0003723 \\ GO:0006378 \\ GO:0031440 \\ GO:0043631 \\	mRNA polyadenylation (GO:0006378);regulation of mRNA 3'-end processing (GO:0031440);RNA polyadenylation (GO:0043631);	ATP binding (GO:0005524);magnesium ion binding (GO:0000287);manganese ion binding (GO:0030145);polynucleotide adenylyltransferase activity (GO:0004652);RNA binding (GO:0003723);	cytoplasm (GO:0005737);nucleoplasm (GO:0005654);nucleus (GO:0005634);	Acetylation;Alternative splicing;ATP-binding;Complete proteome;Isopeptide bond;Magnesium;Manganese;Metal-binding;mRNA processing;Nucleotide-binding;Nucleus;Phosphoprotein;Reference proteome;RNA-binding;Transferase;Ubl conjugation.;		1703	2443	1703	PAPOA
Locus_10030_Transcript_1/3_Confidence_0.600_Length_1580	1580	Locus_10030_Transcript_1/3_Confidence_0.600_Length_1580	1580	Locus_10030_Transcript_1/3_Confidence_0.600_Length_1580	1580	Q15006	96.831	0	EMC2_HUMAN	ER membrane protein complex subunit 2	hsa:9694	GO:0005737 \\ GO:0005783 \\ GO:0072546 \\ GO:0005739 \\ GO:0005634 \\	No_GOBP	No_GOMF	cytoplasm (GO:0005737);endoplasmic reticulum (GO:0005783);ER membrane protein complex (GO:0072546);mitochondrion (GO:0005739);nucleus (GO:0005634);	Acetylation;Complete proteome;Cytoplasm;Nucleus;Reference proteome;Repeat;TPR repeat.;		351	391	351	EMC2
Locus_10030_Transcript_2/3_Confidence_0.400_Length_1124	1124	Locus_10030_Transcript_2/3_Confidence_0.400_Length_1124	1124	Locus_10030_Transcript_2/3_Confidence_0.400_Length_1124	1124	Q15006	100	3.5e-08	EMC2_HUMAN	ER membrane protein complex subunit 2	hsa:9694	GO:0005737 \\ GO:0005783 \\ GO:0072546 \\ GO:0005739 \\ GO:0005634 \\	No_GOBP	No_GOMF	cytoplasm (GO:0005737);endoplasmic reticulum (GO:0005783);ER membrane protein complex (GO:0072546);mitochondrion (GO:0005739);nucleus (GO:0005634);	Acetylation;Complete proteome;Cytoplasm;Nucleus;Reference proteome;Repeat;TPR repeat.;		53	68	53	EMC2
Locus_10030_Transcript_3/3_Confidence_0.600_Length_1551	1551	Locus_10030_Transcript_3/3_Confidence_0.600_Length_1551	1551	Locus_10030_Transcript_3/3_Confidence_0.600_Length_1551	1551	Q15006	96.633	0	EMC2_HUMAN	ER membrane protein complex subunit 2	hsa:9694	GO:0005737 \\ GO:0005783 \\ GO:0072546 \\ GO:0005739 \\ GO:0005634 \\	No_GOBP	No_GOMF	cytoplasm (GO:0005737);endoplasmic reticulum (GO:0005783);ER membrane protein complex (GO:0072546);mitochondrion (GO:0005739);nucleus (GO:0005634);	Acetylation;Complete proteome;Cytoplasm;Nucleus;Reference proteome;Repeat;TPR repeat.;		372	504	372	EMC2
Locus_100301_Transcript_1/1_Confidence_1.000_Length_211	211	No_sig_nr_hit	No_sig_nr_hit	No_sig_nr_hit	No_sig_nr_hit	No_Uniprotmatch	No_%_identity	No_evalue	No_ID	No_Description	No_KEGG	No_GO	No_GOCC	No_GOBP	No_GOMF	No_keywords		0	3	0	No
Locus_100302_Transcript_1/1_Confidence_1.000_Length_215	215	No_sig_nr_hit	No_sig_nr_hit	No_sig_nr_hit	No_sig_nr_hit	No_Uniprotmatch	No_%_identity	No_evalue	No_ID	No_Description	No_KEGG	No_GO	No_GOCC	No_GOBP	No_GOMF	No_keywords		2	2	2	No
Locus_100303_Transcript_1/1_Confidence_1.000_Length_231	231	No_sig_nr_hit	No_sig_nr_hit	No_sig_nr_hit	No_sig_nr_hit	No_Uniprotmatch	No_%_identity	No_evalue	No_ID	No_Description	No_KEGG	No_GO	No_GOCC	No_GOBP	No_GOMF	No_keywords		3	0	3	No
Locus_100305_Transcript_1/1_Confidence_1.000_Length_351	351	No_sig_nr_hit	No_sig_nr_hit	No_sig_nr_hit	No_sig_nr_hit	No_Uniprotmatch	No_%_identity	No_evalue	No_ID	No_Description	No_KEGG	No_GO	No_GOCC	No_GOBP	No_GOMF	No_keywords		7	10	7	No
Locus_100309_Transcript_1/1_Confidence_1.000_Length_232	232	No_sig_nr_hit	No_sig_nr_hit	No_sig_nr_hit	No_sig_nr_hit	No_Uniprotmatch	No_%_identity	No_evalue	No_ID	No_Description	No_KEGG	No_GO	No_GOCC	No_GOBP	No_GOMF	No_keywords		0	4	0	No
Locus_10031_Transcript_1/1_Confidence_1.000_Length_204	204	No_sig_nr_hit	No_sig_nr_hit	No_sig_nr_hit	No_sig_nr_hit	No_Uniprotmatch	No_%_identity	No_evalue	No_ID	No_Description	No_KEGG	No_GO	No_GOCC	No_GOBP	No_GOMF	No_keywords		2	2	2	No
Locus_100310_Transcript_1/1_Confidence_1.000_Length_311	311	No_sig_nr_hit	No_sig_nr_hit	No_sig_nr_hit	No_sig_nr_hit	No_Uniprotmatch	No_%_identity	No_evalue	No_ID	No_Description	No_KEGG	No_GO	No_GOCC	No_GOBP	No_GOMF	No_keywords		8	3	8	No
Locus_100311_Transcript_1/1_Confidence_1.000_Length_241	241	No_sig_nr_hit	No_sig_nr_hit	No_sig_nr_hit	No_sig_nr_hit	No_Uniprotmatch	No_%_identity	No_evalue	No_ID	No_Description	No_KEGG	No_GO	No_GOCC	No_GOBP	No_GOMF	No_keywords		0	5	0	No
Locus_100312_Transcript_1/1_Confidence_1.000_Length_394	394	No_sig_nr_hit	No_sig_nr_hit	No_sig_nr_hit	No_sig_nr_hit	No_Uniprotmatch	No_%_identity	No_evalue	No_ID	No_Description	No_KEGG	No_GO	No_GOCC	No_GOBP	No_GOMF	No_keywords		5	4	5	No
Locus_100314_Transcript_1/1_Confidence_1.000_Length_296	296	No_sig_nr_hit	No_sig_nr_hit	No_sig_nr_hit	No_sig_nr_hit	No_Uniprotmatch	No_%_identity	No_evalue	No_ID	No_Description	No_KEGG	No_GO	No_GOCC	No_GOBP	No_GOMF	No_keywords		1	8	1	No
Locus_100315_Transcript_1/1_Confidence_1.000_Length_261	261	No_sig_nr_hit	No_sig_nr_hit	No_sig_nr_hit	No_sig_nr_hit	No_Uniprotmatch	No_%_identity	No_evalue	No_ID	No_Description	No_KEGG	No_GO	No_GOCC	No_GOBP	No_GOMF	No_keywords		1	3	1	No
Locus_100316_Transcript_1/1_Confidence_1.000_Length_213	213	No_sig_nr_hit	No_sig_nr_hit	No_sig_nr_hit	No_sig_nr_hit	No_Uniprotmatch	No_%_identity	No_evalue	No_ID	No_Description	No_KEGG	No_GO	No_GOCC	No_GOBP	No_GOMF	No_keywords		0	3	0	No
Locus_100317_Transcript_1/1_Confidence_1.000_Length_421	421	No_sig_nr_hit	No_sig_nr_hit	No_sig_nr_hit	No_sig_nr_hit	No_Uniprotmatch	No_%_identity	No_evalue	No_ID	No_Description	No_KEGG	No_GO	No_GOCC	No_GOBP	No_GOMF	No_keywords		4	8	4	No
Locus_100318_Transcript_1/1_Confidence_1.000_Length_463	463	No_sig_nr_hit	No_sig_nr_hit	No_sig_nr_hit	No_sig_nr_hit	No_Uniprotmatch	No_%_identity	No_evalue	No_ID	No_Description	No_KEGG	No_GO	No_GOCC	No_GOBP	No_GOMF	No_keywords		2	12	2	No
Locus_100319_Transcript_1/1_Confidence_1.000_Length_220	220	Locus_100319_Transcript_1/1_Confidence_1.000_Length_220	220	Locus_100319_Transcript_1/1_Confidence_1.000_Length_220	220	A0A093PLC8	86.667	1.72e-08	A0A093PLC8_9PASS	Dihydropyrimidinase-related protein 3 {ECO:0000313|EMBL:KFW75060.1}	No_KEGG	GO:0005737 \\ GO:0016810 \\ GO:0051017 \\ GO:0051491 \\ GO:0030334 \\ GO:0010975 \\ GO:0048678 \\	actin filament bundle assembly (GO:0051017);positive regulation of filopodium assembly (GO:0051491);regulation of cell migration (GO:0030334);regulation of neuron projection development (GO:0010975);response to axon injury (GO:0048678);	hydrolase activity, acting on carbon-nitrogen (but not peptide) bonds (GO:0016810);	cytoplasm (GO:0005737);	Complete proteome {ECO:0000313|Proteomes:UP000053258}.;		2	3	2	A0A093PLC8
Locus_10032_Transcript_1/2_Confidence_0.750_Length_1211	1211	Locus_10032_Transcript_1/2_Confidence_0.750_Length_1211	1211	Locus_10032_Transcript_1/2_Confidence_0.750_Length_1211	1211	Q2TBA3	59.216	2.49e-95	MALT1_MOUSE	Mucosa-associated lymphoid tissue lymphoma translocation protein 1 homolog	mmu:240354	GO:0005737 \\ GO:0005829 \\ GO:0005730 \\ GO:0005634 \\ GO:0048471 \\ GO:0043234 \\ GO:0004197 \\ GO:0019209 \\ GO:0008233 \\ GO:0002020 \\ GO:0043621 \\ GO:0004871 \\ GO:0004842 \\ GO:0007250 \\ GO:0042113 \\ GO:0001923 \\ GO:0045087 \\ GO:0051168 \\ GO:0043123 \\ GO:0032743 \\ GO:0051092 \\ GO:0050870 \\ GO:0002726 \\ GO:0051259 \\ GO:0016567 \\ GO:0006508 \\ GO:0042981 \\ GO:0050856 \\ GO:0009…	activation of NF-kappaB-inducing kinase activity (GO:0007250);B cell activation (GO:0042113);B-1 B cell differentiation (GO:0001923);innate immune response (GO:0045087);nuclear export (GO:0051168);positive regulation of I-kappaB kinase/NF-kappaB signaling (GO:0043123);positive regulation of interleukin-2 production (GO:0032743);positive regulation of NF-kappaB transcription factor activity (GO:00…	cysteine-type endopeptidase activity (GO:0004197);kinase activator activity (GO:0019209);peptidase activity (GO:0008233);protease binding (GO:0002020);protein self-association (GO:0043621);signal transducer activity (GO:0004871);ubiquitin-protein transferase activity (GO:0004842);	cytoplasm (GO:0005737);cytosol (GO:0005829);nucleolus (GO:0005730);nucleus (GO:0005634);perinuclear region of cytoplasm (GO:0048471);protein complex (GO:0043234);	3D-structure;Acetylation;Alternative splicing;Complete proteome;Cytoplasm;Disulfide bond;Hydrolase;Immunoglobulin domain;Nucleus;Phosphoprotein;Protease;Reference proteome;Repeat;Ubl conjugation pathway.;		16	18	16	MALT1
Locus_10032_Transcript_2/2_Confidence_0.750_Length_980	980	Locus_10032_Transcript_2/2_Confidence_0.750_Length_980	980	Locus_10032_Transcript_2/2_Confidence_0.750_Length_980	980	Q2TBA3	60.269	1.22e-121	MALT1_MOUSE	Mucosa-associated lymphoid tissue lymphoma translocation protein 1 homolog	mmu:240354	GO:0005737 \\ GO:0005829 \\ GO:0005730 \\ GO:0005634 \\ GO:0048471 \\ GO:0043234 \\ GO:0004197 \\ GO:0019209 \\ GO:0008233 \\ GO:0002020 \\ GO:0043621 \\ GO:0004871 \\ GO:0004842 \\ GO:0007250 \\ GO:0042113 \\ GO:0001923 \\ GO:0045087 \\ GO:0051168 \\ GO:0043123 \\ GO:0032743 \\ GO:0051092 \\ GO:0050870 \\ GO:0002726 \\ GO:0051259 \\ GO:0016567 \\ GO:0006508 \\ GO:0042981 \\ GO:0050856 \\ GO:0009…	activation of NF-kappaB-inducing kinase activity (GO:0007250);B cell activation (GO:0042113);B-1 B cell differentiation (GO:0001923);innate immune response (GO:0045087);nuclear export (GO:0051168);positive regulation of I-kappaB kinase/NF-kappaB signaling (GO:0043123);positive regulation of interleukin-2 production (GO:0032743);positive regulation of NF-kappaB transcription factor activity (GO:00…	cysteine-type endopeptidase activity (GO:0004197);kinase activator activity (GO:0019209);peptidase activity (GO:0008233);protease binding (GO:0002020);protein self-association (GO:0043621);signal transducer activity (GO:0004871);ubiquitin-protein transferase activity (GO:0004842);	cytoplasm (GO:0005737);cytosol (GO:0005829);nucleolus (GO:0005730);nucleus (GO:0005634);perinuclear region of cytoplasm (GO:0048471);protein complex (GO:0043234);	3D-structure;Acetylation;Alternative splicing;Complete proteome;Cytoplasm;Disulfide bond;Hydrolase;Immunoglobulin domain;Nucleus;Phosphoprotein;Protease;Reference proteome;Repeat;Ubl conjugation pathway.;		16	13	16	MALT1
Locus_100320_Transcript_1/1_Confidence_1.000_Length_216	216	No_sig_nr_hit	No_sig_nr_hit	No_sig_nr_hit	No_sig_nr_hit	No_Uniprotmatch	No_%_identity	No_evalue	No_ID	No_Description	No_KEGG	No_GO	No_GOCC	No_GOBP	No_GOMF	No_keywords		1	3	1	No
Locus_100321_Transcript_1/1_Confidence_1.000_Length_204	204	No_sig_nr_hit	No_sig_nr_hit	No_sig_nr_hit	No_sig_nr_hit	No_Uniprotmatch	No_%_identity	No_evalue	No_ID	No_Description	No_KEGG	No_GO	No_GOCC	No_GOBP	No_GOMF	No_keywords		3	1	3	No
Locus_100323_Transcript_1/1_Confidence_1.000_Length_233	233	No_sig_nr_hit	No_sig_nr_hit	No_sig_nr_hit	No_sig_nr_hit	No_Uniprotmatch	No_%_identity	No_evalue	No_ID	No_Description	No_KEGG	No_GO	No_GOCC	No_GOBP	No_GOMF	No_keywords		1	4	1	No
Locus_100325_Transcript_1/1_Confidence_1.000_Length_251	251	No_sig_nr_hit	No_sig_nr_hit	No_sig_nr_hit	No_sig_nr_hit	No_Uniprotmatch	No_%_identity	No_evalue	No_ID	No_Description	No_KEGG	No_GO	No_GOCC	No_GOBP	No_GOMF	No_keywords		3	4	3	No
Locus_100326_Transcript_1/1_Confidence_1.000_Length_289	289	No_sig_nr_hit	No_sig_nr_hit	No_sig_nr_hit	No_sig_nr_hit	No_Uniprotmatch	No_%_identity	No_evalue	No_ID	No_Description	No_KEGG	No_GO	No_GOCC	No_GOBP	No_GOMF	No_keywords		6	0	6	No
Locus_100327_Transcript_1/1_Confidence_1.000_Length_369	369	No_sig_nr_hit	No_sig_nr_hit	No_sig_nr_hit	No_sig_nr_hit	No_Uniprotmatch	No_%_identity	No_evalue	No_ID	No_Description	No_KEGG	No_GO	No_GOCC	No_GOBP	No_GOMF	No_keywords		2	5	2	No
Locus_100328_Transcript_1/1_Confidence_1.000_Length_334	334	No_sig_nr_hit	No_sig_nr_hit	No_sig_nr_hit	No_sig_nr_hit	No_Uniprotmatch	No_%_identity	No_evalue	No_ID	No_Description	No_KEGG	No_GO	No_GOCC	No_GOBP	No_GOMF	No_keywords		8	5	8	No
Locus_100329_Transcript_1/1_Confidence_1.000_Length_344	344	No_sig_nr_hit	No_sig_nr_hit	No_sig_nr_hit	No_sig_nr_hit	No_Uniprotmatch	No_%_identity	No_evalue	No_ID	No_Description	No_KEGG	No_GO	No_GOCC	No_GOBP	No_GOMF	No_keywords		3	6	3	No
Locus_10033_Transcript_1/1_Confidence_1.000_Length_3529	3529	Locus_10033_Transcript_1/1_Confidence_1.000_Length_3529	3529	Locus_10033_Transcript_1/1_Confidence_1.000_Length_3529	3529	Q8NI36	71.413	0	WDR36_HUMAN	WD repeat-containing protein 36	hsa:134430	GO:0005730 \\ GO:0032040 \\ GO:0044822 \\ GO:0030516 \\ GO:0050896 \\ GO:0001895 \\ GO:0006364 \\ GO:0007601 \\	regulation of axon extension (GO:0030516);response to stimulus (GO:0050896);retina homeostasis (GO:0001895);rRNA processing (GO:0006364);visual perception (GO:0007601);	poly(A) RNA binding (GO:0044822);	nucleolus (GO:0005730);small-subunit processome (GO:0032040);	Complete proteome;Disease mutation;Glaucoma;Nucleus;Polymorphism;Reference proteome;Repeat;Ribosome biogenesis;rRNA processing;Sensory transduction;Vision;WD repeat.;		456	312	456	WDR36
Locus_100330_Transcript_1/1_Confidence_1.000_Length_266	266	No_sig_nr_hit	No_sig_nr_hit	No_sig_nr_hit	No_sig_nr_hit	No_Uniprotmatch	No_%_identity	No_evalue	No_ID	No_Description	No_KEGG	No_GO	No_GOCC	No_GOBP	No_GOMF	No_keywords		2	3	2	No
Locus_100331_Transcript_1/1_Confidence_1.000_Length_268	268	No_sig_nr_hit	No_sig_nr_hit	No_sig_nr_hit	No_sig_nr_hit	No_Uniprotmatch	No_%_identity	No_evalue	No_ID	No_Description	No_KEGG	No_GO	No_GOCC	No_GOBP	No_GOMF	No_keywords		0	6	0	No
Locus_100332_Transcript_1/1_Confidence_1.000_Length_358	358	No_sig_nr_hit	No_sig_nr_hit	No_sig_nr_hit	No_sig_nr_hit	No_Uniprotmatch	No_%_identity	No_evalue	No_ID	No_Description	No_KEGG	No_GO	No_GOCC	No_GOBP	No_GOMF	No_keywords		0	9	0	No
Locus_100333_Transcript_1/1_Confidence_1.000_Length_458	458	No_sig_nr_hit	No_sig_nr_hit	No_sig_nr_hit	No_sig_nr_hit	No_Uniprotmatch	No_%_identity	No_evalue	No_ID	No_Description	No_KEGG	No_GO	No_GOCC	No_GOBP	No_GOMF	No_keywords		1	13	1	No
Locus_100334_Transcript_1/1_Confidence_1.000_Length_293	293	No_sig_nr_hit	No_sig_nr_hit	No_sig_nr_hit	No_sig_nr_hit	No_Uniprotmatch	No_%_identity	No_evalue	No_ID	No_Description	No_KEGG	No_GO	No_GOCC	No_GOBP	No_GOMF	No_keywords		3	4	3	No
Locus_100335_Transcript_1/1_Confidence_1.000_Length_269	269	No_sig_nr_hit	No_sig_nr_hit	No_sig_nr_hit	No_sig_nr_hit	No_Uniprotmatch	No_%_identity	No_evalue	No_ID	No_Description	No_KEGG	No_GO	No_GOCC	No_GOBP	No_GOMF	No_keywords		4	6	4	No
Locus_100336_Transcript_1/1_Confidence_1.000_Length_367	367	No_sig_nr_hit	No_sig_nr_hit	No_sig_nr_hit	No_sig_nr_hit	No_Uniprotmatch	No_%_identity	No_evalue	No_ID	No_Description	No_KEGG	No_GO	No_GOCC	No_GOBP	No_GOMF	No_keywords		4	2	4	No
Locus_100337_Transcript_1/1_Confidence_1.000_Length_323	323	No_sig_nr_hit	No_sig_nr_hit	No_sig_nr_hit	No_sig_nr_hit	No_Uniprotmatch	No_%_identity	No_evalue	No_ID	No_Description	No_KEGG	No_GO	No_GOCC	No_GOBP	No_GOMF	No_keywords		7	2	7	No
Locus_100338_Transcript_1/1_Confidence_1.000_Length_275	275	No_sig_nr_hit	No_sig_nr_hit	No_sig_nr_hit	No_sig_nr_hit	No_Uniprotmatch	No_%_identity	No_evalue	No_ID	No_Description	No_KEGG	No_GO	No_GOCC	No_GOBP	No_GOMF	No_keywords		3	5	3	No
Locus_100339_Transcript_1/1_Confidence_1.000_Length_212	212	No_sig_nr_hit	No_sig_nr_hit	No_sig_nr_hit	No_sig_nr_hit	No_Uniprotmatch	No_%_identity	No_evalue	No_ID	No_Description	No_KEGG	No_GO	No_GOCC	No_GOBP	No_GOMF	No_keywords		3	0	3	No
Locus_10034_Transcript_1/1_Confidence_1.000_Length_1590	1590	Locus_10034_Transcript_1/1_Confidence_1.000_Length_1590	1590	Locus_10034_Transcript_1/1_Confidence_1.000_Length_1590	1590	Q3SZ10	85.012	0	RL3L_BOVIN	60S ribosomal protein L3-like	bta:618440	GO:0022625 \\ GO:0016020 \\ GO:0003735 \\ GO:0000027 \\ GO:0006412 \\	ribosomal large subunit assembly (GO:0000027);translation (GO:0006412);	structural constituent of ribosome (GO:0003735);	cytosolic large ribosomal subunit (GO:0022625);membrane (GO:0016020);	Complete proteome;Reference proteome;Ribonucleoprotein;Ribosomal protein.;		1770	290	1770	RL3L
Locus_100340_Transcript_1/1_Confidence_1.000_Length_241	241	No_sig_nr_hit	No_sig_nr_hit	No_sig_nr_hit	No_sig_nr_hit	No_Uniprotmatch	No_%_identity	No_evalue	No_ID	No_Description	No_KEGG	No_GO	No_GOCC	No_GOBP	No_GOMF	No_keywords		6	0	6	No
Locus_100341_Transcript_1/1_Confidence_1.000_Length_254	254	No_sig_nr_hit	No_sig_nr_hit	No_sig_nr_hit	No_sig_nr_hit	No_Uniprotmatch	No_%_identity	No_evalue	No_ID	No_Description	No_KEGG	No_GO	No_GOCC	No_GOBP	No_GOMF	No_keywords		5	0	5	No
Locus_100342_Transcript_1/1_Confidence_1.000_Length_612	612	No_sig_nr_hit	No_sig_nr_hit	No_sig_nr_hit	No_sig_nr_hit	No_Uniprotmatch	No_%_identity	No_evalue	No_ID	No_Description	No_KEGG	No_GO	No_GOCC	No_GOBP	No_GOMF	No_keywords		10	17	10	No
Locus_100344_Transcript_1/1_Confidence_1.000_Length_231	231	No_sig_nr_hit	No_sig_nr_hit	No_sig_nr_hit	No_sig_nr_hit	No_Uniprotmatch	No_%_identity	No_evalue	No_ID	No_Description	No_KEGG	No_GO	No_GOCC	No_GOBP	No_GOMF	No_keywords		3	1	3	No
Locus_100345_Transcript_1/1_Confidence_1.000_Length_274	274	No_sig_nr_hit	No_sig_nr_hit	No_sig_nr_hit	No_sig_nr_hit	No_Uniprotmatch	No_%_identity	No_evalue	No_ID	No_Description	No_KEGG	No_GO	No_GOCC	No_GOBP	No_GOMF	No_keywords		3	3	3	No
Locus_100346_Transcript_1/1_Confidence_1.000_Length_208	208	No_sig_nr_hit	No_sig_nr_hit	No_sig_nr_hit	No_sig_nr_hit	No_Uniprotmatch	No_%_identity	No_evalue	No_ID	No_Description	No_KEGG	No_GO	No_GOCC	No_GOBP	No_GOMF	No_keywords		0	3	0	No
Locus_100347_Transcript_1/1_Confidence_1.000_Length_549	549	Locus_100347_Transcript_1/1_Confidence_1.000_Length_549	549	Locus_100347_Transcript_1/1_Confidence_1.000_Length_549	549	Q9PU85	53.571	7.69e-12	PIM3_COTJA	Serine/threonine-protein kinase pim-3	No_KEGG	GO:0005737 \\ GO:0005524 \\ GO:0004674 \\ GO:0043066 \\	negative regulation of apoptotic process (GO:0043066);	ATP binding (GO:0005524);protein serine/threonine kinase activity (GO:0004674);	cytoplasm (GO:0005737);	ATP-binding;Cytoplasm;Kinase;Nucleotide-binding;Phosphoprotein;Serine/threonine-protein kinase;Transferase.;		26	32	26	PIM3
Locus_100348_Transcript_1/1_Confidence_1.000_Length_379	379	No_sig_nr_hit	No_sig_nr_hit	No_sig_nr_hit	No_sig_nr_hit	No_Uniprotmatch	No_%_identity	No_evalue	No_ID	No_Description	No_KEGG	No_GO	No_GOCC	No_GOBP	No_GOMF	No_keywords		1	4	1	No
Locus_100349_Transcript_1/1_Confidence_1.000_Length_278	278	No_sig_nr_hit	No_sig_nr_hit	No_sig_nr_hit	No_sig_nr_hit	No_Uniprotmatch	No_%_identity	No_evalue	No_ID	No_Description	No_KEGG	No_GO	No_GOCC	No_GOBP	No_GOMF	No_keywords		2	4	2	No
Locus_10035_Transcript_2/5_Confidence_0.500_Length_909	909	No_sig_nr_hit	No_sig_nr_hit	No_sig_nr_hit	No_sig_nr_hit	No_Uniprotmatch	No_%_identity	No_evalue	No_ID	No_Description	No_KEGG	No_GO	No_GOCC	No_GOBP	No_GOMF	No_keywords		52	91	52	No
Locus_10035_Transcript_4/5_Confidence_0.400_Length_491	491	No_sig_nr_hit	No_sig_nr_hit	No_sig_nr_hit	No_sig_nr_hit	No_Uniprotmatch	No_%_identity	No_evalue	No_ID	No_Description	No_KEGG	No_GO	No_GOCC	No_GOBP	No_GOMF	No_keywords		10	21	10	No
Locus_100350_Transcript_1/3_Confidence_0.429_Length_332	332	No_sig_nr_hit	No_sig_nr_hit	No_sig_nr_hit	No_sig_nr_hit	No_Uniprotmatch	No_%_identity	No_evalue	No_ID	No_Description	No_KEGG	No_GO	No_GOCC	No_GOBP	No_GOMF	No_keywords		0	11	0	No
Locus_100350_Transcript_2/3_Confidence_0.714_Length_684	684	No_sig_nr_hit	No_sig_nr_hit	No_sig_nr_hit	No_sig_nr_hit	No_Uniprotmatch	No_%_identity	No_evalue	No_ID	No_Description	No_KEGG	No_GO	No_GOCC	No_GOBP	No_GOMF	No_keywords		11	69	11	No
Locus_100353_Transcript_1/1_Confidence_1.000_Length_373	373	No_sig_nr_hit	No_sig_nr_hit	No_sig_nr_hit	No_sig_nr_hit	No_Uniprotmatch	No_%_identity	No_evalue	No_ID	No_Description	No_KEGG	No_GO	No_GOCC	No_GOBP	No_GOMF	No_keywords		3	8	3	No
Locus_100354_Transcript_1/1_Confidence_1.000_Length_285	285	No_sig_nr_hit	No_sig_nr_hit	No_sig_nr_hit	No_sig_nr_hit	No_Uniprotmatch	No_%_identity	No_evalue	No_ID	No_Description	No_KEGG	No_GO	No_GOCC	No_GOBP	No_GOMF	No_keywords		5	2	5	No
Locus_100355_Transcript_1/1_Confidence_1.000_Length_258	258	No_sig_nr_hit	No_sig_nr_hit	No_sig_nr_hit	No_sig_nr_hit	No_Uniprotmatch	No_%_identity	No_evalue	No_ID	No_Description	No_KEGG	No_GO	No_GOCC	No_GOBP	No_GOMF	No_keywords		4	2	4	No
Locus_100356_Transcript_1/1_Confidence_1.000_Length_533	533	Locus_100356_Transcript_1/1_Confidence_1.000_Length_533	533	Locus_100356_Transcript_1/1_Confidence_1.000_Length_533	533	A0A0Q3TR87	32.292	2.23e-07	A0A0Q3TR87_AMAAE	Uncharacterized protein {ECO:0000313|EMBL:KQK83086.1}	No_KEGG	GO:0016021 \\	No_GOBP	No_GOMF	integral component of membrane (GO:0016021);	Coiled coil {ECO:0000256|SAM:Coils};Complete proteome {ECO:0000313|Proteomes:UP000051836};Membrane {ECO:0000256|SAM:Phobius};Reference proteome {ECO:0000313|Proteomes:UP000051836};Transmembrane {ECO:0000256|SAM:Phobius};Transmembrane helix {ECO:0000256|SAM:Phobius}.;		5	25	5	A0A0Q3TR87
Locus_100358_Transcript_1/1_Confidence_1.000_Length_358	358	No_sig_nr_hit	No_sig_nr_hit	No_sig_nr_hit	No_sig_nr_hit	No_Uniprotmatch	No_%_identity	No_evalue	No_ID	No_Description	No_KEGG	No_GO	No_GOCC	No_GOBP	No_GOMF	No_keywords		2	4	2	No
Locus_100359_Transcript_1/1_Confidence_1.000_Length_228	228	No_sig_nr_hit	No_sig_nr_hit	No_sig_nr_hit	No_sig_nr_hit	No_Uniprotmatch	No_%_identity	No_evalue	No_ID	No_Description	No_KEGG	No_GO	No_GOCC	No_GOBP	No_GOMF	No_keywords		4	1	4	No
Locus_10036_Transcript_1/3_Confidence_0.714_Length_6232	6232	Locus_10036_Transcript_1/3_Confidence_0.714_Length_6232	6232	Locus_10036_Transcript_1/3_Confidence_0.714_Length_6232	6232	Q02440	98.493	0	MYO5A_CHICK	Unconventional myosin-Va	gga:396237	GO:0031941 \\ GO:0000139 \\ GO:0032593 \\ GO:0016459 \\ GO:0005524 \\ GO:0005516 \\ GO:0000146 \\ GO:0060001 \\ GO:0032869 \\ GO:0072659 \\ GO:0016192 \\	cellular response to insulin stimulus (GO:0032869);protein localization to plasma membrane (GO:0072659);vesicle-mediated transport (GO:0016192);	ATP binding (GO:0005524);calmodulin binding (GO:0005516);microfilament motor activity (GO:0000146);minus-end directed microfilament motor activity (GO:0060001);	filamentous actin (GO:0031941);Golgi membrane (GO:0000139);insulin-responsive compartment (GO:0032593);myosin complex (GO:0016459);	3D-structure;Actin-binding;ATP-binding;Calmodulin-binding;Coiled coil;Complete proteome;Direct protein sequencing;Golgi apparatus;Membrane;Motor protein;Myosin;Nucleotide-binding;Phosphoprotein;Reference proteome;Repeat.;		518	801	518	MYO5A
Locus_100360_Transcript_1/1_Confidence_1.000_Length_228	228	No_sig_nr_hit	No_sig_nr_hit	No_sig_nr_hit	No_sig_nr_hit	No_Uniprotmatch	No_%_identity	No_evalue	No_ID	No_Description	No_KEGG	No_GO	No_GOCC	No_GOBP	No_GOMF	No_keywords		1	5	1	No
Locus_100361_Transcript_1/1_Confidence_1.000_Length_369	369	No_sig_nr_hit	No_sig_nr_hit	No_sig_nr_hit	No_sig_nr_hit	No_Uniprotmatch	No_%_identity	No_evalue	No_ID	No_Description	No_KEGG	No_GO	No_GOCC	No_GOBP	No_GOMF	No_keywords		2	8	2	No
Locus_100362_Transcript_1/1_Confidence_1.000_Length_234	234	No_sig_nr_hit	No_sig_nr_hit	No_sig_nr_hit	No_sig_nr_hit	No_Uniprotmatch	No_%_identity	No_evalue	No_ID	No_Description	No_KEGG	No_GO	No_GOCC	No_GOBP	No_GOMF	No_keywords		4	0	4	No
Locus_100363_Transcript_1/1_Confidence_1.000_Length_393	393	No_sig_nr_hit	No_sig_nr_hit	No_sig_nr_hit	No_sig_nr_hit	No_Uniprotmatch	No_%_identity	No_evalue	No_ID	No_Description	No_KEGG	No_GO	No_GOCC	No_GOBP	No_GOMF	No_keywords		4	3	4	No
Locus_100364_Transcript_1/1_Confidence_1.000_Length_408	408	No_sig_nr_hit	No_sig_nr_hit	No_sig_nr_hit	No_sig_nr_hit	No_Uniprotmatch	No_%_identity	No_evalue	No_ID	No_Description	No_KEGG	No_GO	No_GOCC	No_GOBP	No_GOMF	No_keywords		3	5	3	No
Locus_100365_Transcript_1/1_Confidence_1.000_Length_375	375	Locus_100365_Transcript_1/1_Confidence_1.000_Length_375	375	Locus_100365_Transcript_1/1_Confidence_1.000_Length_375	375	O88944	93.548	1.74e-79	KCNQ3_RAT	Potassium voltage-gated channel subfamily KQT member 3	No_KEGG	GO:0043194 \\ GO:0009986 \\ GO:0030425 \\ GO:0016021 \\ GO:0045121 \\ GO:0043005 \\ GO:0043025 \\ GO:0036477 \\ GO:0008076 \\ GO:0005516 \\ GO:0005251 \\ GO:0044325 \\ GO:0019901 \\ GO:0031625 \\ GO:0071242 \\ GO:0061548 \\ GO:0034220 \\ GO:0014003 \\	cellular response to ammonium ion (GO:0071242);ganglion development (GO:0061548);ion transmembrane transport (GO:0034220);oligodendrocyte development (GO:0014003);	calmodulin binding (GO:0005516);delayed rectifier potassium channel activity (GO:0005251);ion channel binding (GO:0044325);protein kinase binding (GO:0019901);ubiquitin protein ligase binding (GO:0031625);	axon initial segment (GO:0043194);cell surface (GO:0009986);dendrite (GO:0030425);integral component of membrane (GO:0016021);membrane raft (GO:0045121);neuron projection (GO:0043005);neuronal cell body (GO:0043025);somatodendritic compartment (GO:0036477);voltage-gated potassium channel complex (GO:0008076);	Alternative splicing;Complete proteome;Ion channel;Ion transport;Membrane;Phosphoprotein;Potassium;Potassium channel;Potassium transport;Reference proteome;Transmembrane;Transmembrane helix;Transport;Voltage-gated channel.;		5	3	5	KCNQ3
Locus_100366_Transcript_1/1_Confidence_1.000_Length_267	267	No_sig_nr_hit	No_sig_nr_hit	No_sig_nr_hit	No_sig_nr_hit	No_Uniprotmatch	No_%_identity	No_evalue	No_ID	No_Description	No_KEGG	No_GO	No_GOCC	No_GOBP	No_GOMF	No_keywords		0	5	0	No
Locus_100367_Transcript_1/1_Confidence_1.000_Length_224	224	No_sig_nr_hit	No_sig_nr_hit	No_sig_nr_hit	No_sig_nr_hit	No_Uniprotmatch	No_%_identity	No_evalue	No_ID	No_Description	No_KEGG	No_GO	No_GOCC	No_GOBP	No_GOMF	No_keywords		7	2	7	No
Locus_100369_Transcript_1/1_Confidence_1.000_Length_262	262	No_sig_nr_hit	No_sig_nr_hit	No_sig_nr_hit	No_sig_nr_hit	No_Uniprotmatch	No_%_identity	No_evalue	No_ID	No_Description	No_KEGG	No_GO	No_GOCC	No_GOBP	No_GOMF	No_keywords		1	1	1	No
Locus_10037_Transcript_1/3_Confidence_0.714_Length_1172	1172	Locus_10037_Transcript_1/3_Confidence_0.714_Length_1172	1172	Locus_10037_Transcript_1/3_Confidence_0.714_Length_1172	1172	A0A093H5V4	55.556	2.73e-24	A0A093H5V4_STRCA	Uncharacterized protein {ECO:0000313|EMBL:KFV77963.1}	No_KEGG	GO:0003723 \\ GO:0003964 \\	No_GOBP	RNA binding (GO:0003723);RNA-directed DNA polymerase activity (GO:0003964);	No_GOCC	Complete proteome {ECO:0000313|Proteomes:UP000053584}.;		173	385	173	A0A093H5V4
Locus_100370_Transcript_1/1_Confidence_1.000_Length_237	237	No_sig_nr_hit	No_sig_nr_hit	No_sig_nr_hit	No_sig_nr_hit	No_Uniprotmatch	No_%_identity	No_evalue	No_ID	No_Description	No_KEGG	No_GO	No_GOCC	No_GOBP	No_GOMF	No_keywords		5	0	5	No
Locus_100371_Transcript_1/1_Confidence_1.000_Length_562	562	No_sig_nr_hit	No_sig_nr_hit	No_sig_nr_hit	No_sig_nr_hit	No_Uniprotmatch	No_%_identity	No_evalue	No_ID	No_Description	No_KEGG	No_GO	No_GOCC	No_GOBP	No_GOMF	No_keywords		5	10	5	No
Locus_100372_Transcript_1/1_Confidence_1.000_Length_649	649	Locus_100372_Transcript_1/1_Confidence_1.000_Length_649	649	Locus_100372_Transcript_1/1_Confidence_1.000_Length_649	649	O43300	93.258	2.23e-52	LRRT2_HUMAN	Leucine-rich repeat transmembrane neuronal protein 2	hsa:26045	GO:0030054 \\ GO:0060076 \\ GO:0016021 \\ GO:0045211 \\ GO:0060291 \\ GO:0002091 \\ GO:0051965 \\ GO:0050808 \\	long-term synaptic potentiation (GO:0060291);negative regulation of receptor internalization (GO:0002091);positive regulation of synapse assembly (GO:0051965);synapse organization (GO:0050808);	No_GOMF	cell junction (GO:0030054);excitatory synapse (GO:0060076);integral component of membrane (GO:0016021);postsynaptic membrane (GO:0045211);	Cell junction;Cell membrane;Complete proteome;Glycoprotein;Leucine-rich repeat;Membrane;Postsynaptic cell membrane;Reference proteome;Repeat;Signal;Synapse;Transmembrane;Transmembrane helix.;		2	12	2	LRRT2
Locus_100373_Transcript_1/1_Confidence_1.000_Length_227	227	Locus_100373_Transcript_1/1_Confidence_1.000_Length_227	227	Locus_100373_Transcript_1/1_Confidence_1.000_Length_227	227	Q6AI14	82.667	4.48e-36	SL9A4_HUMAN	Sodium/hydrogen exchanger 4	hsa:389015	GO:0016324 \\ GO:0016323 \\ GO:0016021 \\ GO:0005886 \\ GO:0015385 \\ GO:0002064 \\ GO:0001696 \\ GO:0006811 \\ GO:0006885 \\ GO:0055085 \\	epithelial cell development (GO:0002064);gastric acid secretion (GO:0001696);ion transport (GO:0006811);regulation of pH (GO:0006885);transmembrane transport (GO:0055085);	sodium (GO:0015385);	apical plasma membrane (GO:0016324);basolateral plasma membrane (GO:0016323);integral component of membrane (GO:0016021);plasma membrane (GO:0005886);	Antiport;Cell membrane;Complete proteome;Glycoprotein;Ion transport;Isopeptide bond;Membrane;Phosphoprotein;Polymorphism;Reference proteome;Sodium;Sodium transport;Transmembrane;Transmembrane helix;Transport;Ubl conjugation.;		3	0	3	SL9A4
Locus_100375_Transcript_1/1_Confidence_1.000_Length_262	262	No_sig_nr_hit	No_sig_nr_hit	No_sig_nr_hit	No_sig_nr_hit	No_Uniprotmatch	No_%_identity	No_evalue	No_ID	No_Description	No_KEGG	No_GO	No_GOCC	No_GOBP	No_GOMF	No_keywords		3	2	3	No
Locus_100377_Transcript_1/1_Confidence_1.000_Length_201	201	No_sig_nr_hit	No_sig_nr_hit	No_sig_nr_hit	No_sig_nr_hit	No_Uniprotmatch	No_%_identity	No_evalue	No_ID	No_Description	No_KEGG	No_GO	No_GOCC	No_GOBP	No_GOMF	No_keywords		4	0	4	No
Locus_100378_Transcript_1/1_Confidence_1.000_Length_335	335	No_sig_nr_hit	No_sig_nr_hit	No_sig_nr_hit	No_sig_nr_hit	No_Uniprotmatch	No_%_identity	No_evalue	No_ID	No_Description	No_KEGG	No_GO	No_GOCC	No_GOBP	No_GOMF	No_keywords		6	1	6	No
Locus_100379_Transcript_1/1_Confidence_1.000_Length_212	212	No_sig_nr_hit	No_sig_nr_hit	No_sig_nr_hit	No_sig_nr_hit	No_Uniprotmatch	No_%_identity	No_evalue	No_ID	No_Description	No_KEGG	No_GO	No_GOCC	No_GOBP	No_GOMF	No_keywords		1	1	1	No
Locus_10038_Transcript_1/5_Confidence_0.636_Length_1751	1751	Locus_10038_Transcript_1/5_Confidence_0.636_Length_1751	1751	Locus_10038_Transcript_1/5_Confidence_0.636_Length_1751	1751	Q8VBV3	86.127	3.42e-139	EXOS2_MOUSE	Exosome complex component RRP4	mmu:227715	GO:0005737 \\ GO:0000177 \\ GO:0000178 \\ GO:0000176 \\ GO:0005730 \\ GO:0005634 \\ GO:0003723 \\ GO:0071034 \\ GO:0043928 \\ GO:0000467 \\ GO:0071035 \\ GO:0071038 \\ GO:0071049 \\ GO:0034427 \\ GO:0071051 \\ GO:0030307 \\ GO:0034475 \\	CUT catabolic process (GO:0071034);exonucleolytic nuclear-transcribed mRNA catabolic process involved in deadenylation-dependent decay (GO:0043928);exonucleolytic trimming to generate mature 3'-end of 5.8S rRNA from tricistronic rRNA transcript (SSU-rRNA, 5.8S rRNA, LSU-rRNA) (GO:0000467);nuclear polyadenylation-dependent rRNA catabolic process (GO:0071035);nuclear polyadenylation-dependent tRNA …	RNA binding (GO:0003723);	cytoplasm (GO:0005737);cytoplasmic exosome (RNase complex) (GO:0000177);exosome (RNase complex) (GO:0000178);nuclear exosome (RNase complex) (GO:0000176);nucleolus (GO:0005730);nucleus (GO:0005634);	Complete proteome;Cytoplasm;Exosome;Nucleus;Phosphoprotein;Reference proteome;RNA-binding;rRNA processing.;		242	226	242	EXOS2
Locus_10038_Transcript_2/5_Confidence_0.636_Length_879	879	Locus_10038_Transcript_2/5_Confidence_0.636_Length_879	879	Locus_10038_Transcript_2/5_Confidence_0.636_Length_879	879	Q8VBV3	74.211	9.61e-93	EXOS2_MOUSE	Exosome complex component RRP4	mmu:227715	GO:0005737 \\ GO:0000177 \\ GO:0000178 \\ GO:0000176 \\ GO:0005730 \\ GO:0005634 \\ GO:0003723 \\ GO:0071034 \\ GO:0043928 \\ GO:0000467 \\ GO:0071035 \\ GO:0071038 \\ GO:0071049 \\ GO:0034427 \\ GO:0071051 \\ GO:0030307 \\ GO:0034475 \\	CUT catabolic process (GO:0071034);exonucleolytic nuclear-transcribed mRNA catabolic process involved in deadenylation-dependent decay (GO:0043928);exonucleolytic trimming to generate mature 3'-end of 5.8S rRNA from tricistronic rRNA transcript (SSU-rRNA, 5.8S rRNA, LSU-rRNA) (GO:0000467);nuclear polyadenylation-dependent rRNA catabolic process (GO:0071035);nuclear polyadenylation-dependent tRNA …	RNA binding (GO:0003723);	cytoplasm (GO:0005737);cytoplasmic exosome (RNase complex) (GO:0000177);exosome (RNase complex) (GO:0000178);nuclear exosome (RNase complex) (GO:0000176);nucleolus (GO:0005730);nucleus (GO:0005634);	Complete proteome;Cytoplasm;Exosome;Nucleus;Phosphoprotein;Reference proteome;RNA-binding;rRNA processing.;		64	31	64	EXOS2
Locus_10038_Transcript_3/5_Confidence_0.636_Length_1580	1580	Locus_10038_Transcript_3/5_Confidence_0.636_Length_1580	1580	Locus_10038_Transcript_3/5_Confidence_0.636_Length_1580	1580	Q13868	86.7	9.27e-126	EXOS2_HUMAN	Exosome complex component RRP4	hsa:23404	GO:0005737 \\ GO:0000177 \\ GO:0005829 \\ GO:0000178 \\ GO:0000176 \\ GO:0005730 \\ GO:0005634 \\ GO:0000175 \\ GO:0008312 \\ GO:0071034 \\ GO:0043928 \\ GO:0000467 \\ GO:0010467 \\ GO:0071035 \\ GO:0071038 \\ GO:0071049 \\ GO:0000288 \\ GO:0034427 \\ GO:0071051 \\ GO:0030307 \\ GO:0043488 \\ GO:0006364 \\ GO:0034475 \\	CUT catabolic process (GO:0071034);exonucleolytic nuclear-transcribed mRNA catabolic process involved in deadenylation-dependent decay (GO:0043928);exonucleolytic trimming to generate mature 3'-end of 5.8S rRNA from tricistronic rRNA transcript (SSU-rRNA, 5.8S rRNA, LSU-rRNA) (GO:0000467);gene expression (GO:0010467);nuclear polyadenylation-dependent rRNA catabolic process (GO:0071035);nuclear po…	3'-5'-exoribonuclease activity (GO:0000175);7S RNA binding (GO:0008312);	cytoplasm (GO:0005737);cytoplasmic exosome (RNase complex) (GO:0000177);cytosol (GO:0005829);exosome (RNase complex) (GO:0000178);nuclear exosome (RNase complex) (GO:0000176);nucleolus (GO:0005730);nucleus (GO:0005634);	3D-structure;Alternative splicing;Complete proteome;Cytoplasm;Exosome;Nucleus;Phosphoprotein;Reference proteome;RNA-binding;rRNA processing.;		239	221	239	EXOS2
Locus_10038_Transcript_4/5_Confidence_0.636_Length_1787	1787	Locus_10038_Transcript_4/5_Confidence_0.636_Length_1787	1787	Locus_10038_Transcript_4/5_Confidence_0.636_Length_1787	1787	Q8VBV3	86.093	2.35e-87	EXOS2_MOUSE	Exosome complex component RRP4	mmu:227715	GO:0005737 \\ GO:0000177 \\ GO:0000178 \\ GO:0000176 \\ GO:0005730 \\ GO:0005634 \\ GO:0003723 \\ GO:0071034 \\ GO:0043928 \\ GO:0000467 \\ GO:0071035 \\ GO:0071038 \\ GO:0071049 \\ GO:0034427 \\ GO:0071051 \\ GO:0030307 \\ GO:0034475 \\	CUT catabolic process (GO:0071034);exonucleolytic nuclear-transcribed mRNA catabolic process involved in deadenylation-dependent decay (GO:0043928);exonucleolytic trimming to generate mature 3'-end of 5.8S rRNA from tricistronic rRNA transcript (SSU-rRNA, 5.8S rRNA, LSU-rRNA) (GO:0000467);nuclear polyadenylation-dependent rRNA catabolic process (GO:0071035);nuclear polyadenylation-dependent tRNA …	RNA binding (GO:0003723);	cytoplasm (GO:0005737);cytoplasmic exosome (RNase complex) (GO:0000177);exosome (RNase complex) (GO:0000178);nuclear exosome (RNase complex) (GO:0000176);nucleolus (GO:0005730);nucleus (GO:0005634);	Complete proteome;Cytoplasm;Exosome;Nucleus;Phosphoprotein;Reference proteome;RNA-binding;rRNA processing.;		252	221	252	EXOS2
Locus_10038_Transcript_5/5_Confidence_0.636_Length_1641	1641	Locus_10038_Transcript_5/5_Confidence_0.636_Length_1641	1641	Locus_10038_Transcript_5/5_Confidence_0.636_Length_1641	1641	Q8VBV3	83.904	1.41e-179	EXOS2_MOUSE	Exosome complex component RRP4	mmu:227715	GO:0005737 \\ GO:0000177 \\ GO:0000178 \\ GO:0000176 \\ GO:0005730 \\ GO:0005634 \\ GO:0003723 \\ GO:0071034 \\ GO:0043928 \\ GO:0000467 \\ GO:0071035 \\ GO:0071038 \\ GO:0071049 \\ GO:0034427 \\ GO:0071051 \\ GO:0030307 \\ GO:0034475 \\	CUT catabolic process (GO:0071034);exonucleolytic nuclear-transcribed mRNA catabolic process involved in deadenylation-dependent decay (GO:0043928);exonucleolytic trimming to generate mature 3'-end of 5.8S rRNA from tricistronic rRNA transcript (SSU-rRNA, 5.8S rRNA, LSU-rRNA) (GO:0000467);nuclear polyadenylation-dependent rRNA catabolic process (GO:0071035);nuclear polyadenylation-dependent tRNA …	RNA binding (GO:0003723);	cytoplasm (GO:0005737);cytoplasmic exosome (RNase complex) (GO:0000177);exosome (RNase complex) (GO:0000178);nuclear exosome (RNase complex) (GO:0000176);nucleolus (GO:0005730);nucleus (GO:0005634);	Complete proteome;Cytoplasm;Exosome;Nucleus;Phosphoprotein;Reference proteome;RNA-binding;rRNA processing.;		348	274	348	EXOS2
Locus_100380_Transcript_1/1_Confidence_1.000_Length_256	256	No_sig_nr_hit	No_sig_nr_hit	No_sig_nr_hit	No_sig_nr_hit	No_Uniprotmatch	No_%_identity	No_evalue	No_ID	No_Description	No_KEGG	No_GO	No_GOCC	No_GOBP	No_GOMF	No_keywords		3	3	3	No
Locus_100381_Transcript_1/1_Confidence_1.000_Length_243	243	No_sig_nr_hit	No_sig_nr_hit	No_sig_nr_hit	No_sig_nr_hit	No_Uniprotmatch	No_%_identity	No_evalue	No_ID	No_Description	No_KEGG	No_GO	No_GOCC	No_GOBP	No_GOMF	No_keywords		0	5	0	No
Locus_100382_Transcript_1/1_Confidence_1.000_Length_379	379	No_sig_nr_hit	No_sig_nr_hit	No_sig_nr_hit	No_sig_nr_hit	No_Uniprotmatch	No_%_identity	No_evalue	No_ID	No_Description	No_KEGG	No_GO	No_GOCC	No_GOBP	No_GOMF	No_keywords		0	10	0	No
Locus_100385_Transcript_1/1_Confidence_1.000_Length_256	256	No_sig_nr_hit	No_sig_nr_hit	No_sig_nr_hit	No_sig_nr_hit	No_Uniprotmatch	No_%_identity	No_evalue	No_ID	No_Description	No_KEGG	No_GO	No_GOCC	No_GOBP	No_GOMF	No_keywords		3	2	3	No
Locus_100387_Transcript_1/1_Confidence_1.000_Length_264	264	No_sig_nr_hit	No_sig_nr_hit	No_sig_nr_hit	No_sig_nr_hit	No_Uniprotmatch	No_%_identity	No_evalue	No_ID	No_Description	No_KEGG	No_GO	No_GOCC	No_GOBP	No_GOMF	No_keywords		0	5	0	No
Locus_100388_Transcript_1/1_Confidence_1.000_Length_390	390	No_sig_nr_hit	No_sig_nr_hit	No_sig_nr_hit	No_sig_nr_hit	No_Uniprotmatch	No_%_identity	No_evalue	No_ID	No_Description	No_KEGG	No_GO	No_GOCC	No_GOBP	No_GOMF	No_keywords		5	4	5	No
Locus_100389_Transcript_1/1_Confidence_1.000_Length_264	264	No_sig_nr_hit	No_sig_nr_hit	No_sig_nr_hit	No_sig_nr_hit	No_Uniprotmatch	No_%_identity	No_evalue	No_ID	No_Description	No_KEGG	No_GO	No_GOCC	No_GOBP	No_GOMF	No_keywords		3	2	3	No
Locus_10039_Transcript_1/2_Confidence_0.750_Length_1316	1316	No_sig_nr_hit	No_sig_nr_hit	No_sig_nr_hit	No_sig_nr_hit	No_Uniprotmatch	No_%_identity	No_evalue	No_ID	No_Description	No_KEGG	No_GO	No_GOCC	No_GOBP	No_GOMF	No_keywords		25	52	25	No
Locus_10039_Transcript_2/2_Confidence_0.500_Length_786	786	No_sig_nr_hit	No_sig_nr_hit	No_sig_nr_hit	No_sig_nr_hit	No_Uniprotmatch	No_%_identity	No_evalue	No_ID	No_Description	No_KEGG	No_GO	No_GOCC	No_GOBP	No_GOMF	No_keywords		10	9	10	No
Locus_100390_Transcript_1/1_Confidence_1.000_Length_269	269	No_sig_nr_hit	No_sig_nr_hit	No_sig_nr_hit	No_sig_nr_hit	No_Uniprotmatch	No_%_identity	No_evalue	No_ID	No_Description	No_KEGG	No_GO	No_GOCC	No_GOBP	No_GOMF	No_keywords		2	3	2	No
Locus_100391_Transcript_1/1_Confidence_1.000_Length_270	270	No_sig_nr_hit	No_sig_nr_hit	No_sig_nr_hit	No_sig_nr_hit	No_Uniprotmatch	No_%_identity	No_evalue	No_ID	No_Description	No_KEGG	No_GO	No_GOCC	No_GOBP	No_GOMF	No_keywords		4	2	4	No
Locus_100394_Transcript_1/1_Confidence_1.000_Length_294	294	No_sig_nr_hit	No_sig_nr_hit	No_sig_nr_hit	No_sig_nr_hit	No_Uniprotmatch	No_%_identity	No_evalue	No_ID	No_Description	No_KEGG	No_GO	No_GOCC	No_GOBP	No_GOMF	No_keywords		0	5	0	No
Locus_100395_Transcript_1/1_Confidence_1.000_Length_276	276	No_sig_nr_hit	No_sig_nr_hit	No_sig_nr_hit	No_sig_nr_hit	No_Uniprotmatch	No_%_identity	No_evalue	No_ID	No_Description	No_KEGG	No_GO	No_GOCC	No_GOBP	No_GOMF	No_keywords		2	3	2	No
Locus_100396_Transcript_1/1_Confidence_1.000_Length_217	217	No_sig_nr_hit	No_sig_nr_hit	No_sig_nr_hit	No_sig_nr_hit	No_Uniprotmatch	No_%_identity	No_evalue	No_ID	No_Description	No_KEGG	No_GO	No_GOCC	No_GOBP	No_GOMF	No_keywords		5	0	5	No
Locus_100397_Transcript_1/1_Confidence_1.000_Length_224	224	No_sig_nr_hit	No_sig_nr_hit	No_sig_nr_hit	No_sig_nr_hit	No_Uniprotmatch	No_%_identity	No_evalue	No_ID	No_Description	No_KEGG	No_GO	No_GOCC	No_GOBP	No_GOMF	No_keywords		1	4	1	No
Locus_100398_Transcript_1/1_Confidence_1.000_Length_453	453	No_sig_nr_hit	No_sig_nr_hit	No_sig_nr_hit	No_sig_nr_hit	No_Uniprotmatch	No_%_identity	No_evalue	No_ID	No_Description	No_KEGG	No_GO	No_GOCC	No_GOBP	No_GOMF	No_keywords		5	7	5	No
Locus_100399_Transcript_1/1_Confidence_1.000_Length_228	228	No_sig_nr_hit	No_sig_nr_hit	No_sig_nr_hit	No_sig_nr_hit	No_Uniprotmatch	No_%_identity	No_evalue	No_ID	No_Description	No_KEGG	No_GO	No_GOCC	No_GOBP	No_GOMF	No_keywords		3	1	3	No
Locus_1004_Transcript_1/12_Confidence_1.000_Length_249	249	No_sig_nr_hit	No_sig_nr_hit	No_sig_nr_hit	No_sig_nr_hit	No_Uniprotmatch	No_%_identity	No_evalue	No_ID	No_Description	No_KEGG	No_GO	No_GOCC	No_GOBP	No_GOMF	No_keywords		1	1	1	No
Locus_1004_Transcript_10/12_Confidence_0.085_Length_1956	1956	Locus_1004_Transcript_10/12_Confidence_0.085_Length_1956	1956	Locus_1004_Transcript_10/12_Confidence_0.085_Length_1956	1956	Q5RAV3	92.857	2.38e-77	AIDA_PONAB	Axin interactor, dorsalization-associated protein	pon:100172565	GO:0005737 \\ GO:0009953 \\ GO:0046329 \\ GO:0043508 \\ GO:0043496 \\	dorsal/ventral pattern formation (GO:0009953);negative regulation of JNK cascade (GO:0046329);negative regulation of JUN kinase activity (GO:0043508);regulation of protein homodimerization activity (GO:0043496);	No_GOMF	cytoplasm (GO:0005737);	Coiled coil;Complete proteome;Developmental protein;Phosphoprotein;Reference proteome.;		60	73	60	AIDA
Locus_1004_Transcript_2/12_Confidence_1.000_Length_377	377	No_sig_nr_hit	No_sig_nr_hit	No_sig_nr_hit	No_sig_nr_hit	No_Uniprotmatch	No_%_identity	No_evalue	No_ID	No_Description	No_KEGG	No_GO	No_GOCC	No_GOBP	No_GOMF	No_keywords		3	6	3	No
Locus_1004_Transcript_3/12_Confidence_0.136_Length_1087	1087	Locus_1004_Transcript_3/12_Confidence_0.136_Length_1087	1087	Locus_1004_Transcript_3/12_Confidence_0.136_Length_1087	1087	Q5RAV3	91.919	2.54e-109	AIDA_PONAB	Axin interactor, dorsalization-associated protein	pon:100172565	GO:0005737 \\ GO:0009953 \\ GO:0046329 \\ GO:0043508 \\ GO:0043496 \\	dorsal/ventral pattern formation (GO:0009953);negative regulation of JNK cascade (GO:0046329);negative regulation of JUN kinase activity (GO:0043508);regulation of protein homodimerization activity (GO:0043496);	No_GOMF	cytoplasm (GO:0005737);	Coiled coil;Complete proteome;Developmental protein;Phosphoprotein;Reference proteome.;		39	34	39	AIDA
Locus_1004_Transcript_7/12_Confidence_0.559_Length_9759	9759	Locus_1004_Transcript_7/12_Confidence_0.559_Length_9759	9759	Locus_1004_Transcript_7/12_Confidence_0.559_Length_9759	9759	Q8BI84	48.953	0	MIA3_MOUSE	Melanoma inhibitory activity protein 3	mmu:338366	GO:0005789 \\ GO:0016021 \\ GO:0043231 \\ GO:0016020 \\ GO:0002063 \\ GO:0030199 \\ GO:0006887 \\ GO:0007162 \\ GO:0030336 \\ GO:0030501 \\ GO:0002687 \\ GO:0015031 \\ GO:0042060 \\	chondrocyte development (GO:0002063);collagen fibril organization (GO:0030199);exocytosis (GO:0006887);negative regulation of cell adhesion (GO:0007162);negative regulation of cell migration (GO:0030336);positive regulation of bone mineralization (GO:0030501);positive regulation of leukocyte migration (GO:0002687);protein transport (GO:0015031);wound healing (GO:0042060);	No_GOMF	endoplasmic reticulum membrane (GO:0005789);integral component of membrane (GO:0016021);intracellular membrane-bounded organelle (GO:0043231);membrane (GO:0016020);	Alternative splicing;Coiled coil;Complete proteome;Endoplasmic reticulum;ER-Golgi transport;Exocytosis;Glycoprotein;Membrane;Phosphoprotein;Protein transport;Reference proteome;SH3 domain;Signal;Transmembrane;Transmembrane helix;Transport.;		1463	1495	1463	MIA3
Locus_1004_Transcript_8/12_Confidence_0.508_Length_11070	11070	Locus_1004_Transcript_8/12_Confidence_0.508_Length_11070	11070	Locus_1004_Transcript_8/12_Confidence_0.508_Length_11070	11070	Q8BI84	48.953	0	MIA3_MOUSE	Melanoma inhibitory activity protein 3	mmu:338366	GO:0005789 \\ GO:0016021 \\ GO:0043231 \\ GO:0016020 \\ GO:0002063 \\ GO:0030199 \\ GO:0006887 \\ GO:0007162 \\ GO:0030336 \\ GO:0030501 \\ GO:0002687 \\ GO:0015031 \\ GO:0042060 \\	chondrocyte development (GO:0002063);collagen fibril organization (GO:0030199);exocytosis (GO:0006887);negative regulation of cell adhesion (GO:0007162);negative regulation of cell migration (GO:0030336);positive regulation of bone mineralization (GO:0030501);positive regulation of leukocyte migration (GO:0002687);protein transport (GO:0015031);wound healing (GO:0042060);	No_GOMF	endoplasmic reticulum membrane (GO:0005789);integral component of membrane (GO:0016021);intracellular membrane-bounded organelle (GO:0043231);membrane (GO:0016020);	Alternative splicing;Coiled coil;Complete proteome;Endoplasmic reticulum;ER-Golgi transport;Exocytosis;Glycoprotein;Membrane;Phosphoprotein;Protein transport;Reference proteome;SH3 domain;Signal;Transmembrane;Transmembrane helix;Transport.;		1729	1737	1729	MIA3
Locus_1004_Transcript_9/12_Confidence_0.542_Length_11485	11485	Locus_1004_Transcript_9/12_Confidence_0.542_Length_11485	11485	Locus_1004_Transcript_9/12_Confidence_0.542_Length_11485	11485	Q8BI84	48.444	5.71e-176	MIA3_MOUSE	Melanoma inhibitory activity protein 3	mmu:338366	GO:0005789 \\ GO:0016021 \\ GO:0043231 \\ GO:0016020 \\ GO:0002063 \\ GO:0030199 \\ GO:0006887 \\ GO:0007162 \\ GO:0030336 \\ GO:0030501 \\ GO:0002687 \\ GO:0015031 \\ GO:0042060 \\	chondrocyte development (GO:0002063);collagen fibril organization (GO:0030199);exocytosis (GO:0006887);negative regulation of cell adhesion (GO:0007162);negative regulation of cell migration (GO:0030336);positive regulation of bone mineralization (GO:0030501);positive regulation of leukocyte migration (GO:0002687);protein transport (GO:0015031);wound healing (GO:0042060);	No_GOMF	endoplasmic reticulum membrane (GO:0005789);integral component of membrane (GO:0016021);intracellular membrane-bounded organelle (GO:0043231);membrane (GO:0016020);	Alternative splicing;Coiled coil;Complete proteome;Endoplasmic reticulum;ER-Golgi transport;Exocytosis;Glycoprotein;Membrane;Phosphoprotein;Protein transport;Reference proteome;SH3 domain;Signal;Transmembrane;Transmembrane helix;Transport.;		1631	1723	1631	MIA3
Locus_10040_Transcript_1/1_Confidence_1.000_Length_827	827	Locus_10040_Transcript_1/1_Confidence_1.000_Length_827	827	Locus_10040_Transcript_1/1_Confidence_1.000_Length_827	827	K7EX51	53.153	7.39e-51	K7EX51_PELSI	Uncharacterized protein {ECO:0000313|Ensembl:ENSPSIP00000000361}	No_KEGG	GO:0003723 \\ GO:0003964 \\	No_GOBP	RNA binding (GO:0003723);RNA-directed DNA polymerase activity (GO:0003964);	No_GOCC	Complete proteome {ECO:0000313|Proteomes:UP000007267};Reference proteome {ECO:0000313|Proteomes:UP000007267}.;		12	12	12	K7EX51
Locus_100400_Transcript_1/1_Confidence_1.000_Length_325	325	No_sig_nr_hit	No_sig_nr_hit	No_sig_nr_hit	No_sig_nr_hit	No_Uniprotmatch	No_%_identity	No_evalue	No_ID	No_Description	No_KEGG	No_GO	No_GOCC	No_GOBP	No_GOMF	No_keywords		7	9	7	No
Locus_100401_Transcript_1/1_Confidence_1.000_Length_295	295	No_sig_nr_hit	No_sig_nr_hit	No_sig_nr_hit	No_sig_nr_hit	No_Uniprotmatch	No_%_identity	No_evalue	No_ID	No_Description	No_KEGG	No_GO	No_GOCC	No_GOBP	No_GOMF	No_keywords		1	2	1	No
Locus_100402_Transcript_1/1_Confidence_1.000_Length_362	362	No_sig_nr_hit	No_sig_nr_hit	No_sig_nr_hit	No_sig_nr_hit	No_Uniprotmatch	No_%_identity	No_evalue	No_ID	No_Description	No_KEGG	No_GO	No_GOCC	No_GOBP	No_GOMF	No_keywords		3	5	3	No
Locus_100403_Transcript_1/1_Confidence_1.000_Length_266	266	No_sig_nr_hit	No_sig_nr_hit	No_sig_nr_hit	No_sig_nr_hit	No_Uniprotmatch	No_%_identity	No_evalue	No_ID	No_Description	No_KEGG	No_GO	No_GOCC	No_GOBP	No_GOMF	No_keywords		2	0	2	No
Locus_100404_Transcript_1/1_Confidence_1.000_Length_363	363	Locus_100404_Transcript_1/1_Confidence_1.000_Length_363	363	Locus_100404_Transcript_1/1_Confidence_1.000_Length_363	363	C1L521	38.333	3.53e-18	C1L521_SCHJA	Putative Transmembrane protein 48 {ECO:0000313|EMBL:CAX69799.1}	No_KEGG	GO:0016021 \\	No_GOBP	No_GOMF	integral component of membrane (GO:0016021);	Membrane {ECO:0000256|SAM:Phobius};Transmembrane {ECO:0000256|SAM:Phobius};Transmembrane helix {ECO:0000256|SAM:Phobius}.;		8	0	8	C1L521
Locus_100405_Transcript_1/1_Confidence_1.000_Length_478	478	No_sig_nr_hit	No_sig_nr_hit	No_sig_nr_hit	No_sig_nr_hit	No_Uniprotmatch	No_%_identity	No_evalue	No_ID	No_Description	No_KEGG	No_GO	No_GOCC	No_GOBP	No_GOMF	No_keywords		1	10	1	No
Locus_100406_Transcript_1/1_Confidence_1.000_Length_240	240	No_sig_nr_hit	No_sig_nr_hit	No_sig_nr_hit	No_sig_nr_hit	No_Uniprotmatch	No_%_identity	No_evalue	No_ID	No_Description	No_KEGG	No_GO	No_GOCC	No_GOBP	No_GOMF	No_keywords		4	1	4	No
Locus_100407_Transcript_1/1_Confidence_1.000_Length_294	294	No_sig_nr_hit	No_sig_nr_hit	No_sig_nr_hit	No_sig_nr_hit	No_Uniprotmatch	No_%_identity	No_evalue	No_ID	No_Description	No_KEGG	No_GO	No_GOCC	No_GOBP	No_GOMF	No_keywords		1	2	1	No
Locus_100408_Transcript_1/1_Confidence_1.000_Length_337	337	No_sig_nr_hit	No_sig_nr_hit	No_sig_nr_hit	No_sig_nr_hit	No_Uniprotmatch	No_%_identity	No_evalue	No_ID	No_Description	No_KEGG	No_GO	No_GOCC	No_GOBP	No_GOMF	No_keywords		1	6	1	No
Locus_100409_Transcript_1/1_Confidence_1.000_Length_489	489	Locus_100409_Transcript_1/1_Confidence_1.000_Length_489	489	Locus_100409_Transcript_1/1_Confidence_1.000_Length_489	489	No_Uniprotmatch	No_%_identity	No_evalue	No_ID	No_Description	No_KEGG	No_GO	No_GOCC	No_GOBP	No_GOMF	No_keywords		2	8	2	No
Locus_10041_Transcript_1/1_Confidence_1.000_Length_1299	1299	Locus_10041_Transcript_1/1_Confidence_1.000_Length_1299	1299	Locus_10041_Transcript_1/1_Confidence_1.000_Length_1299	1299	Q5ZJK8	73.604	0	TCPH_CHICK	T-complex protein 1 subunit eta	No_KEGG	GO:0044297 \\ GO:0005832 \\ GO:0070062 \\ GO:0005874 \\ GO:0005739 \\ GO:0002199 \\ GO:0005524 \\ GO:0007339 \\ GO:0006457 \\ GO:1901998 \\	binding of sperm to zona pellucida (GO:0007339);protein folding (GO:0006457);toxin transport (GO:1901998);	ATP binding (GO:0005524);	cell body (GO:0044297);chaperonin-containing T-complex (GO:0005832);extracellular exosome (GO:0070062);microtubule (GO:0005874);mitochondrion (GO:0005739);zona pellucida receptor complex (GO:0002199);	ATP-binding;Chaperone;Complete proteome;Cytoplasm;Nucleotide-binding;Reference proteome.;		108	0	108	TCPH
Locus_100410_Transcript_1/1_Confidence_1.000_Length_230	230	No_sig_nr_hit	No_sig_nr_hit	No_sig_nr_hit	No_sig_nr_hit	No_Uniprotmatch	No_%_identity	No_evalue	No_ID	No_Description	No_KEGG	No_GO	No_GOCC	No_GOBP	No_GOMF	No_keywords		0	7	0	No
Locus_100411_Transcript_1/1_Confidence_1.000_Length_1686	1686	No_sig_nr_hit	No_sig_nr_hit	No_sig_nr_hit	No_sig_nr_hit	No_Uniprotmatch	No_%_identity	No_evalue	No_ID	No_Description	No_KEGG	No_GO	No_GOCC	No_GOBP	No_GOMF	No_keywords		16	41	16	No
Locus_100412_Transcript_1/1_Confidence_1.000_Length_347	347	No_sig_nr_hit	No_sig_nr_hit	No_sig_nr_hit	No_sig_nr_hit	No_Uniprotmatch	No_%_identity	No_evalue	No_ID	No_Description	No_KEGG	No_GO	No_GOCC	No_GOBP	No_GOMF	No_keywords		5	3	5	No
Locus_100414_Transcript_1/1_Confidence_1.000_Length_245	245	No_sig_nr_hit	No_sig_nr_hit	No_sig_nr_hit	No_sig_nr_hit	No_Uniprotmatch	No_%_identity	No_evalue	No_ID	No_Description	No_KEGG	No_GO	No_GOCC	No_GOBP	No_GOMF	No_keywords		2	8	2	No
Locus_100415_Transcript_1/1_Confidence_1.000_Length_368	368	No_sig_nr_hit	No_sig_nr_hit	No_sig_nr_hit	No_sig_nr_hit	No_Uniprotmatch	No_%_identity	No_evalue	No_ID	No_Description	No_KEGG	No_GO	No_GOCC	No_GOBP	No_GOMF	No_keywords		2	4	2	No
Locus_100417_Transcript_1/1_Confidence_1.000_Length_263	263	No_sig_nr_hit	No_sig_nr_hit	No_sig_nr_hit	No_sig_nr_hit	No_Uniprotmatch	No_%_identity	No_evalue	No_ID	No_Description	No_KEGG	No_GO	No_GOCC	No_GOBP	No_GOMF	No_keywords		2	4	2	No
Locus_100418_Transcript_1/1_Confidence_1.000_Length_323	323	No_sig_nr_hit	No_sig_nr_hit	No_sig_nr_hit	No_sig_nr_hit	No_Uniprotmatch	No_%_identity	No_evalue	No_ID	No_Description	No_KEGG	No_GO	No_GOCC	No_GOBP	No_GOMF	No_keywords		1	5	1	No
Locus_100419_Transcript_1/1_Confidence_1.000_Length_286	286	No_sig_nr_hit	No_sig_nr_hit	No_sig_nr_hit	No_sig_nr_hit	No_Uniprotmatch	No_%_identity	No_evalue	No_ID	No_Description	No_KEGG	No_GO	No_GOCC	No_GOBP	No_GOMF	No_keywords		4	3	4	No
Locus_10042_Transcript_1/2_Confidence_0.667_Length_427	427	No_sig_nr_hit	No_sig_nr_hit	No_sig_nr_hit	No_sig_nr_hit	No_Uniprotmatch	No_%_identity	No_evalue	No_ID	No_Description	No_KEGG	No_GO	No_GOCC	No_GOBP	No_GOMF	No_keywords		68	91	68	No
Locus_10042_Transcript_2/2_Confidence_0.667_Length_695	695	No_sig_nr_hit	No_sig_nr_hit	No_sig_nr_hit	No_sig_nr_hit	No_Uniprotmatch	No_%_identity	No_evalue	No_ID	No_Description	No_KEGG	No_GO	No_GOCC	No_GOBP	No_GOMF	No_keywords		23	39	23	No
Locus_100420_Transcript_1/1_Confidence_1.000_Length_386	386	No_sig_nr_hit	No_sig_nr_hit	No_sig_nr_hit	No_sig_nr_hit	No_Uniprotmatch	No_%_identity	No_evalue	No_ID	No_Description	No_KEGG	No_GO	No_GOCC	No_GOBP	No_GOMF	No_keywords		5	2	5	No
Locus_100421_Transcript_1/1_Confidence_1.000_Length_487	487	No_sig_nr_hit	No_sig_nr_hit	No_sig_nr_hit	No_sig_nr_hit	No_Uniprotmatch	No_%_identity	No_evalue	No_ID	No_Description	No_KEGG	No_GO	No_GOCC	No_GOBP	No_GOMF	No_keywords		7	11	7	No
Locus_100422_Transcript_1/1_Confidence_1.000_Length_265	265	No_sig_nr_hit	No_sig_nr_hit	No_sig_nr_hit	No_sig_nr_hit	No_Uniprotmatch	No_%_identity	No_evalue	No_ID	No_Description	No_KEGG	No_GO	No_GOCC	No_GOBP	No_GOMF	No_keywords		3	4	3	No
Locus_100423_Transcript_1/1_Confidence_1.000_Length_333	333	No_sig_nr_hit	No_sig_nr_hit	No_sig_nr_hit	No_sig_nr_hit	No_Uniprotmatch	No_%_identity	No_evalue	No_ID	No_Description	No_KEGG	No_GO	No_GOCC	No_GOBP	No_GOMF	No_keywords		3	5	3	No
Locus_100424_Transcript_1/1_Confidence_1.000_Length_272	272	No_sig_nr_hit	No_sig_nr_hit	No_sig_nr_hit	No_sig_nr_hit	No_Uniprotmatch	No_%_identity	No_evalue	No_ID	No_Description	No_KEGG	No_GO	No_GOCC	No_GOBP	No_GOMF	No_keywords		3	3	3	No
Locus_100425_Transcript_1/1_Confidence_1.000_Length_284	284	No_sig_nr_hit	No_sig_nr_hit	No_sig_nr_hit	No_sig_nr_hit	No_Uniprotmatch	No_%_identity	No_evalue	No_ID	No_Description	No_KEGG	No_GO	No_GOCC	No_GOBP	No_GOMF	No_keywords		2	3	2	No
Locus_100426_Transcript_1/1_Confidence_1.000_Length_528	528	No_sig_nr_hit	No_sig_nr_hit	No_sig_nr_hit	No_sig_nr_hit	No_Uniprotmatch	No_%_identity	No_evalue	No_ID	No_Description	No_KEGG	No_GO	No_GOCC	No_GOBP	No_GOMF	No_keywords		7	11	7	No
Locus_100429_Transcript_1/1_Confidence_1.000_Length_307	307	No_sig_nr_hit	No_sig_nr_hit	No_sig_nr_hit	No_sig_nr_hit	No_Uniprotmatch	No_%_identity	No_evalue	No_ID	No_Description	No_KEGG	No_GO	No_GOCC	No_GOBP	No_GOMF	No_keywords		0	5	0	No
Locus_10043_Transcript_1/2_Confidence_0.750_Length_2073	2073	Locus_10043_Transcript_1/2_Confidence_0.750_Length_2073	2073	Locus_10043_Transcript_1/2_Confidence_0.750_Length_2073	2073	Q6V0I7	88.745	0	FAT4_HUMAN	Protocadherin Fat 4	hsa:79633	GO:0045177 \\ GO:0070062 \\ GO:0016021 \\ GO:0005622 \\ GO:0005886 \\ GO:0005509 \\ GO:0001658 \\ GO:0021987 \\ GO:0048565 \\ GO:0003007 \\ GO:0007157 \\ GO:0035329 \\ GO:0007156 \\ GO:0060122 \\ GO:0022008 \\ GO:0043931 \\ GO:0007009 \\ GO:0072307 \\	branching involved in ureteric bud morphogenesis (GO:0001658);cerebral cortex development (GO:0021987);digestive tract development (GO:0048565);heart morphogenesis (GO:0003007);heterophilic cell-cell adhesion via plasma membrane cell adhesion molecules (GO:0007157);hippo signaling (GO:0035329);homophilic cell adhesion via plasma membrane adhesion molecules (GO:0007156);inner ear receptor stereoci…	calcium ion binding (GO:0005509);	apical part of cell (GO:0045177);extracellular exosome (GO:0070062);integral component of membrane (GO:0016021);intracellular (GO:0005622);plasma membrane (GO:0005886);	Alternative splicing;Calcium;Cell adhesion;Complete proteome;Deafness;Disease mutation;Disulfide bond;EGF-like domain;Glycoprotein;Membrane;Mental retardation;Phosphoprotein;Polymorphism;Reference proteome;Repeat;Signal;Transmembrane;Transmembrane helix.;		161	80	161	FAT4
Locus_100430_Transcript_1/1_Confidence_1.000_Length_234	234	No_sig_nr_hit	No_sig_nr_hit	No_sig_nr_hit	No_sig_nr_hit	No_Uniprotmatch	No_%_identity	No_evalue	No_ID	No_Description	No_KEGG	No_GO	No_GOCC	No_GOBP	No_GOMF	No_keywords		0	5	0	No
Locus_100431_Transcript_1/1_Confidence_1.000_Length_212	212	No_sig_nr_hit	No_sig_nr_hit	No_sig_nr_hit	No_sig_nr_hit	No_Uniprotmatch	No_%_identity	No_evalue	No_ID	No_Description	No_KEGG	No_GO	No_GOCC	No_GOBP	No_GOMF	No_keywords		3	0	3	No
Locus_100432_Transcript_1/1_Confidence_1.000_Length_460	460	No_sig_nr_hit	No_sig_nr_hit	No_sig_nr_hit	No_sig_nr_hit	No_Uniprotmatch	No_%_identity	No_evalue	No_ID	No_Description	No_KEGG	No_GO	No_GOCC	No_GOBP	No_GOMF	No_keywords		9	9	9	No
Locus_100435_Transcript_1/1_Confidence_1.000_Length_265	265	No_sig_nr_hit	No_sig_nr_hit	No_sig_nr_hit	No_sig_nr_hit	No_Uniprotmatch	No_%_identity	No_evalue	No_ID	No_Description	No_KEGG	No_GO	No_GOCC	No_GOBP	No_GOMF	No_keywords		2	1	2	No
Locus_100436_Transcript_1/1_Confidence_1.000_Length_308	308	No_sig_nr_hit	No_sig_nr_hit	No_sig_nr_hit	No_sig_nr_hit	No_Uniprotmatch	No_%_identity	No_evalue	No_ID	No_Description	No_KEGG	No_GO	No_GOCC	No_GOBP	No_GOMF	No_keywords		2	2	2	No
Locus_100437_Transcript_1/1_Confidence_1.000_Length_456	456	No_sig_nr_hit	No_sig_nr_hit	No_sig_nr_hit	No_sig_nr_hit	No_Uniprotmatch	No_%_identity	No_evalue	No_ID	No_Description	No_KEGG	No_GO	No_GOCC	No_GOBP	No_GOMF	No_keywords		3	7	3	No
Locus_10044_Transcript_1/1_Confidence_1.000_Length_1651	1651	Locus_10044_Transcript_1/1_Confidence_1.000_Length_1651	1651	Locus_10044_Transcript_1/1_Confidence_1.000_Length_1651	1651	Q0VCX2	75.29	0	GRP78_BOVIN	78 kDa glucose-regulated protein	bta:415113	GO:0005788 \\ GO:0042470 \\ GO:0005524 \\ GO:0035437 \\ GO:0030335 \\	maintenance of protein localization in endoplasmic reticulum (GO:0035437);positive regulation of cell migration (GO:0030335);	ATP binding (GO:0005524);	endoplasmic reticulum lumen (GO:0005788);melanosome (GO:0042470);	Acetylation;ATP-binding;Complete proteome;Cytoplasm;Endoplasmic reticulum;Isopeptide bond;Methylation;Nitration;Nucleotide-binding;Phosphoprotein;Reference proteome;Signal;Ubl conjugation.;		153	0	153	GRP78
Locus_100440_Transcript_1/1_Confidence_1.000_Length_233	233	No_sig_nr_hit	No_sig_nr_hit	No_sig_nr_hit	No_sig_nr_hit	No_Uniprotmatch	No_%_identity	No_evalue	No_ID	No_Description	No_KEGG	No_GO	No_GOCC	No_GOBP	No_GOMF	No_keywords		1	1	1	No
Locus_100441_Transcript_1/1_Confidence_1.000_Length_320	320	No_sig_nr_hit	No_sig_nr_hit	No_sig_nr_hit	No_sig_nr_hit	No_Uniprotmatch	No_%_identity	No_evalue	No_ID	No_Description	No_KEGG	No_GO	No_GOCC	No_GOBP	No_GOMF	No_keywords		5	8	5	No
Locus_100442_Transcript_1/1_Confidence_1.000_Length_328	328	No_sig_nr_hit	No_sig_nr_hit	No_sig_nr_hit	No_sig_nr_hit	No_Uniprotmatch	No_%_identity	No_evalue	No_ID	No_Description	No_KEGG	No_GO	No_GOCC	No_GOBP	No_GOMF	No_keywords		3	5	3	No
Locus_100443_Transcript_1/1_Confidence_1.000_Length_344	344	No_sig_nr_hit	No_sig_nr_hit	No_sig_nr_hit	No_sig_nr_hit	No_Uniprotmatch	No_%_identity	No_evalue	No_ID	No_Description	No_KEGG	No_GO	No_GOCC	No_GOBP	No_GOMF	No_keywords		3	5	3	No
Locus_100445_Transcript_1/1_Confidence_1.000_Length_271	271	No_sig_nr_hit	No_sig_nr_hit	No_sig_nr_hit	No_sig_nr_hit	No_Uniprotmatch	No_%_identity	No_evalue	No_ID	No_Description	No_KEGG	No_GO	No_GOCC	No_GOBP	No_GOMF	No_keywords		2	2	2	No
Locus_100447_Transcript_1/1_Confidence_1.000_Length_757	757	No_sig_nr_hit	No_sig_nr_hit	No_sig_nr_hit	No_sig_nr_hit	No_Uniprotmatch	No_%_identity	No_evalue	No_ID	No_Description	No_KEGG	No_GO	No_GOCC	No_GOBP	No_GOMF	No_keywords		0	17	0	No
Locus_100448_Transcript_1/1_Confidence_1.000_Length_222	222	No_sig_nr_hit	No_sig_nr_hit	No_sig_nr_hit	No_sig_nr_hit	No_Uniprotmatch	No_%_identity	No_evalue	No_ID	No_Description	No_KEGG	No_GO	No_GOCC	No_GOBP	No_GOMF	No_keywords		3	1	3	No
Locus_100449_Transcript_1/1_Confidence_1.000_Length_217	217	No_sig_nr_hit	No_sig_nr_hit	No_sig_nr_hit	No_sig_nr_hit	No_Uniprotmatch	No_%_identity	No_evalue	No_ID	No_Description	No_KEGG	No_GO	No_GOCC	No_GOBP	No_GOMF	No_keywords		0	3	0	No
Locus_10045_Transcript_2/9_Confidence_0.542_Length_2435	2435	Locus_10045_Transcript_2/9_Confidence_0.542_Length_2435	2435	Locus_10045_Transcript_2/9_Confidence_0.542_Length_2435	2435	P04157	46.733	2.86e-105	PTPRC_RAT	Receptor-type tyrosine-protein phosphatase C	rno:24699	GO:0009986 \\ GO:0009898 \\ GO:0005925 \\ GO:0016021 \\ GO:0005887 \\ GO:0005622 \\ GO:0045121 \\ GO:0008201 \\ GO:0019901 \\ GO:0019887 \\ GO:0004725 \\ GO:0005001 \\ GO:0000187 \\ GO:0030183 \\ GO:0042100 \\ GO:0050853 \\ GO:0051607 \\ GO:0016311 \\ GO:0034113 \\ GO:0001960 \\ GO:0050732 \\ GO:0031953 \\ GO:0006469 \\ GO:0001915 \\ GO:0045060 \\ GO:0035335 \\ GO:0046641 \\ GO:0050857 \\ GO:2001…	activation of MAPK activity (GO:0000187);B cell differentiation (GO:0030183);B cell proliferation (GO:0042100);B cell receptor signaling pathway (GO:0050853);defense response to virus (GO:0051607);dephosphorylation (GO:0016311);heterotypic cell-cell adhesion (GO:0034113);negative regulation of cytokine-mediated signaling pathway (GO:0001960);negative regulation of peptidyl-tyrosine phosphorylatio…	heparin binding (GO:0008201);protein kinase binding (GO:0019901);protein kinase regulator activity (GO:0019887);protein tyrosine phosphatase activity (GO:0004725);transmembrane receptor protein tyrosine phosphatase activity (GO:0005001);	cell surface (GO:0009986);cytoplasmic side of plasma membrane (GO:0009898);focal adhesion (GO:0005925);integral component of membrane (GO:0016021);integral component of plasma membrane (GO:0005887);intracellular (GO:0005622);membrane raft (GO:0045121);	Alternative splicing;Complete proteome;Glycoprotein;Hydrolase;Membrane;Phosphoprotein;Protein phosphatase;Reference proteome;Repeat;Signal;Transmembrane;Transmembrane helix.;		116	96	116	PTPRC
Locus_10045_Transcript_4/9_Confidence_0.625_Length_4100	4100	Locus_10045_Transcript_4/9_Confidence_0.625_Length_4100	4100	Locus_10045_Transcript_4/9_Confidence_0.625_Length_4100	4100	P08575	60.584	0	PTPRC_HUMAN	Receptor-type tyrosine-protein phosphatase C	No_KEGG	GO:0009986 \\ GO:0009897 \\ GO:0070062 \\ GO:0005925 \\ GO:0005887 \\ GO:0005622 \\ GO:0016020 \\ GO:0045121 \\ GO:0005886 \\ GO:0019901 \\ GO:0004725 \\ GO:0005001 \\ GO:0007411 \\ GO:0042100 \\ GO:0050853 \\ GO:0048539 \\ GO:0044770 \\ GO:0007166 \\ GO:0051607 \\ GO:0016311 \\ GO:0002244 \\ GO:0002378 \\ GO:0006933 \\ GO:0001960 \\ GO:0006469 \\ GO:0001915 \\ GO:0035335 \\ GO:0050857 \\ GO:0030…	axon guidance (GO:0007411);B cell proliferation (GO:0042100);B cell receptor signaling pathway (GO:0050853);bone marrow development (GO:0048539);cell cycle phase transition (GO:0044770);cell surface receptor signaling pathway (GO:0007166);defense response to virus (GO:0051607);dephosphorylation (GO:0016311);hematopoietic progenitor cell differentiation (GO:0002244);immunoglobulin biosynthetic pro…	protein kinase binding (GO:0019901);protein tyrosine phosphatase activity (GO:0004725);transmembrane receptor protein tyrosine phosphatase activity (GO:0005001);	cell surface (GO:0009986);external side of plasma membrane (GO:0009897);extracellular exosome (GO:0070062);focal adhesion (GO:0005925);integral component of plasma membrane (GO:0005887);intracellular (GO:0005622);membrane (GO:0016020);membrane raft (GO:0045121);plasma membrane (GO:0005886);	3D-structure;Alternative splicing;Complete proteome;Disease mutation;Glycoprotein;Hydrolase;Membrane;Phosphoprotein;Polymorphism;Protein phosphatase;Reference proteome;Repeat;SCID;Signal;Transmembrane;Transmembrane helix.;		759	405	759	PTPRC
Locus_10045_Transcript_5/9_Confidence_0.583_Length_4167	4167	Locus_10045_Transcript_5/9_Confidence_0.583_Length_4167	4167	Locus_10045_Transcript_5/9_Confidence_0.583_Length_4167	4167	P08575	61.105	0	PTPRC_HUMAN	Receptor-type tyrosine-protein phosphatase C	No_KEGG	GO:0009986 \\ GO:0009897 \\ GO:0070062 \\ GO:0005925 \\ GO:0005887 \\ GO:0005622 \\ GO:0016020 \\ GO:0045121 \\ GO:0005886 \\ GO:0019901 \\ GO:0004725 \\ GO:0005001 \\ GO:0007411 \\ GO:0042100 \\ GO:0050853 \\ GO:0048539 \\ GO:0044770 \\ GO:0007166 \\ GO:0051607 \\ GO:0016311 \\ GO:0002244 \\ GO:0002378 \\ GO:0006933 \\ GO:0001960 \\ GO:0006469 \\ GO:0001915 \\ GO:0035335 \\ GO:0050857 \\ GO:0030…	axon guidance (GO:0007411);B cell proliferation (GO:0042100);B cell receptor signaling pathway (GO:0050853);bone marrow development (GO:0048539);cell cycle phase transition (GO:0044770);cell surface receptor signaling pathway (GO:0007166);defense response to virus (GO:0051607);dephosphorylation (GO:0016311);hematopoietic progenitor cell differentiation (GO:0002244);immunoglobulin biosynthetic pro…	protein kinase binding (GO:0019901);protein tyrosine phosphatase activity (GO:0004725);transmembrane receptor protein tyrosine phosphatase activity (GO:0005001);	cell surface (GO:0009986);external side of plasma membrane (GO:0009897);extracellular exosome (GO:0070062);focal adhesion (GO:0005925);integral component of plasma membrane (GO:0005887);intracellular (GO:0005622);membrane (GO:0016020);membrane raft (GO:0045121);plasma membrane (GO:0005886);	3D-structure;Alternative splicing;Complete proteome;Disease mutation;Glycoprotein;Hydrolase;Membrane;Phosphoprotein;Polymorphism;Protein phosphatase;Reference proteome;Repeat;SCID;Signal;Transmembrane;Transmembrane helix.;		486	301	486	PTPRC
Locus_10045_Transcript_6/9_Confidence_0.500_Length_4045	4045	Locus_10045_Transcript_6/9_Confidence_0.500_Length_4045	4045	Locus_10045_Transcript_6/9_Confidence_0.500_Length_4045	4045	P08575	65.041	0	PTPRC_HUMAN	Receptor-type tyrosine-protein phosphatase C	No_KEGG	GO:0009986 \\ GO:0009897 \\ GO:0070062 \\ GO:0005925 \\ GO:0005887 \\ GO:0005622 \\ GO:0016020 \\ GO:0045121 \\ GO:0005886 \\ GO:0019901 \\ GO:0004725 \\ GO:0005001 \\ GO:0007411 \\ GO:0042100 \\ GO:0050853 \\ GO:0048539 \\ GO:0044770 \\ GO:0007166 \\ GO:0051607 \\ GO:0016311 \\ GO:0002244 \\ GO:0002378 \\ GO:0006933 \\ GO:0001960 \\ GO:0006469 \\ GO:0001915 \\ GO:0035335 \\ GO:0050857 \\ GO:0030…	axon guidance (GO:0007411);B cell proliferation (GO:0042100);B cell receptor signaling pathway (GO:0050853);bone marrow development (GO:0048539);cell cycle phase transition (GO:0044770);cell surface receptor signaling pathway (GO:0007166);defense response to virus (GO:0051607);dephosphorylation (GO:0016311);hematopoietic progenitor cell differentiation (GO:0002244);immunoglobulin biosynthetic pro…	protein kinase binding (GO:0019901);protein tyrosine phosphatase activity (GO:0004725);transmembrane receptor protein tyrosine phosphatase activity (GO:0005001);	cell surface (GO:0009986);external side of plasma membrane (GO:0009897);extracellular exosome (GO:0070062);focal adhesion (GO:0005925);integral component of plasma membrane (GO:0005887);intracellular (GO:0005622);membrane (GO:0016020);membrane raft (GO:0045121);plasma membrane (GO:0005886);	3D-structure;Alternative splicing;Complete proteome;Disease mutation;Glycoprotein;Hydrolase;Membrane;Phosphoprotein;Polymorphism;Protein phosphatase;Reference proteome;Repeat;SCID;Signal;Transmembrane;Transmembrane helix.;		683	446	683	PTPRC
Locus_100450_Transcript_1/1_Confidence_1.000_Length_222	222	No_sig_nr_hit	No_sig_nr_hit	No_sig_nr_hit	No_sig_nr_hit	No_Uniprotmatch	No_%_identity	No_evalue	No_ID	No_Description	No_KEGG	No_GO	No_GOCC	No_GOBP	No_GOMF	No_keywords		2	3	2	No
Locus_100452_Transcript_1/1_Confidence_1.000_Length_860	860	Locus_100452_Transcript_1/1_Confidence_1.000_Length_860	860	Locus_100452_Transcript_1/1_Confidence_1.000_Length_860	860	A0A0A0A656	65.957	5.34e-11	A0A0A0A656_CHAVO	Uncharacterized protein {ECO:0000313|EMBL:KGL88928.1}	No_KEGG	No_GOcodes	No_GOBP	No_GOMF	No_GOCC	Complete proteome {ECO:0000313|Proteomes:UP000053858}.;		10	24	10	A0A0A0A656
Locus_100453_Transcript_1/1_Confidence_1.000_Length_412	412	No_sig_nr_hit	No_sig_nr_hit	No_sig_nr_hit	No_sig_nr_hit	No_Uniprotmatch	No_%_identity	No_evalue	No_ID	No_Description	No_KEGG	No_GO	No_GOCC	No_GOBP	No_GOMF	No_keywords		4	6	4	No
Locus_100454_Transcript_1/1_Confidence_1.000_Length_240	240	No_sig_nr_hit	No_sig_nr_hit	No_sig_nr_hit	No_sig_nr_hit	No_Uniprotmatch	No_%_identity	No_evalue	No_ID	No_Description	No_KEGG	No_GO	No_GOCC	No_GOBP	No_GOMF	No_keywords		3	1	3	No
Locus_100455_Transcript_1/1_Confidence_1.000_Length_406	406	No_sig_nr_hit	No_sig_nr_hit	No_sig_nr_hit	No_sig_nr_hit	No_Uniprotmatch	No_%_identity	No_evalue	No_ID	No_Description	No_KEGG	No_GO	No_GOCC	No_GOBP	No_GOMF	No_keywords		7	8	7	No
Locus_100456_Transcript_1/1_Confidence_1.000_Length_286	286	No_sig_nr_hit	No_sig_nr_hit	No_sig_nr_hit	No_sig_nr_hit	No_Uniprotmatch	No_%_identity	No_evalue	No_ID	No_Description	No_KEGG	No_GO	No_GOCC	No_GOBP	No_GOMF	No_keywords		7	0	7	No
Locus_100457_Transcript_1/1_Confidence_1.000_Length_202	202	No_sig_nr_hit	No_sig_nr_hit	No_sig_nr_hit	No_sig_nr_hit	No_Uniprotmatch	No_%_identity	No_evalue	No_ID	No_Description	No_KEGG	No_GO	No_GOCC	No_GOBP	No_GOMF	No_keywords		0	3	0	No
Locus_100458_Transcript_1/1_Confidence_1.000_Length_383	383	No_sig_nr_hit	No_sig_nr_hit	No_sig_nr_hit	No_sig_nr_hit	No_Uniprotmatch	No_%_identity	No_evalue	No_ID	No_Description	No_KEGG	No_GO	No_GOCC	No_GOBP	No_GOMF	No_keywords		5	6	5	No
Locus_100459_Transcript_1/1_Confidence_1.000_Length_225	225	No_sig_nr_hit	No_sig_nr_hit	No_sig_nr_hit	No_sig_nr_hit	No_Uniprotmatch	No_%_identity	No_evalue	No_ID	No_Description	No_KEGG	No_GO	No_GOCC	No_GOBP	No_GOMF	No_keywords		3	2	3	No
Locus_10046_Transcript_1/1_Confidence_1.000_Length_257	257	No_sig_nr_hit	No_sig_nr_hit	No_sig_nr_hit	No_sig_nr_hit	No_Uniprotmatch	No_%_identity	No_evalue	No_ID	No_Description	No_KEGG	No_GO	No_GOCC	No_GOBP	No_GOMF	No_keywords		0	1	0	No
Locus_100460_Transcript_1/1_Confidence_1.000_Length_293	293	No_sig_nr_hit	No_sig_nr_hit	No_sig_nr_hit	No_sig_nr_hit	No_Uniprotmatch	No_%_identity	No_evalue	No_ID	No_Description	No_KEGG	No_GO	No_GOCC	No_GOBP	No_GOMF	No_keywords		4	0	4	No
Locus_100461_Transcript_1/1_Confidence_1.000_Length_318	318	No_sig_nr_hit	No_sig_nr_hit	No_sig_nr_hit	No_sig_nr_hit	No_Uniprotmatch	No_%_identity	No_evalue	No_ID	No_Description	No_KEGG	No_GO	No_GOCC	No_GOBP	No_GOMF	No_keywords		3	3	3	No
Locus_100462_Transcript_1/1_Confidence_1.000_Length_375	375	No_sig_nr_hit	No_sig_nr_hit	No_sig_nr_hit	No_sig_nr_hit	No_Uniprotmatch	No_%_identity	No_evalue	No_ID	No_Description	No_KEGG	No_GO	No_GOCC	No_GOBP	No_GOMF	No_keywords		5	8	5	No
Locus_100463_Transcript_1/1_Confidence_1.000_Length_362	362	No_sig_nr_hit	No_sig_nr_hit	No_sig_nr_hit	No_sig_nr_hit	No_Uniprotmatch	No_%_identity	No_evalue	No_ID	No_Description	No_KEGG	No_GO	No_GOCC	No_GOBP	No_GOMF	No_keywords		4	6	4	No
Locus_100466_Transcript_1/1_Confidence_1.000_Length_307	307	No_sig_nr_hit	No_sig_nr_hit	No_sig_nr_hit	No_sig_nr_hit	No_Uniprotmatch	No_%_identity	No_evalue	No_ID	No_Description	No_KEGG	No_GO	No_GOCC	No_GOBP	No_GOMF	No_keywords		3	1	3	No
Locus_100467_Transcript_1/1_Confidence_1.000_Length_341	341	No_sig_nr_hit	No_sig_nr_hit	No_sig_nr_hit	No_sig_nr_hit	No_Uniprotmatch	No_%_identity	No_evalue	No_ID	No_Description	No_KEGG	No_GO	No_GOCC	No_GOBP	No_GOMF	No_keywords		0	5	0	No
Locus_100468_Transcript_1/1_Confidence_1.000_Length_290	290	Locus_100468_Transcript_1/1_Confidence_1.000_Length_290	290	Locus_100468_Transcript_1/1_Confidence_1.000_Length_290	290	Q99593	100	6.54e-64	TBX5_HUMAN	T-box transcription factor TBX5	hsa:6910	GO:0005737 \\ GO:0005654 \\ GO:0005634 \\ GO:0003677 \\ GO:0000977 \\ GO:0043565 \\ GO:0003700 \\ GO:0008134 \\ GO:0001228 \\ GO:0060413 \\ GO:0003181 \\ GO:0003166 \\ GO:0003218 \\ GO:0055007 \\ GO:0060980 \\ GO:0007267 \\ GO:0035115 \\ GO:0030326 \\ GO:0003197 \\ GO:0035136 \\ GO:0010467 \\ GO:0007507 \\ GO:0030324 \\ GO:0002009 \\ GO:0060044 \\ GO:0030336 \\ GO:0008285 \\ GO:0010719 \\ GO:0007…	atrial septum morphogenesis (GO:0060413);atrioventricular valve morphogenesis (GO:0003181);bundle of His development (GO:0003166);cardiac left ventricle formation (GO:0003218);cardiac muscle cell differentiation (GO:0055007);cell migration involved in coronary vasculogenesis (GO:0060980);cell-cell signaling (GO:0007267);embryonic forelimb morphogenesis (GO:0035115);embryonic limb morphogenesis (G…	DNA binding (GO:0003677);RNA polymerase II regulatory region sequence-specific DNA binding (GO:0000977);sequence-specific DNA binding (GO:0043565);transcription factor activity, sequence-specific DNA binding (GO:0003700);transcription factor binding (GO:0008134);transcriptional activator activity, RNA polymerase II transcription regulatory region sequence-specific binding (GO:0001228);	cytoplasm (GO:0005737);nucleoplasm (GO:0005654);nucleus (GO:0005634);	3D-structure;Alternative splicing;Cardiomyopathy;Complete proteome;Developmental protein;Disease mutation;DNA-binding;Nucleus;Reference proteome;Transcription;Transcription regulation.;		2	4	2	TBX5
Locus_100469_Transcript_1/1_Confidence_1.000_Length_201	201	No_sig_nr_hit	No_sig_nr_hit	No_sig_nr_hit	No_sig_nr_hit	No_Uniprotmatch	No_%_identity	No_evalue	No_ID	No_Description	No_KEGG	No_GO	No_GOCC	No_GOBP	No_GOMF	No_keywords		3	0	3	No
Locus_10047_Transcript_1/4_Confidence_0.400_Length_1715	1715	Locus_10047_Transcript_1/4_Confidence_0.400_Length_1715	1715	Locus_10047_Transcript_1/4_Confidence_0.400_Length_1715	1715	Q5ZKF6	89.873	1.85e-81	5NT3B_CHICK	7-methylguanosine phosphate-specific 5'-nucleotidase {ECO:0000250|UniProtKB:Q9W197}	gga:420034	GO:0005737 \\ GO:0008253 \\ GO:0000287 \\ GO:0000166 \\ GO:0009117 \\	nucleotide metabolic process (GO:0009117);	5'-nucleotidase activity (GO:0008253);magnesium ion binding (GO:0000287);nucleotide binding (GO:0000166);	cytoplasm (GO:0005737);	Complete proteome;Cytoplasm;Hydrolase;Magnesium;Metal-binding;Nucleotide metabolism;Nucleotide-binding;Reference proteome.;		582	433	582	5NT3B
Locus_10047_Transcript_2/4_Confidence_0.700_Length_1974	1974	Locus_10047_Transcript_2/4_Confidence_0.700_Length_1974	1974	Locus_10047_Transcript_2/4_Confidence_0.700_Length_1974	1974	Q5ZKF6	87.166	5.93e-98	5NT3B_CHICK	7-methylguanosine phosphate-specific 5'-nucleotidase {ECO:0000250|UniProtKB:Q9W197}	gga:420034	GO:0005737 \\ GO:0008253 \\ GO:0000287 \\ GO:0000166 \\ GO:0009117 \\	nucleotide metabolic process (GO:0009117);	5'-nucleotidase activity (GO:0008253);magnesium ion binding (GO:0000287);nucleotide binding (GO:0000166);	cytoplasm (GO:0005737);	Complete proteome;Cytoplasm;Hydrolase;Magnesium;Metal-binding;Nucleotide metabolism;Nucleotide-binding;Reference proteome.;		680	439	680	5NT3B
Locus_10047_Transcript_3/4_Confidence_0.700_Length_1794	1794	Locus_10047_Transcript_3/4_Confidence_0.700_Length_1794	1794	Locus_10047_Transcript_3/4_Confidence_0.700_Length_1794	1794	Q5ZKF6	87.889	7.38e-165	5NT3B_CHICK	7-methylguanosine phosphate-specific 5'-nucleotidase {ECO:0000250|UniProtKB:Q9W197}	gga:420034	GO:0005737 \\ GO:0008253 \\ GO:0000287 \\ GO:0000166 \\ GO:0009117 \\	nucleotide metabolic process (GO:0009117);	5'-nucleotidase activity (GO:0008253);magnesium ion binding (GO:0000287);nucleotide binding (GO:0000166);	cytoplasm (GO:0005737);	Complete proteome;Cytoplasm;Hydrolase;Magnesium;Metal-binding;Nucleotide metabolism;Nucleotide-binding;Reference proteome.;		632	595	632	5NT3B
Locus_100470_Transcript_1/1_Confidence_1.000_Length_258	258	No_sig_nr_hit	No_sig_nr_hit	No_sig_nr_hit	No_sig_nr_hit	No_Uniprotmatch	No_%_identity	No_evalue	No_ID	No_Description	No_KEGG	No_GO	No_GOCC	No_GOBP	No_GOMF	No_keywords		4	3	4	No
Locus_100471_Transcript_1/1_Confidence_1.000_Length_321	321	No_sig_nr_hit	No_sig_nr_hit	No_sig_nr_hit	No_sig_nr_hit	No_Uniprotmatch	No_%_identity	No_evalue	No_ID	No_Description	No_KEGG	No_GO	No_GOCC	No_GOBP	No_GOMF	No_keywords		2	5	2	No
Locus_100472_Transcript_1/1_Confidence_1.000_Length_371	371	No_sig_nr_hit	No_sig_nr_hit	No_sig_nr_hit	No_sig_nr_hit	No_Uniprotmatch	No_%_identity	No_evalue	No_ID	No_Description	No_KEGG	No_GO	No_GOCC	No_GOBP	No_GOMF	No_keywords		7	6	7	No
Locus_100473_Transcript_1/1_Confidence_1.000_Length_325	325	No_sig_nr_hit	No_sig_nr_hit	No_sig_nr_hit	No_sig_nr_hit	No_Uniprotmatch	No_%_identity	No_evalue	No_ID	No_Description	No_KEGG	No_GO	No_GOCC	No_GOBP	No_GOMF	No_keywords		1	5	1	No
Locus_100474_Transcript_1/1_Confidence_1.000_Length_303	303	No_sig_nr_hit	No_sig_nr_hit	No_sig_nr_hit	No_sig_nr_hit	No_Uniprotmatch	No_%_identity	No_evalue	No_ID	No_Description	No_KEGG	No_GO	No_GOCC	No_GOBP	No_GOMF	No_keywords		2	9	2	No
Locus_100475_Transcript_1/1_Confidence_1.000_Length_410	410	Locus_100475_Transcript_1/1_Confidence_1.000_Length_410	410	Locus_100475_Transcript_1/1_Confidence_1.000_Length_410	410	Q9D3G5	69.231	3.25e-40	STX11_MOUSE	Syntaxin-11	No_KEGG	GO:0012505 \\ GO:0005794 \\ GO:0016021 \\ GO:0005886 \\ GO:0031201 \\ GO:0008021 \\ GO:0005484 \\ GO:0000149 \\ GO:0043316 \\ GO:0006886 \\ GO:0043320 \\ GO:0042267 \\ GO:0043312 \\ GO:0031629 \\ GO:0001913 \\ GO:0048278 \\	cytotoxic T cell degranulation (GO:0043316);intracellular protein transport (GO:0006886);natural killer cell degranulation (GO:0043320);natural killer cell mediated cytotoxicity (GO:0042267);neutrophil degranulation (GO:0043312);synaptic vesicle fusion to presynaptic active zone membrane (GO:0031629);T cell mediated cytotoxicity (GO:0001913);vesicle docking (GO:0048278);	SNAP receptor activity (GO:0005484);SNARE binding (GO:0000149);	endomembrane system (GO:0012505);Golgi apparatus (GO:0005794);integral component of membrane (GO:0016021);plasma membrane (GO:0005886);SNARE complex (GO:0031201);synaptic vesicle (GO:0008021);	Coiled coil;Complete proteome;Golgi apparatus;Membrane;Protein transport;Reference proteome;Transport.;		1	4	1	STX11
Locus_100476_Transcript_1/1_Confidence_1.000_Length_205	205	No_sig_nr_hit	No_sig_nr_hit	No_sig_nr_hit	No_sig_nr_hit	No_Uniprotmatch	No_%_identity	No_evalue	No_ID	No_Description	No_KEGG	No_GO	No_GOCC	No_GOBP	No_GOMF	No_keywords		0	2	0	No
Locus_100477_Transcript_1/1_Confidence_1.000_Length_264	264	Locus_100477_Transcript_1/1_Confidence_1.000_Length_264	264	Locus_100477_Transcript_1/1_Confidence_1.000_Length_264	264	A0A093IY40	70.588	4.71e-15	A0A093IY40_EURHL	Tyrosine-protein phosphatase non-receptor type 12 {ECO:0000313|EMBL:KFW06553.1}	No_KEGG	GO:0004725 \\	No_GOBP	protein tyrosine phosphatase activity (GO:0004725);	No_GOCC	Complete proteome {ECO:0000313|Proteomes:UP000054232};Hydrolase {ECO:0000256|RuleBase:RU000691};Receptor {ECO:0000313|EMBL:KFW06553.1}.;		3	2	3	A0A093IY40
Locus_100478_Transcript_1/1_Confidence_1.000_Length_254	254	No_sig_nr_hit	No_sig_nr_hit	No_sig_nr_hit	No_sig_nr_hit	No_Uniprotmatch	No_%_identity	No_evalue	No_ID	No_Description	No_KEGG	No_GO	No_GOCC	No_GOBP	No_GOMF	No_keywords		3	1	3	No
Locus_100479_Transcript_1/1_Confidence_1.000_Length_216	216	No_sig_nr_hit	No_sig_nr_hit	No_sig_nr_hit	No_sig_nr_hit	No_Uniprotmatch	No_%_identity	No_evalue	No_ID	No_Description	No_KEGG	No_GO	No_GOCC	No_GOBP	No_GOMF	No_keywords		0	0	0	No
Locus_10048_Transcript_1/2_Confidence_0.750_Length_5027	5027	No_sig_nr_hit	No_sig_nr_hit	No_sig_nr_hit	No_sig_nr_hit	No_Uniprotmatch	No_%_identity	No_evalue	No_ID	No_Description	No_KEGG	No_GO	No_GOCC	No_GOBP	No_GOMF	No_keywords		228	219	228	No
Locus_10048_Transcript_2/2_Confidence_0.750_Length_4723	4723	No_sig_nr_hit	No_sig_nr_hit	No_sig_nr_hit	No_sig_nr_hit	No_Uniprotmatch	No_%_identity	No_evalue	No_ID	No_Description	No_KEGG	No_GO	No_GOCC	No_GOBP	No_GOMF	No_keywords		229	182	229	No
Locus_100480_Transcript_1/1_Confidence_1.000_Length_251	251	Locus_100480_Transcript_1/1_Confidence_1.000_Length_251	251	Locus_100480_Transcript_1/1_Confidence_1.000_Length_251	251	P0CM06	38.182	5.13e-09	COFI_CRYNJ	Cofilin	cne:CNC05990	GO:0015629 \\ GO:0032153 \\ GO:0051286 \\ GO:0005737 \\ GO:0016363 \\ GO:0030042 \\ GO:0007049 \\ GO:0051301 \\	actin filament depolymerization (GO:0030042);cell cycle (GO:0007049);cell division (GO:0051301);	No_GOMF	actin cytoskeleton (GO:0015629);cell division site (GO:0032153);cell tip (GO:0051286);cytoplasm (GO:0005737);nuclear matrix (GO:0016363);	Actin-binding;Cell cycle;Cell division;Complete proteome;Cytoplasm;Cytoskeleton;Nucleus;Reference proteome.;		5	0	5	COFI
Locus_100481_Transcript_1/1_Confidence_1.000_Length_257	257	No_sig_nr_hit	No_sig_nr_hit	No_sig_nr_hit	No_sig_nr_hit	No_Uniprotmatch	No_%_identity	No_evalue	No_ID	No_Description	No_KEGG	No_GO	No_GOCC	No_GOBP	No_GOMF	No_keywords		3	0	3	No
Locus_100482_Transcript_1/1_Confidence_1.000_Length_283	283	No_sig_nr_hit	No_sig_nr_hit	No_sig_nr_hit	No_sig_nr_hit	No_Uniprotmatch	No_%_identity	No_evalue	No_ID	No_Description	No_KEGG	No_GO	No_GOCC	No_GOBP	No_GOMF	No_keywords		0	7	0	No
Locus_100483_Transcript_1/1_Confidence_1.000_Length_213	213	Locus_100483_Transcript_1/1_Confidence_1.000_Length_213	213	Locus_100483_Transcript_1/1_Confidence_1.000_Length_213	213	P41499	54.386	7.31e-14	PTN11_RAT	Tyrosine-protein phosphatase non-receptor type 11	rno:25622	GO:0005829 \\ GO:0005739 \\ GO:0005634 \\ GO:0043234 \\ GO:0031748 \\ GO:0005158 \\ GO:0043560 \\ GO:0004726 \\ GO:0043274 \\ GO:0019904 \\ GO:0004725 \\ GO:0033277 \\ GO:0000187 \\ GO:0036302 \\ GO:0007409 \\ GO:0060020 \\ GO:0021697 \\ GO:0000077 \\ GO:0048013 \\ GO:0007173 \\ GO:0060325 \\ GO:0048806 \\ GO:0042593 \\ GO:0048873 \\ GO:0042445 \\ GO:0009755 \\ GO:0048839 \\ GO:0007229 \\ GO:0061…	abortive mitotic cell cycle (GO:0033277);activation of MAPK activity (GO:0000187);atrioventricular canal development (GO:0036302);axonogenesis (GO:0007409);Bergmann glial cell differentiation (GO:0060020);cerebellar cortex formation (GO:0021697);DNA damage checkpoint (GO:0000077);ephrin receptor signaling pathway (GO:0048013);epidermal growth factor receptor signaling pathway (GO:0007173);face mo…	D1 dopamine receptor binding (GO:0031748);insulin receptor binding (GO:0005158);insulin receptor substrate binding (GO:0043560);non-membrane spanning protein tyrosine phosphatase activity (GO:0004726);phospholipase binding (GO:0043274);protein domain specific binding (GO:0019904);protein tyrosine phosphatase activity (GO:0004725);	cytosol (GO:0005829);mitochondrion (GO:0005739);nucleus (GO:0005634);protein complex (GO:0043234);	Acetylation;Alternative splicing;Complete proteome;Cytoplasm;Direct protein sequencing;Hydrolase;Phosphoprotein;Protein phosphatase;Reference proteome;Repeat;SH2 domain.;		3	0	3	PTN11
Locus_100484_Transcript_1/1_Confidence_1.000_Length_311	311	No_sig_nr_hit	No_sig_nr_hit	No_sig_nr_hit	No_sig_nr_hit	No_Uniprotmatch	No_%_identity	No_evalue	No_ID	No_Description	No_KEGG	No_GO	No_GOCC	No_GOBP	No_GOMF	No_keywords		2	6	2	No
Locus_100485_Transcript_1/1_Confidence_1.000_Length_404	404	No_sig_nr_hit	No_sig_nr_hit	No_sig_nr_hit	No_sig_nr_hit	No_Uniprotmatch	No_%_identity	No_evalue	No_ID	No_Description	No_KEGG	No_GO	No_GOCC	No_GOBP	No_GOMF	No_keywords		4	5	4	No
Locus_100486_Transcript_1/1_Confidence_1.000_Length_205	205	No_sig_nr_hit	No_sig_nr_hit	No_sig_nr_hit	No_sig_nr_hit	No_Uniprotmatch	No_%_identity	No_evalue	No_ID	No_Description	No_KEGG	No_GO	No_GOCC	No_GOBP	No_GOMF	No_keywords		0	0	0	No
Locus_100487_Transcript_1/1_Confidence_1.000_Length_450	450	No_sig_nr_hit	No_sig_nr_hit	No_sig_nr_hit	No_sig_nr_hit	No_Uniprotmatch	No_%_identity	No_evalue	No_ID	No_Description	No_KEGG	No_GO	No_GOCC	No_GOBP	No_GOMF	No_keywords		3	6	3	No
Locus_100488_Transcript_1/1_Confidence_1.000_Length_233	233	No_sig_nr_hit	No_sig_nr_hit	No_sig_nr_hit	No_sig_nr_hit	No_Uniprotmatch	No_%_identity	No_evalue	No_ID	No_Description	No_KEGG	No_GO	No_GOCC	No_GOBP	No_GOMF	No_keywords		5	0	5	No
Locus_100489_Transcript_1/1_Confidence_1.000_Length_295	295	No_sig_nr_hit	No_sig_nr_hit	No_sig_nr_hit	No_sig_nr_hit	No_Uniprotmatch	No_%_identity	No_evalue	No_ID	No_Description	No_KEGG	No_GO	No_GOCC	No_GOBP	No_GOMF	No_keywords		0	4	0	No
Locus_10049_Transcript_2/6_Confidence_0.562_Length_2651	2651	Locus_10049_Transcript_2/6_Confidence_0.562_Length_2651	2651	Locus_10049_Transcript_2/6_Confidence_0.562_Length_2651	2651	P26261	84.536	1.16e-62	SDC3_CHICK	Syndecan-3	gga:396343	GO:0009986 \\ GO:0016021 \\ GO:0019838 \\ GO:0030154 \\ GO:0016477 \\ GO:0035988 \\ GO:0003419 \\ GO:1900026 \\	cell differentiation (GO:0030154);cell migration (GO:0016477);chondrocyte proliferation (GO:0035988);growth plate cartilage chondrocyte proliferation (GO:0003419);positive regulation of substrate adhesion-dependent cell spreading (GO:1900026);	growth factor binding (GO:0019838);	cell surface (GO:0009986);integral component of membrane (GO:0016021);	Complete proteome;Developmental protein;Differentiation;Glycoprotein;Heparan sulfate;Membrane;Proteoglycan;Reference proteome;Signal;Transmembrane;Transmembrane helix.;		277	152	277	SDC3
Locus_10049_Transcript_3/6_Confidence_0.688_Length_2693	2693	Locus_10049_Transcript_3/6_Confidence_0.688_Length_2693	2693	Locus_10049_Transcript_3/6_Confidence_0.688_Length_2693	2693	P26261	84.536	1.23e-62	SDC3_CHICK	Syndecan-3	gga:396343	GO:0009986 \\ GO:0016021 \\ GO:0019838 \\ GO:0030154 \\ GO:0016477 \\ GO:0035988 \\ GO:0003419 \\ GO:1900026 \\	cell differentiation (GO:0030154);cell migration (GO:0016477);chondrocyte proliferation (GO:0035988);growth plate cartilage chondrocyte proliferation (GO:0003419);positive regulation of substrate adhesion-dependent cell spreading (GO:1900026);	growth factor binding (GO:0019838);	cell surface (GO:0009986);integral component of membrane (GO:0016021);	Complete proteome;Developmental protein;Differentiation;Glycoprotein;Heparan sulfate;Membrane;Proteoglycan;Reference proteome;Signal;Transmembrane;Transmembrane helix.;		214	136	214	SDC3
Locus_100490_Transcript_1/1_Confidence_1.000_Length_639	639	No_sig_nr_hit	No_sig_nr_hit	No_sig_nr_hit	No_sig_nr_hit	No_Uniprotmatch	No_%_identity	No_evalue	No_ID	No_Description	No_KEGG	No_GO	No_GOCC	No_GOBP	No_GOMF	No_keywords		3	13	3	No
Locus_100491_Transcript_1/1_Confidence_1.000_Length_239	239	No_sig_nr_hit	No_sig_nr_hit	No_sig_nr_hit	No_sig_nr_hit	No_Uniprotmatch	No_%_identity	No_evalue	No_ID	No_Description	No_KEGG	No_GO	No_GOCC	No_GOBP	No_GOMF	No_keywords		1	4	1	No
Locus_100492_Transcript_1/1_Confidence_1.000_Length_342	342	No_sig_nr_hit	No_sig_nr_hit	No_sig_nr_hit	No_sig_nr_hit	No_Uniprotmatch	No_%_identity	No_evalue	No_ID	No_Description	No_KEGG	No_GO	No_GOCC	No_GOBP	No_GOMF	No_keywords		3	2	3	No
Locus_100494_Transcript_1/1_Confidence_1.000_Length_316	316	No_sig_nr_hit	No_sig_nr_hit	No_sig_nr_hit	No_sig_nr_hit	No_Uniprotmatch	No_%_identity	No_evalue	No_ID	No_Description	No_KEGG	No_GO	No_GOCC	No_GOBP	No_GOMF	No_keywords		5	5	5	No
Locus_100495_Transcript_1/1_Confidence_1.000_Length_206	206	Locus_100495_Transcript_1/1_Confidence_1.000_Length_206	206	Locus_100495_Transcript_1/1_Confidence_1.000_Length_206	206	No_Uniprotmatch	No_%_identity	No_evalue	No_ID	No_Description	No_KEGG	No_GO	No_GOCC	No_GOBP	No_GOMF	No_keywords		5	0	5	No
Locus_100496_Transcript_1/1_Confidence_1.000_Length_892	892	No_sig_nr_hit	No_sig_nr_hit	No_sig_nr_hit	No_sig_nr_hit	No_Uniprotmatch	No_%_identity	No_evalue	No_ID	No_Description	No_KEGG	No_GO	No_GOCC	No_GOBP	No_GOMF	No_keywords		0	28	0	No
Locus_100497_Transcript_1/1_Confidence_1.000_Length_232	232	No_sig_nr_hit	No_sig_nr_hit	No_sig_nr_hit	No_sig_nr_hit	No_Uniprotmatch	No_%_identity	No_evalue	No_ID	No_Description	No_KEGG	No_GO	No_GOCC	No_GOBP	No_GOMF	No_keywords		1	5	1	No
Locus_100499_Transcript_1/1_Confidence_1.000_Length_353	353	No_sig_nr_hit	No_sig_nr_hit	No_sig_nr_hit	No_sig_nr_hit	No_Uniprotmatch	No_%_identity	No_evalue	No_ID	No_Description	No_KEGG	No_GO	No_GOCC	No_GOBP	No_GOMF	No_keywords		3	7	3	No
Locus_1005_Transcript_5/6_Confidence_0.615_Length_5640	5640	Locus_1005_Transcript_5/6_Confidence_0.615_Length_5640	5640	Locus_1005_Transcript_5/6_Confidence_0.615_Length_5640	5640	Q05B87	78.322	1.62e-68	FRDA_BOVIN	Frataxin, mitochondrial	bta:505694	GO:0005829 \\ GO:0005739 \\ GO:0051537 \\ GO:0008199 \\ GO:0008198 \\ GO:0004322 \\ GO:0034986 \\ GO:0007628 \\ GO:0009060 \\ GO:0006879 \\ GO:0070301 \\ GO:0009792 \\ GO:0006783 \\ GO:0006811 \\ GO:0018283 \\ GO:0007005 \\ GO:0040015 \\ GO:0046621 \\ GO:0090201 \\ GO:0006119 \\ GO:1904234 \\ GO:0030307 \\ GO:0008284 \\ GO:0048554 \\ GO:1904231 \\ GO:0019230 \\ GO:0016540 \\ GO:0010722 \\ GO:0010…	adult walking behavior (GO:0007628);aerobic respiration (GO:0009060);cellular iron ion homeostasis (GO:0006879);cellular response to hydrogen peroxide (GO:0070301);embryo development ending in birth or egg hatching (GO:0009792);heme biosynthetic process (GO:0006783);ion transport (GO:0006811);iron incorporation into metallo-sulfur cluster (GO:0018283);mitochondrion organization (GO:0007005);negat…	2 iron, 2 sulfur cluster binding (GO:0051537);ferric iron binding (GO:0008199);ferrous iron binding (GO:0008198);ferroxidase activity (GO:0004322);iron chaperone activity (GO:0034986);	cytosol (GO:0005829);mitochondrion (GO:0005739);	Complete proteome;Cytoplasm;Heme biosynthesis;Ion transport;Iron;Iron storage;Iron transport;Mitochondrion;Oxidoreductase;Reference proteome;Transit peptide;Transport.;		1280	1033	1280	FRDA
Locus_10050_Transcript_1/4_Confidence_0.286_Length_339	339	No_sig_nr_hit	No_sig_nr_hit	No_sig_nr_hit	No_sig_nr_hit	No_Uniprotmatch	No_%_identity	No_evalue	No_ID	No_Description	No_KEGG	No_GO	No_GOCC	No_GOBP	No_GOMF	No_keywords		1	2	1	No
Locus_10050_Transcript_2/4_Confidence_0.286_Length_836	836	No_sig_nr_hit	No_sig_nr_hit	No_sig_nr_hit	No_sig_nr_hit	No_Uniprotmatch	No_%_identity	No_evalue	No_ID	No_Description	No_KEGG	No_GO	No_GOCC	No_GOBP	No_GOMF	No_keywords		8	25	8	No
Locus_10050_Transcript_3/4_Confidence_0.429_Length_2005	2005	No_sig_nr_hit	No_sig_nr_hit	No_sig_nr_hit	No_sig_nr_hit	No_Uniprotmatch	No_%_identity	No_evalue	No_ID	No_Description	No_KEGG	No_GO	No_GOCC	No_GOBP	No_GOMF	No_keywords		9	65	9	No
Locus_10050_Transcript_4/4_Confidence_0.429_Length_444	444	No_sig_nr_hit	No_sig_nr_hit	No_sig_nr_hit	No_sig_nr_hit	No_Uniprotmatch	No_%_identity	No_evalue	No_ID	No_Description	No_KEGG	No_GO	No_GOCC	No_GOBP	No_GOMF	No_keywords		4	1	4	No
Locus_100500_Transcript_1/1_Confidence_1.000_Length_251	251	No_sig_nr_hit	No_sig_nr_hit	No_sig_nr_hit	No_sig_nr_hit	No_Uniprotmatch	No_%_identity	No_evalue	No_ID	No_Description	No_KEGG	No_GO	No_GOCC	No_GOBP	No_GOMF	No_keywords		3	1	3	No
Locus_100502_Transcript_1/1_Confidence_1.000_Length_244	244	No_sig_nr_hit	No_sig_nr_hit	No_sig_nr_hit	No_sig_nr_hit	No_Uniprotmatch	No_%_identity	No_evalue	No_ID	No_Description	No_KEGG	No_GO	No_GOCC	No_GOBP	No_GOMF	No_keywords		0	2	0	No
Locus_100504_Transcript_1/1_Confidence_1.000_Length_203	203	No_sig_nr_hit	No_sig_nr_hit	No_sig_nr_hit	No_sig_nr_hit	No_Uniprotmatch	No_%_identity	No_evalue	No_ID	No_Description	No_KEGG	No_GO	No_GOCC	No_GOBP	No_GOMF	No_keywords		0	1	0	No
Locus_100505_Transcript_1/1_Confidence_1.000_Length_268	268	No_sig_nr_hit	No_sig_nr_hit	No_sig_nr_hit	No_sig_nr_hit	No_Uniprotmatch	No_%_identity	No_evalue	No_ID	No_Description	No_KEGG	No_GO	No_GOCC	No_GOBP	No_GOMF	No_keywords		7	1	7	No
Locus_100506_Transcript_1/1_Confidence_1.000_Length_364	364	No_sig_nr_hit	No_sig_nr_hit	No_sig_nr_hit	No_sig_nr_hit	No_Uniprotmatch	No_%_identity	No_evalue	No_ID	No_Description	No_KEGG	No_GO	No_GOCC	No_GOBP	No_GOMF	No_keywords		6	2	6	No
Locus_100508_Transcript_1/1_Confidence_1.000_Length_332	332	No_sig_nr_hit	No_sig_nr_hit	No_sig_nr_hit	No_sig_nr_hit	No_Uniprotmatch	No_%_identity	No_evalue	No_ID	No_Description	No_KEGG	No_GO	No_GOCC	No_GOBP	No_GOMF	No_keywords		3	2	3	No
Locus_100509_Transcript_1/1_Confidence_1.000_Length_770	770	No_sig_nr_hit	No_sig_nr_hit	No_sig_nr_hit	No_sig_nr_hit	No_Uniprotmatch	No_%_identity	No_evalue	No_ID	No_Description	No_KEGG	No_GO	No_GOCC	No_GOBP	No_GOMF	No_keywords		5	23	5	No
Locus_10051_Transcript_1/2_Confidence_0.667_Length_7389	7389	Locus_10051_Transcript_1/2_Confidence_0.667_Length_7389	7389	Locus_10051_Transcript_1/2_Confidence_0.667_Length_7389	7389	Q8NCL9	67.89	0	APCDL_HUMAN	Protein APCDD1-like	hsa:164284	GO:0016021 \\	No_GOBP	No_GOMF	integral component of membrane (GO:0016021);	Complete proteome;Glycoprotein;Membrane;Polymorphism;Reference proteome;Signal;Transmembrane;Transmembrane helix.;		1037	1089	1037	APCDL
Locus_100510_Transcript_1/1_Confidence_1.000_Length_205	205	No_sig_nr_hit	No_sig_nr_hit	No_sig_nr_hit	No_sig_nr_hit	No_Uniprotmatch	No_%_identity	No_evalue	No_ID	No_Description	No_KEGG	No_GO	No_GOCC	No_GOBP	No_GOMF	No_keywords		3	1	3	No
Locus_100512_Transcript_1/1_Confidence_1.000_Length_312	312	No_sig_nr_hit	No_sig_nr_hit	No_sig_nr_hit	No_sig_nr_hit	No_Uniprotmatch	No_%_identity	No_evalue	No_ID	No_Description	No_KEGG	No_GO	No_GOCC	No_GOBP	No_GOMF	No_keywords		3	2	3	No
Locus_100513_Transcript_1/1_Confidence_1.000_Length_202	202	Locus_100513_Transcript_1/1_Confidence_1.000_Length_202	202	Locus_100513_Transcript_1/1_Confidence_1.000_Length_202	202	Q9UGF5	49.18	2.34e-12	O14J1_HUMAN	Olfactory receptor 14J1	hsa:442191	GO:0016021 \\ GO:0005886 \\ GO:0004930 \\ GO:0005549 \\ GO:0004984 \\ GO:0050911 \\ GO:0007186 \\	detection of chemical stimulus involved in sensory perception of smell (GO:0050911);G-protein coupled receptor signaling pathway (GO:0007186);	G-protein coupled receptor activity (GO:0004930);odorant binding (GO:0005549);olfactory receptor activity (GO:0004984);	integral component of membrane (GO:0016021);plasma membrane (GO:0005886);	Cell membrane;Complete proteome;Disulfide bond;G-protein coupled receptor;Glycoprotein;Membrane;Olfaction;Polymorphism;Receptor;Reference proteome;Sensory transduction;Transducer;Transmembrane;Transmembrane helix.;		3	1	3	O14J1
Locus_100514_Transcript_1/1_Confidence_1.000_Length_329	329	No_sig_nr_hit	No_sig_nr_hit	No_sig_nr_hit	No_sig_nr_hit	No_Uniprotmatch	No_%_identity	No_evalue	No_ID	No_Description	No_KEGG	No_GO	No_GOCC	No_GOBP	No_GOMF	No_keywords		5	1	5	No
Locus_100515_Transcript_1/1_Confidence_1.000_Length_361	361	No_sig_nr_hit	No_sig_nr_hit	No_sig_nr_hit	No_sig_nr_hit	No_Uniprotmatch	No_%_identity	No_evalue	No_ID	No_Description	No_KEGG	No_GO	No_GOCC	No_GOBP	No_GOMF	No_keywords		1	8	1	No
Locus_100516_Transcript_1/1_Confidence_1.000_Length_244	244	No_sig_nr_hit	No_sig_nr_hit	No_sig_nr_hit	No_sig_nr_hit	No_Uniprotmatch	No_%_identity	No_evalue	No_ID	No_Description	No_KEGG	No_GO	No_GOCC	No_GOBP	No_GOMF	No_keywords		5	1	5	No
Locus_100517_Transcript_1/1_Confidence_1.000_Length_218	218	No_sig_nr_hit	No_sig_nr_hit	No_sig_nr_hit	No_sig_nr_hit	No_Uniprotmatch	No_%_identity	No_evalue	No_ID	No_Description	No_KEGG	No_GO	No_GOCC	No_GOBP	No_GOMF	No_keywords		1	2	1	No
Locus_100518_Transcript_1/1_Confidence_1.000_Length_354	354	No_sig_nr_hit	No_sig_nr_hit	No_sig_nr_hit	No_sig_nr_hit	No_Uniprotmatch	No_%_identity	No_evalue	No_ID	No_Description	No_KEGG	No_GO	No_GOCC	No_GOBP	No_GOMF	No_keywords		1	5	1	No
Locus_100519_Transcript_1/1_Confidence_1.000_Length_219	219	No_sig_nr_hit	No_sig_nr_hit	No_sig_nr_hit	No_sig_nr_hit	No_Uniprotmatch	No_%_identity	No_evalue	No_ID	No_Description	No_KEGG	No_GO	No_GOCC	No_GOBP	No_GOMF	No_keywords		0	2	0	No
Locus_10052_Transcript_1/3_Confidence_0.600_Length_961	961	Locus_10052_Transcript_1/3_Confidence_0.600_Length_961	961	Locus_10052_Transcript_1/3_Confidence_0.600_Length_961	961	Q63HR2	61.486	5.23e-101	TNS2_HUMAN	Tensin-2	hsa:23371	GO:0005925 \\ GO:0005622 \\ GO:0005886 \\ GO:0019900 \\ GO:0046872 \\ GO:0004721 \\ GO:0019725 \\ GO:0032963 \\ GO:0035556 \\ GO:0001822 \\ GO:0035264 \\ GO:0048871 \\ GO:0008285 \\ GO:0014850 \\	cellular homeostasis (GO:0019725);collagen metabolic process (GO:0032963);intracellular signal transduction (GO:0035556);kidney development (GO:0001822);multicellular organism growth (GO:0035264);multicellular organismal homeostasis (GO:0048871);negative regulation of cell proliferation (GO:0008285);response to muscle activity (GO:0014850);	kinase binding (GO:0019900);metal ion binding (GO:0046872);phosphoprotein phosphatase activity (GO:0004721);	focal adhesion (GO:0005925);intracellular (GO:0005622);plasma membrane (GO:0005886);	3D-structure;Alternative splicing;Cell junction;Cell membrane;Complete proteome;Hydrolase;Membrane;Metal-binding;Phosphoprotein;Polymorphism;Protein phosphatase;Reference proteome;SH2 domain;Zinc;Zinc-finger.;		49	38	49	TNS2
Locus_10052_Transcript_2/3_Confidence_0.600_Length_1056	1056	Locus_10052_Transcript_2/3_Confidence_0.600_Length_1056	1056	Locus_10052_Transcript_2/3_Confidence_0.600_Length_1056	1056	Q63HR2	70.423	5.92e-55	TNS2_HUMAN	Tensin-2	hsa:23371	GO:0005925 \\ GO:0005622 \\ GO:0005886 \\ GO:0019900 \\ GO:0046872 \\ GO:0004721 \\ GO:0019725 \\ GO:0032963 \\ GO:0035556 \\ GO:0001822 \\ GO:0035264 \\ GO:0048871 \\ GO:0008285 \\ GO:0014850 \\	cellular homeostasis (GO:0019725);collagen metabolic process (GO:0032963);intracellular signal transduction (GO:0035556);kidney development (GO:0001822);multicellular organism growth (GO:0035264);multicellular organismal homeostasis (GO:0048871);negative regulation of cell proliferation (GO:0008285);response to muscle activity (GO:0014850);	kinase binding (GO:0019900);metal ion binding (GO:0046872);phosphoprotein phosphatase activity (GO:0004721);	focal adhesion (GO:0005925);intracellular (GO:0005622);plasma membrane (GO:0005886);	3D-structure;Alternative splicing;Cell junction;Cell membrane;Complete proteome;Hydrolase;Membrane;Metal-binding;Phosphoprotein;Polymorphism;Protein phosphatase;Reference proteome;SH2 domain;Zinc;Zinc-finger.;		150	91	150	TNS2
Locus_10052_Transcript_3/3_Confidence_0.600_Length_1470	1470	Locus_10052_Transcript_3/3_Confidence_0.600_Length_1470	1470	Locus_10052_Transcript_3/3_Confidence_0.600_Length_1470	1470	Q63HR2	63.343	5.88e-123	TNS2_HUMAN	Tensin-2	hsa:23371	GO:0005925 \\ GO:0005622 \\ GO:0005886 \\ GO:0019900 \\ GO:0046872 \\ GO:0004721 \\ GO:0019725 \\ GO:0032963 \\ GO:0035556 \\ GO:0001822 \\ GO:0035264 \\ GO:0048871 \\ GO:0008285 \\ GO:0014850 \\	cellular homeostasis (GO:0019725);collagen metabolic process (GO:0032963);intracellular signal transduction (GO:0035556);kidney development (GO:0001822);multicellular organism growth (GO:0035264);multicellular organismal homeostasis (GO:0048871);negative regulation of cell proliferation (GO:0008285);response to muscle activity (GO:0014850);	kinase binding (GO:0019900);metal ion binding (GO:0046872);phosphoprotein phosphatase activity (GO:0004721);	focal adhesion (GO:0005925);intracellular (GO:0005622);plasma membrane (GO:0005886);	3D-structure;Alternative splicing;Cell junction;Cell membrane;Complete proteome;Hydrolase;Membrane;Metal-binding;Phosphoprotein;Polymorphism;Protein phosphatase;Reference proteome;SH2 domain;Zinc;Zinc-finger.;		211	101	211	TNS2
Locus_100520_Transcript_1/1_Confidence_1.000_Length_287	287	No_sig_nr_hit	No_sig_nr_hit	No_sig_nr_hit	No_sig_nr_hit	No_Uniprotmatch	No_%_identity	No_evalue	No_ID	No_Description	No_KEGG	No_GO	No_GOCC	No_GOBP	No_GOMF	No_keywords		8	9	8	No
Locus_100521_Transcript_1/1_Confidence_1.000_Length_380	380	No_sig_nr_hit	No_sig_nr_hit	No_sig_nr_hit	No_sig_nr_hit	No_Uniprotmatch	No_%_identity	No_evalue	No_ID	No_Description	No_KEGG	No_GO	No_GOCC	No_GOBP	No_GOMF	No_keywords		1	7	1	No
Locus_100523_Transcript_1/1_Confidence_1.000_Length_303	303	No_sig_nr_hit	No_sig_nr_hit	No_sig_nr_hit	No_sig_nr_hit	No_Uniprotmatch	No_%_identity	No_evalue	No_ID	No_Description	No_KEGG	No_GO	No_GOCC	No_GOBP	No_GOMF	No_keywords		0	4	0	No
Locus_100525_Transcript_1/1_Confidence_1.000_Length_709	709	No_sig_nr_hit	No_sig_nr_hit	No_sig_nr_hit	No_sig_nr_hit	No_Uniprotmatch	No_%_identity	No_evalue	No_ID	No_Description	No_KEGG	No_GO	No_GOCC	No_GOBP	No_GOMF	No_keywords		5	9	5	No
Locus_100526_Transcript_1/1_Confidence_1.000_Length_215	215	No_sig_nr_hit	No_sig_nr_hit	No_sig_nr_hit	No_sig_nr_hit	No_Uniprotmatch	No_%_identity	No_evalue	No_ID	No_Description	No_KEGG	No_GO	No_GOCC	No_GOBP	No_GOMF	No_keywords		1	1	1	No
Locus_100527_Transcript_1/1_Confidence_1.000_Length_209	209	No_sig_nr_hit	No_sig_nr_hit	No_sig_nr_hit	No_sig_nr_hit	No_Uniprotmatch	No_%_identity	No_evalue	No_ID	No_Description	No_KEGG	No_GO	No_GOCC	No_GOBP	No_GOMF	No_keywords		3	3	3	No
Locus_100528_Transcript_1/1_Confidence_1.000_Length_261	261	No_sig_nr_hit	No_sig_nr_hit	No_sig_nr_hit	No_sig_nr_hit	No_Uniprotmatch	No_%_identity	No_evalue	No_ID	No_Description	No_KEGG	No_GO	No_GOCC	No_GOBP	No_GOMF	No_keywords		201	176	201	No
Locus_100529_Transcript_1/1_Confidence_1.000_Length_262	262	No_sig_nr_hit	No_sig_nr_hit	No_sig_nr_hit	No_sig_nr_hit	No_Uniprotmatch	No_%_identity	No_evalue	No_ID	No_Description	No_KEGG	No_GO	No_GOCC	No_GOBP	No_GOMF	No_keywords		5	1	5	No
Locus_10053_Transcript_3/3_Confidence_0.714_Length_3149	3149	Locus_10053_Transcript_3/3_Confidence_0.714_Length_3149	3149	Locus_10053_Transcript_3/3_Confidence_0.714_Length_3149	3149	C6K2K4	89.524	0	NETO2_RAT	Neuropilin and tolloid-like protein 2	rno:307757	GO:0032983 \\ GO:2000312 \\	regulation of kainate selective glutamate receptor activity (GO:2000312);	No_GOMF	kainate selective glutamate receptor complex (GO:0032983);	Complete proteome;Disulfide bond;Glycoprotein;Membrane;Phosphoprotein;Receptor;Reference proteome;Repeat;Signal;Transmembrane;Transmembrane helix.;		141	189	141	NETO2
Locus_100530_Transcript_1/1_Confidence_1.000_Length_229	229	No_sig_nr_hit	No_sig_nr_hit	No_sig_nr_hit	No_sig_nr_hit	No_Uniprotmatch	No_%_identity	No_evalue	No_ID	No_Description	No_KEGG	No_GO	No_GOCC	No_GOBP	No_GOMF	No_keywords		4	1	4	No
Locus_100531_Transcript_1/1_Confidence_1.000_Length_201	201	No_sig_nr_hit	No_sig_nr_hit	No_sig_nr_hit	No_sig_nr_hit	No_Uniprotmatch	No_%_identity	No_evalue	No_ID	No_Description	No_KEGG	No_GO	No_GOCC	No_GOBP	No_GOMF	No_keywords		3	0	3	No
Locus_100532_Transcript_1/1_Confidence_1.000_Length_291	291	No_sig_nr_hit	No_sig_nr_hit	No_sig_nr_hit	No_sig_nr_hit	No_Uniprotmatch	No_%_identity	No_evalue	No_ID	No_Description	No_KEGG	No_GO	No_GOCC	No_GOBP	No_GOMF	No_keywords		1	2	1	No
Locus_100533_Transcript_1/1_Confidence_1.000_Length_526	526	Locus_100533_Transcript_1/1_Confidence_1.000_Length_526	526	Locus_100533_Transcript_1/1_Confidence_1.000_Length_526	526	P26805	35.211	6.03e-07	GAG_MLVFP	Gag polyprotein	No_KEGG	GO:0044185 \\ GO:0020002 \\ GO:0072494 \\ GO:0016020 \\ GO:0019013 \\ GO:0003723 \\ GO:0039660 \\ GO:0008270 \\ GO:0039702 \\ GO:0019076 \\	viral budding via host ESCRT complex (GO:0039702);viral release from host cell (GO:0019076);	RNA binding (GO:0003723);structural constituent of virion (GO:0039660);zinc ion binding (GO:0008270);	host cell late endosome membrane (GO:0044185);host cell plasma membrane (GO:0020002);host multivesicular body (GO:0072494);membrane (GO:0016020);viral nucleocapsid (GO:0019013);	Capsid protein;Coiled coil;Complete proteome;Host cell membrane;Host endosome;Host membrane;Host-virus interaction;Lipoprotein;Membrane;Metal-binding;Myristate;Phosphoprotein;RNA-binding;Viral budding;Viral budding via the host ESCRT complexes;Viral matrix protein;Viral nucleoprotein;Virion;Virus exit from host cell;Zinc;Zinc-finger.;		5	19	5	GAG
Locus_100534_Transcript_1/1_Confidence_1.000_Length_212	212	Locus_100534_Transcript_1/1_Confidence_1.000_Length_212	212	Locus_100534_Transcript_1/1_Confidence_1.000_Length_212	212	No_Uniprotmatch	No_%_identity	No_evalue	No_ID	No_Description	No_KEGG	No_GO	No_GOCC	No_GOBP	No_GOMF	No_keywords		4	0	4	No
Locus_100536_Transcript_1/1_Confidence_1.000_Length_387	387	No_sig_nr_hit	No_sig_nr_hit	No_sig_nr_hit	No_sig_nr_hit	No_Uniprotmatch	No_%_identity	No_evalue	No_ID	No_Description	No_KEGG	No_GO	No_GOCC	No_GOBP	No_GOMF	No_keywords		2	4	2	No
Locus_100537_Transcript_1/1_Confidence_1.000_Length_370	370	No_sig_nr_hit	No_sig_nr_hit	No_sig_nr_hit	No_sig_nr_hit	No_Uniprotmatch	No_%_identity	No_evalue	No_ID	No_Description	No_KEGG	No_GO	No_GOCC	No_GOBP	No_GOMF	No_keywords		4	2	4	No
Locus_100539_Transcript_1/1_Confidence_1.000_Length_263	263	No_sig_nr_hit	No_sig_nr_hit	No_sig_nr_hit	No_sig_nr_hit	No_Uniprotmatch	No_%_identity	No_evalue	No_ID	No_Description	No_KEGG	No_GO	No_GOCC	No_GOBP	No_GOMF	No_keywords		8	0	8	No
Locus_10054_Transcript_5/6_Confidence_0.667_Length_5869	5869	Locus_10054_Transcript_5/6_Confidence_0.667_Length_5869	5869	Locus_10054_Transcript_5/6_Confidence_0.667_Length_5869	5869	O60861	83.229	0	GAS7_HUMAN	Growth arrest-specific protein 7	hsa:8522	GO:0005884 \\ GO:0005737 \\ GO:0001726 \\ GO:0003700 \\ GO:0051017 \\ GO:0030041 \\ GO:0007050 \\ GO:0048812 \\ GO:0008360 \\ GO:0006355 \\	actin filament bundle assembly (GO:0051017);actin filament polymerization (GO:0030041);cell cycle arrest (GO:0007050);neuron projection morphogenesis (GO:0048812);regulation of cell shape (GO:0008360);regulation of transcription, DNA-templated (GO:0006355);	transcription factor activity, sequence-specific DNA binding (GO:0003700);	actin filament (GO:0005884);cytoplasm (GO:0005737);ruffle (GO:0001726);	3D-structure;Alternative splicing;Chromosomal rearrangement;Coiled coil;Complete proteome;Cytoplasm;Developmental protein;Differentiation;Neurogenesis;Phosphoprotein;Proto-oncogene;Reference proteome;SH3 domain.;		521	1328	521	GAS7
Locus_100541_Transcript_1/1_Confidence_1.000_Length_218	218	No_sig_nr_hit	No_sig_nr_hit	No_sig_nr_hit	No_sig_nr_hit	No_Uniprotmatch	No_%_identity	No_evalue	No_ID	No_Description	No_KEGG	No_GO	No_GOCC	No_GOBP	No_GOMF	No_keywords		0	5	0	No
Locus_100542_Transcript_1/1_Confidence_1.000_Length_311	311	No_sig_nr_hit	No_sig_nr_hit	No_sig_nr_hit	No_sig_nr_hit	No_Uniprotmatch	No_%_identity	No_evalue	No_ID	No_Description	No_KEGG	No_GO	No_GOCC	No_GOBP	No_GOMF	No_keywords		2	5	2	No
Locus_100543_Transcript_1/1_Confidence_1.000_Length_245	245	No_sig_nr_hit	No_sig_nr_hit	No_sig_nr_hit	No_sig_nr_hit	No_Uniprotmatch	No_%_identity	No_evalue	No_ID	No_Description	No_KEGG	No_GO	No_GOCC	No_GOBP	No_GOMF	No_keywords		3	1	3	No
Locus_100544_Transcript_1/1_Confidence_1.000_Length_216	216	No_sig_nr_hit	No_sig_nr_hit	No_sig_nr_hit	No_sig_nr_hit	No_Uniprotmatch	No_%_identity	No_evalue	No_ID	No_Description	No_KEGG	No_GO	No_GOCC	No_GOBP	No_GOMF	No_keywords		2	1	2	No
Locus_100545_Transcript_1/1_Confidence_1.000_Length_212	212	No_sig_nr_hit	No_sig_nr_hit	No_sig_nr_hit	No_sig_nr_hit	No_Uniprotmatch	No_%_identity	No_evalue	No_ID	No_Description	No_KEGG	No_GO	No_GOCC	No_GOBP	No_GOMF	No_keywords		2	4	2	No
Locus_100546_Transcript_1/1_Confidence_1.000_Length_398	398	No_sig_nr_hit	No_sig_nr_hit	No_sig_nr_hit	No_sig_nr_hit	No_Uniprotmatch	No_%_identity	No_evalue	No_ID	No_Description	No_KEGG	No_GO	No_GOCC	No_GOBP	No_GOMF	No_keywords		6	2	6	No
Locus_100548_Transcript_1/1_Confidence_1.000_Length_333	333	No_sig_nr_hit	No_sig_nr_hit	No_sig_nr_hit	No_sig_nr_hit	No_Uniprotmatch	No_%_identity	No_evalue	No_ID	No_Description	No_KEGG	No_GO	No_GOCC	No_GOBP	No_GOMF	No_keywords		3	3	3	No
Locus_100549_Transcript_1/1_Confidence_1.000_Length_253	253	No_sig_nr_hit	No_sig_nr_hit	No_sig_nr_hit	No_sig_nr_hit	No_Uniprotmatch	No_%_identity	No_evalue	No_ID	No_Description	No_KEGG	No_GO	No_GOCC	No_GOBP	No_GOMF	No_keywords		4	0	4	No
Locus_10055_Transcript_1/1_Confidence_1.000_Length_3051	3051	Locus_10055_Transcript_1/1_Confidence_1.000_Length_3051	3051	Locus_10055_Transcript_1/1_Confidence_1.000_Length_3051	3051	Q53GL7	52.406	3.12e-50	PAR10_HUMAN	Poly [ADP-ribose] polymerase 10	hsa:84875	GO:0005737 \\ GO:0005794 \\ GO:0005730 \\ GO:0005654 \\ GO:0005634 \\ GO:0070530 \\ GO:0003950 \\ GO:0048147 \\ GO:0010629 \\ GO:0032088 \\ GO:0033159 \\ GO:1900045 \\ GO:0045071 \\ GO:0006471 \\ GO:0070213 \\ GO:0070212 \\ GO:0010847 \\	negative regulation of fibroblast proliferation (GO:0048147);negative regulation of gene expression (GO:0010629);negative regulation of NF-kappaB transcription factor activity (GO:0032088);negative regulation of protein import into nucleus, translocation (GO:0033159);negative regulation of protein K63-linked ubiquitination (GO:1900045);negative regulation of viral genome replication (GO:0045071);…	K63-linked polyubiquitin binding (GO:0070530);NAD+ ADP-ribosyltransferase activity (GO:0003950);	cytoplasm (GO:0005737);Golgi apparatus (GO:0005794);nucleolus (GO:0005730);nucleoplasm (GO:0005654);nucleus (GO:0005634);	3D-structure;Acetylation;Complete proteome;Cytoplasm;Glycosyltransferase;NAD;Nucleus;Phosphoprotein;Polymorphism;Reference proteome;Transferase.;		390	109	390	PAR10
Locus_100550_Transcript_1/1_Confidence_1.000_Length_209	209	No_sig_nr_hit	No_sig_nr_hit	No_sig_nr_hit	No_sig_nr_hit	No_Uniprotmatch	No_%_identity	No_evalue	No_ID	No_Description	No_KEGG	No_GO	No_GOCC	No_GOBP	No_GOMF	No_keywords		0	3	0	No
Locus_100552_Transcript_1/1_Confidence_1.000_Length_226	226	No_sig_nr_hit	No_sig_nr_hit	No_sig_nr_hit	No_sig_nr_hit	No_Uniprotmatch	No_%_identity	No_evalue	No_ID	No_Description	No_KEGG	No_GO	No_GOCC	No_GOBP	No_GOMF	No_keywords		1	3	1	No
Locus_100553_Transcript_1/1_Confidence_1.000_Length_367	367	No_sig_nr_hit	No_sig_nr_hit	No_sig_nr_hit	No_sig_nr_hit	No_Uniprotmatch	No_%_identity	No_evalue	No_ID	No_Description	No_KEGG	No_GO	No_GOCC	No_GOBP	No_GOMF	No_keywords		2	3	2	No
Locus_100554_Transcript_1/1_Confidence_1.000_Length_456	456	No_sig_nr_hit	No_sig_nr_hit	No_sig_nr_hit	No_sig_nr_hit	No_Uniprotmatch	No_%_identity	No_evalue	No_ID	No_Description	No_KEGG	No_GO	No_GOCC	No_GOBP	No_GOMF	No_keywords		8	6	8	No
Locus_100555_Transcript_1/1_Confidence_1.000_Length_241	241	No_sig_nr_hit	No_sig_nr_hit	No_sig_nr_hit	No_sig_nr_hit	No_Uniprotmatch	No_%_identity	No_evalue	No_ID	No_Description	No_KEGG	No_GO	No_GOCC	No_GOBP	No_GOMF	No_keywords		1	6	1	No
Locus_100556_Transcript_1/1_Confidence_1.000_Length_336	336	No_sig_nr_hit	No_sig_nr_hit	No_sig_nr_hit	No_sig_nr_hit	No_Uniprotmatch	No_%_identity	No_evalue	No_ID	No_Description	No_KEGG	No_GO	No_GOCC	No_GOBP	No_GOMF	No_keywords		1	8	1	No
Locus_100557_Transcript_1/1_Confidence_1.000_Length_474	474	No_sig_nr_hit	No_sig_nr_hit	No_sig_nr_hit	No_sig_nr_hit	No_Uniprotmatch	No_%_identity	No_evalue	No_ID	No_Description	No_KEGG	No_GO	No_GOCC	No_GOBP	No_GOMF	No_keywords		2	5	2	No
Locus_100558_Transcript_1/1_Confidence_1.000_Length_218	218	No_sig_nr_hit	No_sig_nr_hit	No_sig_nr_hit	No_sig_nr_hit	No_Uniprotmatch	No_%_identity	No_evalue	No_ID	No_Description	No_KEGG	No_GO	No_GOCC	No_GOBP	No_GOMF	No_keywords		2	3	2	No
Locus_100559_Transcript_1/1_Confidence_1.000_Length_214	214	No_sig_nr_hit	No_sig_nr_hit	No_sig_nr_hit	No_sig_nr_hit	No_Uniprotmatch	No_%_identity	No_evalue	No_ID	No_Description	No_KEGG	No_GO	No_GOCC	No_GOBP	No_GOMF	No_keywords		0	7	0	No
Locus_10056_Transcript_1/4_Confidence_0.556_Length_1221	1221	Locus_10056_Transcript_1/4_Confidence_0.556_Length_1221	1221	Locus_10056_Transcript_1/4_Confidence_0.556_Length_1221	1221	O95816	80.488	9.13e-72	BAG2_HUMAN	BAG family molecular chaperone regulator 2	hsa:9532	GO:0005829 \\ GO:0042802 \\ GO:0034605 \\ GO:0006457 \\ GO:0019538 \\ GO:1900034 \\	cellular response to heat (GO:0034605);protein folding (GO:0006457);protein metabolic process (GO:0019538);regulation of cellular response to heat (GO:1900034);	identical protein binding (GO:0042802);	cytosol (GO:0005829);	Acetylation;Alternative splicing;Chaperone;Coiled coil;Complete proteome;Phosphoprotein;Reference proteome.;		334	135	334	BAG2
Locus_10056_Transcript_2/4_Confidence_0.556_Length_1160	1160	Locus_10056_Transcript_2/4_Confidence_0.556_Length_1160	1160	Locus_10056_Transcript_2/4_Confidence_0.556_Length_1160	1160	O95816	80.625	9.72e-77	BAG2_HUMAN	BAG family molecular chaperone regulator 2	hsa:9532	GO:0005829 \\ GO:0042802 \\ GO:0034605 \\ GO:0006457 \\ GO:0019538 \\ GO:1900034 \\	cellular response to heat (GO:0034605);protein folding (GO:0006457);protein metabolic process (GO:0019538);regulation of cellular response to heat (GO:1900034);	identical protein binding (GO:0042802);	cytosol (GO:0005829);	Acetylation;Alternative splicing;Chaperone;Coiled coil;Complete proteome;Phosphoprotein;Reference proteome.;		369	146	369	BAG2
Locus_10056_Transcript_3/4_Confidence_0.444_Length_806	806	Locus_10056_Transcript_3/4_Confidence_0.444_Length_806	806	Locus_10056_Transcript_3/4_Confidence_0.444_Length_806	806	Q91YN9	67.391	6.13e-29	BAG2_MOUSE	BAG family molecular chaperone regulator 2	mmu:213539	GO:0042802 \\ GO:0006457 \\ GO:0019538 \\	protein folding (GO:0006457);protein metabolic process (GO:0019538);	identical protein binding (GO:0042802);	No_GOCC	3D-structure;Acetylation;Chaperone;Coiled coil;Complete proteome;Phosphoprotein;Reference proteome.;		35	25	35	BAG2
Locus_10056_Transcript_4/4_Confidence_0.556_Length_1174	1174	Locus_10056_Transcript_4/4_Confidence_0.556_Length_1174	1174	Locus_10056_Transcript_4/4_Confidence_0.556_Length_1174	1174	O95816	74.057	1.38e-93	BAG2_HUMAN	BAG family molecular chaperone regulator 2	hsa:9532	GO:0005829 \\ GO:0042802 \\ GO:0034605 \\ GO:0006457 \\ GO:0019538 \\ GO:1900034 \\	cellular response to heat (GO:0034605);protein folding (GO:0006457);protein metabolic process (GO:0019538);regulation of cellular response to heat (GO:1900034);	identical protein binding (GO:0042802);	cytosol (GO:0005829);	Acetylation;Alternative splicing;Chaperone;Coiled coil;Complete proteome;Phosphoprotein;Reference proteome.;		349	166	349	BAG2
Locus_100561_Transcript_1/1_Confidence_1.000_Length_293	293	No_sig_nr_hit	No_sig_nr_hit	No_sig_nr_hit	No_sig_nr_hit	No_Uniprotmatch	No_%_identity	No_evalue	No_ID	No_Description	No_KEGG	No_GO	No_GOCC	No_GOBP	No_GOMF	No_keywords		1	6	1	No
Locus_100562_Transcript_1/1_Confidence_1.000_Length_307	307	No_sig_nr_hit	No_sig_nr_hit	No_sig_nr_hit	No_sig_nr_hit	No_Uniprotmatch	No_%_identity	No_evalue	No_ID	No_Description	No_KEGG	No_GO	No_GOCC	No_GOBP	No_GOMF	No_keywords		3	8	3	No
Locus_100563_Transcript_1/1_Confidence_1.000_Length_584	584	No_sig_nr_hit	No_sig_nr_hit	No_sig_nr_hit	No_sig_nr_hit	No_Uniprotmatch	No_%_identity	No_evalue	No_ID	No_Description	No_KEGG	No_GO	No_GOCC	No_GOBP	No_GOMF	No_keywords		7	9	7	No
Locus_100564_Transcript_1/1_Confidence_1.000_Length_219	219	No_sig_nr_hit	No_sig_nr_hit	No_sig_nr_hit	No_sig_nr_hit	No_Uniprotmatch	No_%_identity	No_evalue	No_ID	No_Description	No_KEGG	No_GO	No_GOCC	No_GOBP	No_GOMF	No_keywords		3	2	3	No
Locus_100565_Transcript_1/1_Confidence_1.000_Length_218	218	No_sig_nr_hit	No_sig_nr_hit	No_sig_nr_hit	No_sig_nr_hit	No_Uniprotmatch	No_%_identity	No_evalue	No_ID	No_Description	No_KEGG	No_GO	No_GOCC	No_GOBP	No_GOMF	No_keywords		2	3	2	No
Locus_100566_Transcript_1/1_Confidence_1.000_Length_342	342	No_sig_nr_hit	No_sig_nr_hit	No_sig_nr_hit	No_sig_nr_hit	No_Uniprotmatch	No_%_identity	No_evalue	No_ID	No_Description	No_KEGG	No_GO	No_GOCC	No_GOBP	No_GOMF	No_keywords		2	8	2	No
Locus_100567_Transcript_1/1_Confidence_1.000_Length_294	294	No_sig_nr_hit	No_sig_nr_hit	No_sig_nr_hit	No_sig_nr_hit	No_Uniprotmatch	No_%_identity	No_evalue	No_ID	No_Description	No_KEGG	No_GO	No_GOCC	No_GOBP	No_GOMF	No_keywords		0	4	0	No
Locus_100568_Transcript_1/1_Confidence_1.000_Length_272	272	No_sig_nr_hit	No_sig_nr_hit	No_sig_nr_hit	No_sig_nr_hit	No_Uniprotmatch	No_%_identity	No_evalue	No_ID	No_Description	No_KEGG	No_GO	No_GOCC	No_GOBP	No_GOMF	No_keywords		3	3	3	No
Locus_100569_Transcript_1/1_Confidence_1.000_Length_304	304	No_sig_nr_hit	No_sig_nr_hit	No_sig_nr_hit	No_sig_nr_hit	No_Uniprotmatch	No_%_identity	No_evalue	No_ID	No_Description	No_KEGG	No_GO	No_GOCC	No_GOBP	No_GOMF	No_keywords		2	5	2	No
Locus_10057_Transcript_1/2_Confidence_0.750_Length_2188	2188	Locus_10057_Transcript_1/2_Confidence_0.750_Length_2188	2188	Locus_10057_Transcript_1/2_Confidence_0.750_Length_2188	2188	Q5R7Q3	85.596	4.94e-165	NIPA2_PONAB	Magnesium transporter NIPA2	pon:100173267	GO:0005769 \\ GO:0016021 \\ GO:0005886 \\ GO:0015095 \\ GO:0015693 \\	magnesium ion transport (GO:0015693);	magnesium ion transmembrane transporter activity (GO:0015095);	early endosome (GO:0005769);integral component of membrane (GO:0016021);plasma membrane (GO:0005886);	Cell membrane;Complete proteome;Endosome;Ion transport;Magnesium;Membrane;Reference proteome;Transmembrane;Transmembrane helix;Transport.;		844	656	844	NIPA2
Locus_100570_Transcript_1/1_Confidence_1.000_Length_254	254	No_sig_nr_hit	No_sig_nr_hit	No_sig_nr_hit	No_sig_nr_hit	No_Uniprotmatch	No_%_identity	No_evalue	No_ID	No_Description	No_KEGG	No_GO	No_GOCC	No_GOBP	No_GOMF	No_keywords		0	4	0	No
Locus_100571_Transcript_1/1_Confidence_1.000_Length_233	233	No_sig_nr_hit	No_sig_nr_hit	No_sig_nr_hit	No_sig_nr_hit	No_Uniprotmatch	No_%_identity	No_evalue	No_ID	No_Description	No_KEGG	No_GO	No_GOCC	No_GOBP	No_GOMF	No_keywords		4	2	4	No
Locus_100573_Transcript_1/1_Confidence_1.000_Length_462	462	No_sig_nr_hit	No_sig_nr_hit	No_sig_nr_hit	No_sig_nr_hit	No_Uniprotmatch	No_%_identity	No_evalue	No_ID	No_Description	No_KEGG	No_GO	No_GOCC	No_GOBP	No_GOMF	No_keywords		3	6	3	No
Locus_100575_Transcript_1/1_Confidence_1.000_Length_366	366	No_sig_nr_hit	No_sig_nr_hit	No_sig_nr_hit	No_sig_nr_hit	No_Uniprotmatch	No_%_identity	No_evalue	No_ID	No_Description	No_KEGG	No_GO	No_GOCC	No_GOBP	No_GOMF	No_keywords		2	3	2	No
Locus_100578_Transcript_1/1_Confidence_1.000_Length_534	534	No_sig_nr_hit	No_sig_nr_hit	No_sig_nr_hit	No_sig_nr_hit	No_Uniprotmatch	No_%_identity	No_evalue	No_ID	No_Description	No_KEGG	No_GO	No_GOCC	No_GOBP	No_GOMF	No_keywords		0	11	0	No
Locus_100579_Transcript_1/1_Confidence_1.000_Length_231	231	Locus_100579_Transcript_1/1_Confidence_1.000_Length_231	231	Locus_100579_Transcript_1/1_Confidence_1.000_Length_231	231	No_Uniprotmatch	No_%_identity	No_evalue	No_ID	No_Description	No_KEGG	No_GO	No_GOCC	No_GOBP	No_GOMF	No_keywords		1	4	1	No
Locus_10058_Transcript_1/1_Confidence_1.000_Length_3173	3173	Locus_10058_Transcript_1/1_Confidence_1.000_Length_3173	3173	Locus_10058_Transcript_1/1_Confidence_1.000_Length_3173	3173	O75626	77.913	0	PRDM1_HUMAN	PR domain zinc finger protein 1	hsa:639	GO:0005737 \\ GO:0005634 \\ GO:0046872 \\ GO:0008168 \\ GO:0000978 \\ GO:0003700 \\ GO:0001078 \\ GO:0035904 \\ GO:0048844 \\ GO:0045165 \\ GO:0060976 \\ GO:0042462 \\ GO:0007281 \\ GO:0003170 \\ GO:0060576 \\ GO:0001893 \\ GO:0001763 \\ GO:0030889 \\ GO:0031665 \\ GO:0000122 \\ GO:0045579 \\ GO:0010628 \\ GO:0009791 \\ GO:1990654 \\ GO:0006351 \\ GO:0060707 \\ GO:0003281 \\	aorta development (GO:0035904);artery morphogenesis (GO:0048844);cell fate commitment (GO:0045165);coronary vasculature development (GO:0060976);eye photoreceptor cell development (GO:0042462);germ cell development (GO:0007281);heart valve development (GO:0003170);intestinal epithelial cell development (GO:0060576);maternal placenta development (GO:0001893);morphogenesis of a branching structure …	metal ion binding (GO:0046872);methyltransferase activity (GO:0008168);RNA polymerase II core promoter proximal region sequence-specific DNA binding (GO:0000978);transcription factor activity, sequence-specific DNA binding (GO:0003700);transcriptional repressor activity, RNA polymerase II core promoter proximal region sequence-specific binding (GO:0001078);	cytoplasm (GO:0005737);nucleus (GO:0005634);	3D-structure;Alternative splicing;Complete proteome;Cytoplasm;DNA-binding;Isopeptide bond;Metal-binding;Methyltransferase;Nucleus;Polymorphism;Reference proteome;Repeat;Repressor;S-adenosyl-L-methionine;Transcription;Transcription regulation;Transferase;Ubl conjugation;Zinc;Zinc-finger.;		123	185	123	PRDM1
Locus_100580_Transcript_1/1_Confidence_1.000_Length_556	556	Locus_100580_Transcript_1/1_Confidence_1.000_Length_556	556	Locus_100580_Transcript_1/1_Confidence_1.000_Length_556	556	P98161	33.69	3.27e-21	PKD1_HUMAN	Polycystin-1	hsa:5310	GO:0016323 \\ GO:0009986 \\ GO:0060170 \\ GO:0005929 \\ GO:0005737 \\ GO:0005829 \\ GO:0070062 \\ GO:0000139 \\ GO:0030660 \\ GO:0016021 \\ GO:0005887 \\ GO:0016328 \\ GO:0031512 \\ GO:0005634 \\ GO:0005886 \\ GO:0002133 \\ GO:0072372 \\ GO:0005262 \\ GO:0030246 \\ GO:0044325 \\ GO:0019904 \\ GO:0019901 \\ GO:0009653 \\ GO:0048754 \\ GO:0070588 \\ GO:0007161 \\ GO:0001502 \\ GO:0051216 \\ GO:0007…	anatomical structure morphogenesis (GO:0009653);branching morphogenesis of an epithelial tube (GO:0048754);calcium ion transmembrane transport (GO:0070588);calcium-independent cell-matrix adhesion (GO:0007161);cartilage condensation (GO:0001502);cartilage development (GO:0051216);cell cycle arrest (GO:0007050);cell-matrix adhesion (GO:0007160);cytoplasmic sequestering of transcription factor (GO:…	calcium channel activity (GO:0005262);carbohydrate binding (GO:0030246);ion channel binding (GO:0044325);protein domain specific binding (GO:0019904);protein kinase binding (GO:0019901);	basolateral plasma membrane (GO:0016323);cell surface (GO:0009986);ciliary membrane (GO:0060170);cilium (GO:0005929);cytoplasm (GO:0005737);cytosol (GO:0005829);extracellular exosome (GO:0070062);Golgi membrane (GO:0000139);Golgi-associated vesicle membrane (GO:0030660);integral component of membrane (GO:0016021);integral component of plasma membrane (GO:0005887);lateral plasma membrane (GO:00163…	3D-structure;Alternative splicing;Autocatalytic cleavage;Cell membrane;Cell projection;Ciliopathy;Cilium;Coiled coil;Complete proteome;Disease mutation;Disulfide bond;Glycoprotein;Lectin;Leucine-rich repeat;Membrane;Phosphoprotein;Polymorphism;Reference proteome;Repeat;Signal;Transmembrane;Transmembrane helix.;		8	21	8	PKD1
Locus_100581_Transcript_1/1_Confidence_1.000_Length_236	236	No_sig_nr_hit	No_sig_nr_hit	No_sig_nr_hit	No_sig_nr_hit	No_Uniprotmatch	No_%_identity	No_evalue	No_ID	No_Description	No_KEGG	No_GO	No_GOCC	No_GOBP	No_GOMF	No_keywords		5	0	5	No
Locus_100582_Transcript_1/1_Confidence_1.000_Length_244	244	No_sig_nr_hit	No_sig_nr_hit	No_sig_nr_hit	No_sig_nr_hit	No_Uniprotmatch	No_%_identity	No_evalue	No_ID	No_Description	No_KEGG	No_GO	No_GOCC	No_GOBP	No_GOMF	No_keywords		6	0	6	No
Locus_100583_Transcript_1/1_Confidence_1.000_Length_657	657	No_sig_nr_hit	No_sig_nr_hit	No_sig_nr_hit	No_sig_nr_hit	No_Uniprotmatch	No_%_identity	No_evalue	No_ID	No_Description	No_KEGG	No_GO	No_GOCC	No_GOBP	No_GOMF	No_keywords		6	13	6	No
Locus_100584_Transcript_1/1_Confidence_1.000_Length_225	225	No_sig_nr_hit	No_sig_nr_hit	No_sig_nr_hit	No_sig_nr_hit	No_Uniprotmatch	No_%_identity	No_evalue	No_ID	No_Description	No_KEGG	No_GO	No_GOCC	No_GOBP	No_GOMF	No_keywords		2	2	2	No
Locus_100585_Transcript_1/1_Confidence_1.000_Length_260	260	Locus_100585_Transcript_1/1_Confidence_1.000_Length_260	260	Locus_100585_Transcript_1/1_Confidence_1.000_Length_260	260	Q8WXG9	71.429	4.41e-34	GPR98_HUMAN	G-protein coupled receptor 98	hsa:84059	GO:0009986 \\ GO:0005737 \\ GO:0070062 \\ GO:0016021 \\ GO:0016020 \\ GO:0005886 \\ GO:0043235 \\ GO:0032420 \\ GO:0045202 \\ GO:0005509 \\ GO:0004930 \\ GO:0007166 \\ GO:0007186 \\ GO:0048496 \\ GO:0007399 \\ GO:0050877 \\ GO:0045494 \\ GO:0050953 \\ GO:0007605 \\ GO:0016337 \\ GO:0007601 \\	cell surface receptor signaling pathway (GO:0007166);G-protein coupled receptor signaling pathway (GO:0007186);maintenance of organ identity (GO:0048496);nervous system development (GO:0007399);neurological system process (GO:0050877);photoreceptor cell maintenance (GO:0045494);sensory perception of light stimulus (GO:0050953);sensory perception of sound (GO:0007605);single organismal cell-cell a…	calcium ion binding (GO:0005509);G-protein coupled receptor activity (GO:0004930);	cell surface (GO:0009986);cytoplasm (GO:0005737);extracellular exosome (GO:0070062);integral component of membrane (GO:0016021);membrane (GO:0016020);plasma membrane (GO:0005886);receptor complex (GO:0043235);stereocilium (GO:0032420);synapse (GO:0045202);	Alternative splicing;Calcium;Cell membrane;Complete proteome;Deafness;G-protein coupled receptor;Membrane;Polymorphism;Receptor;Reference proteome;Repeat;Retinitis pigmentosa;Sensory transduction;Signal;Transducer;Transmembrane;Transmembrane helix;Usher syndrome;Vision.;		0	2	0	GPR98
Locus_100586_Transcript_1/1_Confidence_1.000_Length_299	299	No_sig_nr_hit	No_sig_nr_hit	No_sig_nr_hit	No_sig_nr_hit	No_Uniprotmatch	No_%_identity	No_evalue	No_ID	No_Description	No_KEGG	No_GO	No_GOCC	No_GOBP	No_GOMF	No_keywords		3	2	3	No
Locus_100587_Transcript_1/1_Confidence_1.000_Length_230	230	No_sig_nr_hit	No_sig_nr_hit	No_sig_nr_hit	No_sig_nr_hit	No_Uniprotmatch	No_%_identity	No_evalue	No_ID	No_Description	No_KEGG	No_GO	No_GOCC	No_GOBP	No_GOMF	No_keywords		3	3	3	No
Locus_100588_Transcript_1/1_Confidence_1.000_Length_284	284	No_sig_nr_hit	No_sig_nr_hit	No_sig_nr_hit	No_sig_nr_hit	No_Uniprotmatch	No_%_identity	No_evalue	No_ID	No_Description	No_KEGG	No_GO	No_GOCC	No_GOBP	No_GOMF	No_keywords		7	0	7	No
Locus_100589_Transcript_1/1_Confidence_1.000_Length_202	202	No_sig_nr_hit	No_sig_nr_hit	No_sig_nr_hit	No_sig_nr_hit	No_Uniprotmatch	No_%_identity	No_evalue	No_ID	No_Description	No_KEGG	No_GO	No_GOCC	No_GOBP	No_GOMF	No_keywords		2	1	2	No
Locus_10059_Transcript_2/5_Confidence_0.375_Length_2215	2215	Locus_10059_Transcript_2/5_Confidence_0.375_Length_2215	2215	Locus_10059_Transcript_2/5_Confidence_0.375_Length_2215	2215	Q4G0U5	58.268	5.91e-98	PCDP1_HUMAN	Cilia- and flagella-associated protein 221 {ECO:0000312|HGNC:HGNC:33720}	hsa:200373	GO:0005930 \\ GO:0005929 \\ GO:0005856 \\ GO:0005516 \\ GO:0060271 \\ GO:0003341 \\	cilium morphogenesis (GO:0060271);cilium movement (GO:0003341);	calmodulin binding (GO:0005516);	axoneme (GO:0005930);cilium (GO:0005929);cytoskeleton (GO:0005856);	Alternative splicing;Calmodulin-binding;Cell projection;Cilium;Cilium biogenesis/degradation;Complete proteome;Cytoplasm;Cytoskeleton;Polymorphism;Reference proteome.;		480	828	480	PCDP1
Locus_10059_Transcript_3/5_Confidence_0.625_Length_2480	2480	Locus_10059_Transcript_3/5_Confidence_0.625_Length_2480	2480	Locus_10059_Transcript_3/5_Confidence_0.625_Length_2480	2480	A9Q751	54.426	1.42e-175	PCDP1_MOUSE	Cilia- and flagella-associated protein 221 {ECO:0000312|MGI:MGI:2684947}	mmu:226356	GO:0005930 \\ GO:0005929 \\ GO:0005856 \\ GO:0005516 \\ GO:0060271 \\ GO:0003341 \\	cilium morphogenesis (GO:0060271);cilium movement (GO:0003341);	calmodulin binding (GO:0005516);	axoneme (GO:0005930);cilium (GO:0005929);cytoskeleton (GO:0005856);	Calmodulin-binding;Cell projection;Cilium;Cilium biogenesis/degradation;Complete proteome;Cytoplasm;Cytoskeleton;Reference proteome.;		571	1045	571	PCDP1
Locus_10059_Transcript_4/5_Confidence_0.250_Length_1168	1168	Locus_10059_Transcript_4/5_Confidence_0.250_Length_1168	1168	Locus_10059_Transcript_4/5_Confidence_0.250_Length_1168	1168	Q4G0U5	58.268	2.52e-102	PCDP1_HUMAN	Cilia- and flagella-associated protein 221 {ECO:0000312|HGNC:HGNC:33720}	hsa:200373	GO:0005930 \\ GO:0005929 \\ GO:0005856 \\ GO:0005516 \\ GO:0060271 \\ GO:0003341 \\	cilium morphogenesis (GO:0060271);cilium movement (GO:0003341);	calmodulin binding (GO:0005516);	axoneme (GO:0005930);cilium (GO:0005929);cytoskeleton (GO:0005856);	Alternative splicing;Calmodulin-binding;Cell projection;Cilium;Cilium biogenesis/degradation;Complete proteome;Cytoplasm;Cytoskeleton;Polymorphism;Reference proteome.;		112	219	112	PCDP1
Locus_10059_Transcript_5/5_Confidence_0.500_Length_2337	2337	Locus_10059_Transcript_5/5_Confidence_0.500_Length_2337	2337	Locus_10059_Transcript_5/5_Confidence_0.500_Length_2337	2337	Q4G0U5	49.444	0	PCDP1_HUMAN	Cilia- and flagella-associated protein 221 {ECO:0000312|HGNC:HGNC:33720}	hsa:200373	GO:0005930 \\ GO:0005929 \\ GO:0005856 \\ GO:0005516 \\ GO:0060271 \\ GO:0003341 \\	cilium morphogenesis (GO:0060271);cilium movement (GO:0003341);	calmodulin binding (GO:0005516);	axoneme (GO:0005930);cilium (GO:0005929);cytoskeleton (GO:0005856);	Alternative splicing;Calmodulin-binding;Cell projection;Cilium;Cilium biogenesis/degradation;Complete proteome;Cytoplasm;Cytoskeleton;Polymorphism;Reference proteome.;		704	1224	704	PCDP1
Locus_100590_Transcript_1/1_Confidence_1.000_Length_272	272	No_sig_nr_hit	No_sig_nr_hit	No_sig_nr_hit	No_sig_nr_hit	No_Uniprotmatch	No_%_identity	No_evalue	No_ID	No_Description	No_KEGG	No_GO	No_GOCC	No_GOBP	No_GOMF	No_keywords		3	3	3	No
Locus_100591_Transcript_1/1_Confidence_1.000_Length_235	235	Locus_100591_Transcript_1/1_Confidence_1.000_Length_235	235	Locus_100591_Transcript_1/1_Confidence_1.000_Length_235	235	U3JCC1	53.731	7.08e-07	U3JCC1_FICAL	Uncharacterized protein {ECO:0000313|Ensembl:ENSFALP00000000425}	No_KEGG	GO:0046872 \\ GO:0003676 \\	No_GOBP	metal ion binding (GO:0046872);nucleic acid binding (GO:0003676);	No_GOCC	Complete proteome {ECO:0000313|Proteomes:UP000016665};Reference proteome {ECO:0000313|Proteomes:UP000016665}.;		2	1	2	U3JCC1
Locus_100592_Transcript_1/1_Confidence_1.000_Length_359	359	No_sig_nr_hit	No_sig_nr_hit	No_sig_nr_hit	No_sig_nr_hit	No_Uniprotmatch	No_%_identity	No_evalue	No_ID	No_Description	No_KEGG	No_GO	No_GOCC	No_GOBP	No_GOMF	No_keywords		2	4	2	No
Locus_100594_Transcript_1/1_Confidence_1.000_Length_395	395	No_sig_nr_hit	No_sig_nr_hit	No_sig_nr_hit	No_sig_nr_hit	No_Uniprotmatch	No_%_identity	No_evalue	No_ID	No_Description	No_KEGG	No_GO	No_GOCC	No_GOBP	No_GOMF	No_keywords		6	3	6	No
Locus_100595_Transcript_1/1_Confidence_1.000_Length_385	385	No_sig_nr_hit	No_sig_nr_hit	No_sig_nr_hit	No_sig_nr_hit	No_Uniprotmatch	No_%_identity	No_evalue	No_ID	No_Description	No_KEGG	No_GO	No_GOCC	No_GOBP	No_GOMF	No_keywords		3	7	3	No
Locus_100596_Transcript_1/1_Confidence_1.000_Length_298	298	No_sig_nr_hit	No_sig_nr_hit	No_sig_nr_hit	No_sig_nr_hit	No_Uniprotmatch	No_%_identity	No_evalue	No_ID	No_Description	No_KEGG	No_GO	No_GOCC	No_GOBP	No_GOMF	No_keywords		3	3	3	No
Locus_100597_Transcript_1/1_Confidence_1.000_Length_367	367	No_sig_nr_hit	No_sig_nr_hit	No_sig_nr_hit	No_sig_nr_hit	No_Uniprotmatch	No_%_identity	No_evalue	No_ID	No_Description	No_KEGG	No_GO	No_GOCC	No_GOBP	No_GOMF	No_keywords		6	9	6	No
Locus_100599_Transcript_1/1_Confidence_1.000_Length_296	296	No_sig_nr_hit	No_sig_nr_hit	No_sig_nr_hit	No_sig_nr_hit	No_Uniprotmatch	No_%_identity	No_evalue	No_ID	No_Description	No_KEGG	No_GO	No_GOCC	No_GOBP	No_GOMF	No_keywords		7	2	7	No
Locus_1006_Transcript_1/4_Confidence_0.600_Length_1117	1117	Locus_1006_Transcript_1/4_Confidence_0.600_Length_1117	1117	Locus_1006_Transcript_1/4_Confidence_0.600_Length_1117	1117	P59999	94.815	1.61e-82	ARPC4_MOUSE	Actin-related protein 2/3 complex subunit 4	mmu:68089	GO:0005885 \\ GO:0042995 \\ GO:0005737 \\ GO:0070062 \\ GO:0019899 \\ GO:0005200 \\ GO:0030041 \\ GO:0034314 \\	actin filament polymerization (GO:0030041);Arp2/3 complex-mediated actin nucleation (GO:0034314);	enzyme binding (GO:0019899);structural constituent of cytoskeleton (GO:0005200);	Arp2/3 protein complex (GO:0005885);cell projection (GO:0042995);cytoplasm (GO:0005737);extracellular exosome (GO:0070062);	Acetylation;Actin-binding;Cell projection;Complete proteome;Cytoplasm;Cytoskeleton;Direct protein sequencing;Reference proteome.;		348	245	348	ARPC4
Locus_1006_Transcript_2/4_Confidence_0.500_Length_897	897	Locus_1006_Transcript_2/4_Confidence_0.500_Length_897	897	Locus_1006_Transcript_2/4_Confidence_0.500_Length_897	897	P59999	100	1.82e-57	ARPC4_MOUSE	Actin-related protein 2/3 complex subunit 4	mmu:68089	GO:0005885 \\ GO:0042995 \\ GO:0005737 \\ GO:0070062 \\ GO:0019899 \\ GO:0005200 \\ GO:0030041 \\ GO:0034314 \\	actin filament polymerization (GO:0030041);Arp2/3 complex-mediated actin nucleation (GO:0034314);	enzyme binding (GO:0019899);structural constituent of cytoskeleton (GO:0005200);	Arp2/3 protein complex (GO:0005885);cell projection (GO:0042995);cytoplasm (GO:0005737);extracellular exosome (GO:0070062);	Acetylation;Actin-binding;Cell projection;Complete proteome;Cytoplasm;Cytoskeleton;Direct protein sequencing;Reference proteome.;		509	314	509	ARPC4
Locus_1006_Transcript_3/4_Confidence_0.600_Length_1187	1187	Locus_1006_Transcript_3/4_Confidence_0.600_Length_1187	1187	Locus_1006_Transcript_3/4_Confidence_0.600_Length_1187	1187	P59999	94.815	3.27e-82	ARPC4_MOUSE	Actin-related protein 2/3 complex subunit 4	mmu:68089	GO:0005885 \\ GO:0042995 \\ GO:0005737 \\ GO:0070062 \\ GO:0019899 \\ GO:0005200 \\ GO:0030041 \\ GO:0034314 \\	actin filament polymerization (GO:0030041);Arp2/3 complex-mediated actin nucleation (GO:0034314);	enzyme binding (GO:0019899);structural constituent of cytoskeleton (GO:0005200);	Arp2/3 protein complex (GO:0005885);cell projection (GO:0042995);cytoplasm (GO:0005737);extracellular exosome (GO:0070062);	Acetylation;Actin-binding;Cell projection;Complete proteome;Cytoplasm;Cytoskeleton;Direct protein sequencing;Reference proteome.;		347	190	347	ARPC4
Locus_1006_Transcript_4/4_Confidence_0.400_Length_780	780	Locus_1006_Transcript_4/4_Confidence_0.400_Length_780	780	Locus_1006_Transcript_4/4_Confidence_0.400_Length_780	780	P59999	94.853	5.93e-85	ARPC4_MOUSE	Actin-related protein 2/3 complex subunit 4	mmu:68089	GO:0005885 \\ GO:0042995 \\ GO:0005737 \\ GO:0070062 \\ GO:0019899 \\ GO:0005200 \\ GO:0030041 \\ GO:0034314 \\	actin filament polymerization (GO:0030041);Arp2/3 complex-mediated actin nucleation (GO:0034314);	enzyme binding (GO:0019899);structural constituent of cytoskeleton (GO:0005200);	Arp2/3 protein complex (GO:0005885);cell projection (GO:0042995);cytoplasm (GO:0005737);extracellular exosome (GO:0070062);	Acetylation;Actin-binding;Cell projection;Complete proteome;Cytoplasm;Cytoskeleton;Direct protein sequencing;Reference proteome.;		767	417	767	ARPC4
Locus_10060_Transcript_2/3_Confidence_0.750_Length_1423	1423	Locus_10060_Transcript_2/3_Confidence_0.750_Length_1423	1423	Locus_10060_Transcript_2/3_Confidence_0.750_Length_1423	1423	Q2UVH8	39.63	2.06e-39	ACRO_MELGA	Acrosin {ECO:0000303|PubMed:20561916}	No_KEGG	GO:0001669 \\ GO:0005623 \\ GO:0005615 \\ GO:0097180 \\ GO:0004040 \\ GO:0004252 \\	No_GOBP	amidase activity (GO:0004040);serine-type endopeptidase activity (GO:0004252);	acrosomal vesicle (GO:0001669);cell (GO:0005623);extracellular space (GO:0005615);serine protease inhibitor complex (GO:0097180);	Complete proteome;Direct protein sequencing;Disulfide bond;Glycoprotein;Hydrolase;Protease;Reference proteome;Serine protease;Signal;Zymogen.;		441	240	441	ACRO
Locus_100600_Transcript_1/1_Confidence_1.000_Length_202	202	No_sig_nr_hit	No_sig_nr_hit	No_sig_nr_hit	No_sig_nr_hit	No_Uniprotmatch	No_%_identity	No_evalue	No_ID	No_Description	No_KEGG	No_GO	No_GOCC	No_GOBP	No_GOMF	No_keywords		0	2	0	No
Locus_100601_Transcript_1/1_Confidence_1.000_Length_316	316	No_sig_nr_hit	No_sig_nr_hit	No_sig_nr_hit	No_sig_nr_hit	No_Uniprotmatch	No_%_identity	No_evalue	No_ID	No_Description	No_KEGG	No_GO	No_GOCC	No_GOBP	No_GOMF	No_keywords		3	5	3	No
Locus_100602_Transcript_1/1_Confidence_1.000_Length_276	276	No_sig_nr_hit	No_sig_nr_hit	No_sig_nr_hit	No_sig_nr_hit	No_Uniprotmatch	No_%_identity	No_evalue	No_ID	No_Description	No_KEGG	No_GO	No_GOCC	No_GOBP	No_GOMF	No_keywords		5	1	5	No
Locus_100603_Transcript_1/1_Confidence_1.000_Length_207	207	No_sig_nr_hit	No_sig_nr_hit	No_sig_nr_hit	No_sig_nr_hit	No_Uniprotmatch	No_%_identity	No_evalue	No_ID	No_Description	No_KEGG	No_GO	No_GOCC	No_GOBP	No_GOMF	No_keywords		4	5	4	No
Locus_100604_Transcript_1/1_Confidence_1.000_Length_515	515	No_sig_nr_hit	No_sig_nr_hit	No_sig_nr_hit	No_sig_nr_hit	No_Uniprotmatch	No_%_identity	No_evalue	No_ID	No_Description	No_KEGG	No_GO	No_GOCC	No_GOBP	No_GOMF	No_keywords		6	4	6	No
Locus_100605_Transcript_1/1_Confidence_1.000_Length_248	248	No_sig_nr_hit	No_sig_nr_hit	No_sig_nr_hit	No_sig_nr_hit	No_Uniprotmatch	No_%_identity	No_evalue	No_ID	No_Description	No_KEGG	No_GO	No_GOCC	No_GOBP	No_GOMF	No_keywords		1	4	1	No
Locus_100606_Transcript_1/1_Confidence_1.000_Length_363	363	No_sig_nr_hit	No_sig_nr_hit	No_sig_nr_hit	No_sig_nr_hit	No_Uniprotmatch	No_%_identity	No_evalue	No_ID	No_Description	No_KEGG	No_GO	No_GOCC	No_GOBP	No_GOMF	No_keywords		2	3	2	No
Locus_100607_Transcript_1/1_Confidence_1.000_Length_850	850	No_sig_nr_hit	No_sig_nr_hit	No_sig_nr_hit	No_sig_nr_hit	No_Uniprotmatch	No_%_identity	No_evalue	No_ID	No_Description	No_KEGG	No_GO	No_GOCC	No_GOBP	No_GOMF	No_keywords		2	16	2	No
Locus_100609_Transcript_1/1_Confidence_1.000_Length_401	401	No_sig_nr_hit	No_sig_nr_hit	No_sig_nr_hit	No_sig_nr_hit	No_Uniprotmatch	No_%_identity	No_evalue	No_ID	No_Description	No_KEGG	No_GO	No_GOCC	No_GOBP	No_GOMF	No_keywords		0	9	0	No
Locus_10061_Transcript_1/3_Confidence_0.278_Length_475	475	No_sig_nr_hit	No_sig_nr_hit	No_sig_nr_hit	No_sig_nr_hit	No_Uniprotmatch	No_%_identity	No_evalue	No_ID	No_Description	No_KEGG	No_GO	No_GOCC	No_GOBP	No_GOMF	No_keywords		12	16	12	No
Locus_10061_Transcript_3/3_Confidence_0.667_Length_465	465	Locus_10061_Transcript_3/3_Confidence_0.667_Length_465	465	Locus_10061_Transcript_3/3_Confidence_0.667_Length_465	465	No_Uniprotmatch	No_%_identity	No_evalue	No_ID	No_Description	No_KEGG	No_GO	No_GOCC	No_GOBP	No_GOMF	No_keywords		63	39	63	No
Locus_100611_Transcript_1/2_Confidence_0.900_Length_271	271	Locus_100611_Transcript_1/2_Confidence_0.900_Length_271	271	Locus_100611_Transcript_1/2_Confidence_0.900_Length_271	271	P01764	60.606	2.55e-20	HV303_HUMAN	Ig heavy chain V-III region 23 {ECO:0000305}	No_KEGG	GO:0072562 \\ GO:0009897 \\ GO:0070062 \\ GO:0005576 \\ GO:0042571 \\ GO:0005886 \\ GO:0003823 \\ GO:0034987 \\ GO:0050853 \\ GO:0006956 \\ GO:0006958 \\ GO:0042742 \\ GO:0038095 \\ GO:0038096 \\ GO:0006955 \\ GO:0045087 \\ GO:0006911 \\ GO:0006910 \\ GO:0050871 \\ GO:0006898 \\ GO:0050776 \\	B cell receptor signaling pathway (GO:0050853);complement activation (GO:0006956);complement activation, classical pathway (GO:0006958);defense response to bacterium (GO:0042742);Fc-epsilon receptor signaling pathway (GO:0038095);Fc-gamma receptor signaling pathway involved in phagocytosis (GO:0038096);immune response (GO:0006955);innate immune response (GO:0045087);phagocytosis, engulfment (GO:0…	antigen binding (GO:0003823);immunoglobulin receptor binding (GO:0034987);	blood microparticle (GO:0072562);external side of plasma membrane (GO:0009897);extracellular exosome (GO:0070062);extracellular region (GO:0005576);immunoglobulin complex, circulating (GO:0042571);plasma membrane (GO:0005886);	3D-structure;Complete proteome;Immunoglobulin domain;Immunoglobulin V region;Polymorphism;Reference proteome;Signal.;		0	0	0	HV303
Locus_100612_Transcript_1/1_Confidence_1.000_Length_213	213	No_sig_nr_hit	No_sig_nr_hit	No_sig_nr_hit	No_sig_nr_hit	No_Uniprotmatch	No_%_identity	No_evalue	No_ID	No_Description	No_KEGG	No_GO	No_GOCC	No_GOBP	No_GOMF	No_keywords		4	0	4	No
Locus_100613_Transcript_1/1_Confidence_1.000_Length_346	346	No_sig_nr_hit	No_sig_nr_hit	No_sig_nr_hit	No_sig_nr_hit	No_Uniprotmatch	No_%_identity	No_evalue	No_ID	No_Description	No_KEGG	No_GO	No_GOCC	No_GOBP	No_GOMF	No_keywords		4	6	4	No
Locus_100614_Transcript_1/1_Confidence_1.000_Length_559	559	No_sig_nr_hit	No_sig_nr_hit	No_sig_nr_hit	No_sig_nr_hit	No_Uniprotmatch	No_%_identity	No_evalue	No_ID	No_Description	No_KEGG	No_GO	No_GOCC	No_GOBP	No_GOMF	No_keywords		6	10	6	No
Locus_100615_Transcript_1/1_Confidence_1.000_Length_263	263	No_sig_nr_hit	No_sig_nr_hit	No_sig_nr_hit	No_sig_nr_hit	No_Uniprotmatch	No_%_identity	No_evalue	No_ID	No_Description	No_KEGG	No_GO	No_GOCC	No_GOBP	No_GOMF	No_keywords		1	1	1	No
Locus_100616_Transcript_1/1_Confidence_1.000_Length_205	205	No_sig_nr_hit	No_sig_nr_hit	No_sig_nr_hit	No_sig_nr_hit	No_Uniprotmatch	No_%_identity	No_evalue	No_ID	No_Description	No_KEGG	No_GO	No_GOCC	No_GOBP	No_GOMF	No_keywords		2	1	2	No
Locus_100617_Transcript_1/1_Confidence_1.000_Length_269	269	No_sig_nr_hit	No_sig_nr_hit	No_sig_nr_hit	No_sig_nr_hit	No_Uniprotmatch	No_%_identity	No_evalue	No_ID	No_Description	No_KEGG	No_GO	No_GOCC	No_GOBP	No_GOMF	No_keywords		17	11	17	No
Locus_10062_Transcript_1/10_Confidence_0.346_Length_3974	3974	Locus_10062_Transcript_1/10_Confidence_0.346_Length_3974	3974	Locus_10062_Transcript_1/10_Confidence_0.346_Length_3974	3974	Q50L44	99.347	0	LIGO1_CHICK	Leucine-rich repeat and immunoglobulin-like domain-containing nogo receptor-interacting protein 1	gga:415344	GO:0016021 \\ GO:0005622 \\ GO:0005886 \\ GO:0005154 \\ GO:0007409 \\ GO:0021954 \\ GO:0048715 \\ GO:0043491 \\ GO:0007165 \\	axonogenesis (GO:0007409);central nervous system neuron development (GO:0021954);negative regulation of oligodendrocyte differentiation (GO:0048715);protein kinase B signaling (GO:0043491);signal transduction (GO:0007165);	epidermal growth factor receptor binding (GO:0005154);	integral component of membrane (GO:0016021);intracellular (GO:0005622);plasma membrane (GO:0005886);	Cell membrane;Complete proteome;Disulfide bond;Glycoprotein;Immunoglobulin domain;Leucine-rich repeat;Membrane;Reference proteome;Repeat;Signal;Transmembrane;Transmembrane helix.;		431	209	431	LIGO1
Locus_10062_Transcript_10/10_Confidence_0.462_Length_4209	4209	Locus_10062_Transcript_10/10_Confidence_0.462_Length_4209	4209	Locus_10062_Transcript_10/10_Confidence_0.462_Length_4209	4209	Q50L44	99.347	0	LIGO1_CHICK	Leucine-rich repeat and immunoglobulin-like domain-containing nogo receptor-interacting protein 1	gga:415344	GO:0016021 \\ GO:0005622 \\ GO:0005886 \\ GO:0005154 \\ GO:0007409 \\ GO:0021954 \\ GO:0048715 \\ GO:0043491 \\ GO:0007165 \\	axonogenesis (GO:0007409);central nervous system neuron development (GO:0021954);negative regulation of oligodendrocyte differentiation (GO:0048715);protein kinase B signaling (GO:0043491);signal transduction (GO:0007165);	epidermal growth factor receptor binding (GO:0005154);	integral component of membrane (GO:0016021);intracellular (GO:0005622);plasma membrane (GO:0005886);	Cell membrane;Complete proteome;Disulfide bond;Glycoprotein;Immunoglobulin domain;Leucine-rich repeat;Membrane;Reference proteome;Repeat;Signal;Transmembrane;Transmembrane helix.;		478	261	478	LIGO1
Locus_10062_Transcript_4/10_Confidence_0.385_Length_4350	4350	Locus_10062_Transcript_4/10_Confidence_0.385_Length_4350	4350	Locus_10062_Transcript_4/10_Confidence_0.385_Length_4350	4350	Q50L44	99.347	0	LIGO1_CHICK	Leucine-rich repeat and immunoglobulin-like domain-containing nogo receptor-interacting protein 1	gga:415344	GO:0016021 \\ GO:0005622 \\ GO:0005886 \\ GO:0005154 \\ GO:0007409 \\ GO:0021954 \\ GO:0048715 \\ GO:0043491 \\ GO:0007165 \\	axonogenesis (GO:0007409);central nervous system neuron development (GO:0021954);negative regulation of oligodendrocyte differentiation (GO:0048715);protein kinase B signaling (GO:0043491);signal transduction (GO:0007165);	epidermal growth factor receptor binding (GO:0005154);	integral component of membrane (GO:0016021);intracellular (GO:0005622);plasma membrane (GO:0005886);	Cell membrane;Complete proteome;Disulfide bond;Glycoprotein;Immunoglobulin domain;Leucine-rich repeat;Membrane;Reference proteome;Repeat;Signal;Transmembrane;Transmembrane helix.;		445	240	445	LIGO1
Locus_10062_Transcript_5/10_Confidence_0.077_Length_397	397	No_sig_nr_hit	No_sig_nr_hit	No_sig_nr_hit	No_sig_nr_hit	No_Uniprotmatch	No_%_identity	No_evalue	No_ID	No_Description	No_KEGG	No_GO	No_GOCC	No_GOBP	No_GOMF	No_keywords		7	3	7	No
Locus_10062_Transcript_6/10_Confidence_0.385_Length_4098	4098	Locus_10062_Transcript_6/10_Confidence_0.385_Length_4098	4098	Locus_10062_Transcript_6/10_Confidence_0.385_Length_4098	4098	Q50L44	99.347	0	LIGO1_CHICK	Leucine-rich repeat and immunoglobulin-like domain-containing nogo receptor-interacting protein 1	gga:415344	GO:0016021 \\ GO:0005622 \\ GO:0005886 \\ GO:0005154 \\ GO:0007409 \\ GO:0021954 \\ GO:0048715 \\ GO:0043491 \\ GO:0007165 \\	axonogenesis (GO:0007409);central nervous system neuron development (GO:0021954);negative regulation of oligodendrocyte differentiation (GO:0048715);protein kinase B signaling (GO:0043491);signal transduction (GO:0007165);	epidermal growth factor receptor binding (GO:0005154);	integral component of membrane (GO:0016021);intracellular (GO:0005622);plasma membrane (GO:0005886);	Cell membrane;Complete proteome;Disulfide bond;Glycoprotein;Immunoglobulin domain;Leucine-rich repeat;Membrane;Reference proteome;Repeat;Signal;Transmembrane;Transmembrane helix.;		477	197	477	LIGO1
Locus_10062_Transcript_7/10_Confidence_0.077_Length_1379	1379	No_sig_nr_hit	No_sig_nr_hit	No_sig_nr_hit	No_sig_nr_hit	No_Uniprotmatch	No_%_identity	No_evalue	No_ID	No_Description	No_KEGG	No_GO	No_GOCC	No_GOBP	No_GOMF	No_keywords		38	36	38	No
Locus_10062_Transcript_8/10_Confidence_0.154_Length_2259	2259	Locus_10062_Transcript_8/10_Confidence_0.154_Length_2259	2259	Locus_10062_Transcript_8/10_Confidence_0.154_Length_2259	2259	Q5ZKF4	94.253	0	HM20A_CHICK	High mobility group protein 20A	gga:415346	GO:0005634 \\ GO:0003677 \\ GO:0006355 \\ GO:0006351 \\	regulation of transcription, DNA-templated (GO:0006355);transcription, DNA-templated (GO:0006351);	DNA binding (GO:0003677);	nucleus (GO:0005634);	Coiled coil;Complete proteome;DNA-binding;Nucleus;Reference proteome;Transcription;Transcription regulation.;		110	126	110	HM20A
Locus_10062_Transcript_9/10_Confidence_0.077_Length_4976	4976	Locus_10062_Transcript_9/10_Confidence_0.077_Length_4976	4976	Locus_10062_Transcript_9/10_Confidence_0.077_Length_4976	4976	Q5ZKF4	94.253	0	HM20A_CHICK	High mobility group protein 20A	gga:415346	GO:0005634 \\ GO:0003677 \\ GO:0006355 \\ GO:0006351 \\	regulation of transcription, DNA-templated (GO:0006355);transcription, DNA-templated (GO:0006351);	DNA binding (GO:0003677);	nucleus (GO:0005634);	Coiled coil;Complete proteome;DNA-binding;Nucleus;Reference proteome;Transcription;Transcription regulation.;		1069	1418	1069	HM20A
Locus_100620_Transcript_1/1_Confidence_1.000_Length_553	553	No_sig_nr_hit	No_sig_nr_hit	No_sig_nr_hit	No_sig_nr_hit	No_Uniprotmatch	No_%_identity	No_evalue	No_ID	No_Description	No_KEGG	No_GO	No_GOCC	No_GOBP	No_GOMF	No_keywords		8	6	8	No
Locus_100621_Transcript_1/1_Confidence_1.000_Length_227	227	No_sig_nr_hit	No_sig_nr_hit	No_sig_nr_hit	No_sig_nr_hit	No_Uniprotmatch	No_%_identity	No_evalue	No_ID	No_Description	No_KEGG	No_GO	No_GOCC	No_GOBP	No_GOMF	No_keywords		0	3	0	No
Locus_100622_Transcript_1/1_Confidence_1.000_Length_383	383	No_sig_nr_hit	No_sig_nr_hit	No_sig_nr_hit	No_sig_nr_hit	No_Uniprotmatch	No_%_identity	No_evalue	No_ID	No_Description	No_KEGG	No_GO	No_GOCC	No_GOBP	No_GOMF	No_keywords		1	5	1	No
Locus_100623_Transcript_1/1_Confidence_1.000_Length_252	252	No_sig_nr_hit	No_sig_nr_hit	No_sig_nr_hit	No_sig_nr_hit	No_Uniprotmatch	No_%_identity	No_evalue	No_ID	No_Description	No_KEGG	No_GO	No_GOCC	No_GOBP	No_GOMF	No_keywords		0	5	0	No
Locus_100624_Transcript_1/1_Confidence_1.000_Length_286	286	Locus_100624_Transcript_1/1_Confidence_1.000_Length_286	286	Locus_100624_Transcript_1/1_Confidence_1.000_Length_286	286	A0A074Z6Y4	80.851	9.51e-36	A0A074Z6Y4_9TREM	Uncharacterized protein {ECO:0000313|EMBL:KER21332.1}	No_KEGG	GO:0005086 \\ GO:0032012 \\	regulation of ARF protein signal transduction (GO:0032012);	ARF guanyl-nucleotide exchange factor activity (GO:0005086);	No_GOCC	Complete proteome {ECO:0000313|Proteomes:UP000054324}.;		10	0	10	A0A074Z6Y4
Locus_100625_Transcript_1/1_Confidence_1.000_Length_228	228	No_sig_nr_hit	No_sig_nr_hit	No_sig_nr_hit	No_sig_nr_hit	No_Uniprotmatch	No_%_identity	No_evalue	No_ID	No_Description	No_KEGG	No_GO	No_GOCC	No_GOBP	No_GOMF	No_keywords		0	3	0	No
Locus_100626_Transcript_1/1_Confidence_1.000_Length_212	212	No_sig_nr_hit	No_sig_nr_hit	No_sig_nr_hit	No_sig_nr_hit	No_Uniprotmatch	No_%_identity	No_evalue	No_ID	No_Description	No_KEGG	No_GO	No_GOCC	No_GOBP	No_GOMF	No_keywords		1	4	1	No
Locus_100627_Transcript_1/2_Confidence_0.286_Length_232	232	Locus_100627_Transcript_1/2_Confidence_0.286_Length_232	232	Locus_100627_Transcript_1/2_Confidence_0.286_Length_232	232	P04210	59.649	1.88e-12	LV1_CHICK	Ig lambda chain V-1 region	No_KEGG	GO:0005576 \\ GO:0003823 \\ GO:0006956 \\ GO:0045087 \\	complement activation (GO:0006956);innate immune response (GO:0045087);	antigen binding (GO:0003823);	extracellular region (GO:0005576);	Complete proteome;Disulfide bond;Immunoglobulin domain;Immunoglobulin V region;Reference proteome;Signal.;		1	2	1	LV1
Locus_100627_Transcript_2/2_Confidence_0.714_Length_255	255	Locus_100627_Transcript_2/2_Confidence_0.714_Length_255	255	Locus_100627_Transcript_2/2_Confidence_0.714_Length_255	255	P04210	59.259	2.26e-12	LV1_CHICK	Ig lambda chain V-1 region	No_KEGG	GO:0005576 \\ GO:0003823 \\ GO:0006956 \\ GO:0045087 \\	complement activation (GO:0006956);innate immune response (GO:0045087);	antigen binding (GO:0003823);	extracellular region (GO:0005576);	Complete proteome;Disulfide bond;Immunoglobulin domain;Immunoglobulin V region;Reference proteome;Signal.;		2	3	2	LV1
Locus_100628_Transcript_1/1_Confidence_1.000_Length_236	236	No_sig_nr_hit	No_sig_nr_hit	No_sig_nr_hit	No_sig_nr_hit	No_Uniprotmatch	No_%_identity	No_evalue	No_ID	No_Description	No_KEGG	No_GO	No_GOCC	No_GOBP	No_GOMF	No_keywords		0	5	0	No
Locus_100629_Transcript_1/1_Confidence_1.000_Length_260	260	No_sig_nr_hit	No_sig_nr_hit	No_sig_nr_hit	No_sig_nr_hit	No_Uniprotmatch	No_%_identity	No_evalue	No_ID	No_Description	No_KEGG	No_GO	No_GOCC	No_GOBP	No_GOMF	No_keywords		2	2	2	No
Locus_10063_Transcript_1/1_Confidence_1.000_Length_370	370	No_sig_nr_hit	No_sig_nr_hit	No_sig_nr_hit	No_sig_nr_hit	No_Uniprotmatch	No_%_identity	No_evalue	No_ID	No_Description	No_KEGG	No_GO	No_GOCC	No_GOBP	No_GOMF	No_keywords		11	0	11	No
Locus_100631_Transcript_1/1_Confidence_1.000_Length_218	218	No_sig_nr_hit	No_sig_nr_hit	No_sig_nr_hit	No_sig_nr_hit	No_Uniprotmatch	No_%_identity	No_evalue	No_ID	No_Description	No_KEGG	No_GO	No_GOCC	No_GOBP	No_GOMF	No_keywords		2	2	2	No
Locus_100632_Transcript_1/1_Confidence_1.000_Length_231	231	No_sig_nr_hit	No_sig_nr_hit	No_sig_nr_hit	No_sig_nr_hit	No_Uniprotmatch	No_%_identity	No_evalue	No_ID	No_Description	No_KEGG	No_GO	No_GOCC	No_GOBP	No_GOMF	No_keywords		0	4	0	No
Locus_100633_Transcript_1/1_Confidence_1.000_Length_215	215	No_sig_nr_hit	No_sig_nr_hit	No_sig_nr_hit	No_sig_nr_hit	No_Uniprotmatch	No_%_identity	No_evalue	No_ID	No_Description	No_KEGG	No_GO	No_GOCC	No_GOBP	No_GOMF	No_keywords		3	2	3	No
Locus_100634_Transcript_1/1_Confidence_1.000_Length_370	370	No_sig_nr_hit	No_sig_nr_hit	No_sig_nr_hit	No_sig_nr_hit	No_Uniprotmatch	No_%_identity	No_evalue	No_ID	No_Description	No_KEGG	No_GO	No_GOCC	No_GOBP	No_GOMF	No_keywords		1	7	1	No
Locus_100635_Transcript_1/1_Confidence_1.000_Length_249	249	No_sig_nr_hit	No_sig_nr_hit	No_sig_nr_hit	No_sig_nr_hit	No_Uniprotmatch	No_%_identity	No_evalue	No_ID	No_Description	No_KEGG	No_GO	No_GOCC	No_GOBP	No_GOMF	No_keywords		2	4	2	No
Locus_100636_Transcript_1/1_Confidence_1.000_Length_290	290	No_sig_nr_hit	No_sig_nr_hit	No_sig_nr_hit	No_sig_nr_hit	No_Uniprotmatch	No_%_identity	No_evalue	No_ID	No_Description	No_KEGG	No_GO	No_GOCC	No_GOBP	No_GOMF	No_keywords		3	2	3	No
Locus_100637_Transcript_1/1_Confidence_1.000_Length_299	299	No_sig_nr_hit	No_sig_nr_hit	No_sig_nr_hit	No_sig_nr_hit	No_Uniprotmatch	No_%_identity	No_evalue	No_ID	No_Description	No_KEGG	No_GO	No_GOCC	No_GOBP	No_GOMF	No_keywords		6	0	6	No
Locus_100638_Transcript_1/1_Confidence_1.000_Length_382	382	Locus_100638_Transcript_1/1_Confidence_1.000_Length_382	382	Locus_100638_Transcript_1/1_Confidence_1.000_Length_382	382	A0A094KVV5	82.979	1.35e-15	A0A094KVV5_9AVES	Uncharacterized protein {ECO:0000313|EMBL:KFZ63298.1}	No_KEGG	No_GOcodes	No_GOBP	No_GOMF	No_GOCC	Complete proteome {ECO:0000313|Proteomes:UP000053854}.;		14	7	14	A0A094KVV5
Locus_100639_Transcript_1/1_Confidence_1.000_Length_395	395	No_sig_nr_hit	No_sig_nr_hit	No_sig_nr_hit	No_sig_nr_hit	No_Uniprotmatch	No_%_identity	No_evalue	No_ID	No_Description	No_KEGG	No_GO	No_GOCC	No_GOBP	No_GOMF	No_keywords		3	5	3	No
Locus_10064_Transcript_1/3_Confidence_0.714_Length_3755	3755	Locus_10064_Transcript_1/3_Confidence_0.714_Length_3755	3755	Locus_10064_Transcript_1/3_Confidence_0.714_Length_3755	3755	Q56P03	64.234	2.27e-85	EAPP_HUMAN	E2F-associated phosphoprotein	hsa:55837	GO:0005737 \\ GO:0005794 \\ GO:0005634 \\ GO:0034244 \\ GO:0008284 \\ GO:0032968 \\	negative regulation of transcription elongation from RNA polymerase II promoter (GO:0034244);positive regulation of cell proliferation (GO:0008284);positive regulation of transcription elongation from RNA polymerase II promoter (GO:0032968);	No_GOMF	cytoplasm (GO:0005737);Golgi apparatus (GO:0005794);nucleus (GO:0005634);	Acetylation;Complete proteome;Cytoplasm;Nucleus;Phosphoprotein;Polymorphism;Reference proteome.;		381	309	381	EAPP
Locus_10064_Transcript_2/3_Confidence_0.714_Length_4532	4532	Locus_10064_Transcript_2/3_Confidence_0.714_Length_4532	4532	Locus_10064_Transcript_2/3_Confidence_0.714_Length_4532	4532	Q56P03	67.978	1.12e-43	EAPP_HUMAN	E2F-associated phosphoprotein	hsa:55837	GO:0005737 \\ GO:0005794 \\ GO:0005634 \\ GO:0034244 \\ GO:0008284 \\ GO:0032968 \\	negative regulation of transcription elongation from RNA polymerase II promoter (GO:0034244);positive regulation of cell proliferation (GO:0008284);positive regulation of transcription elongation from RNA polymerase II promoter (GO:0032968);	No_GOMF	cytoplasm (GO:0005737);Golgi apparatus (GO:0005794);nucleus (GO:0005634);	Acetylation;Complete proteome;Cytoplasm;Nucleus;Phosphoprotein;Polymorphism;Reference proteome.;		335	308	335	EAPP
Locus_100640_Transcript_1/1_Confidence_1.000_Length_478	478	No_sig_nr_hit	No_sig_nr_hit	No_sig_nr_hit	No_sig_nr_hit	No_Uniprotmatch	No_%_identity	No_evalue	No_ID	No_Description	No_KEGG	No_GO	No_GOCC	No_GOBP	No_GOMF	No_keywords		6	5	6	No
Locus_100641_Transcript_1/1_Confidence_1.000_Length_208	208	No_sig_nr_hit	No_sig_nr_hit	No_sig_nr_hit	No_sig_nr_hit	No_Uniprotmatch	No_%_identity	No_evalue	No_ID	No_Description	No_KEGG	No_GO	No_GOCC	No_GOBP	No_GOMF	No_keywords		0	3	0	No
Locus_100642_Transcript_1/1_Confidence_1.000_Length_386	386	No_sig_nr_hit	No_sig_nr_hit	No_sig_nr_hit	No_sig_nr_hit	No_Uniprotmatch	No_%_identity	No_evalue	No_ID	No_Description	No_KEGG	No_GO	No_GOCC	No_GOBP	No_GOMF	No_keywords		4	3	4	No
Locus_100643_Transcript_1/1_Confidence_1.000_Length_279	279	No_sig_nr_hit	No_sig_nr_hit	No_sig_nr_hit	No_sig_nr_hit	No_Uniprotmatch	No_%_identity	No_evalue	No_ID	No_Description	No_KEGG	No_GO	No_GOCC	No_GOBP	No_GOMF	No_keywords		1	2	1	No
Locus_100644_Transcript_1/1_Confidence_1.000_Length_310	310	No_sig_nr_hit	No_sig_nr_hit	No_sig_nr_hit	No_sig_nr_hit	No_Uniprotmatch	No_%_identity	No_evalue	No_ID	No_Description	No_KEGG	No_GO	No_GOCC	No_GOBP	No_GOMF	No_keywords		6	1	6	No
Locus_100645_Transcript_1/1_Confidence_1.000_Length_360	360	No_sig_nr_hit	No_sig_nr_hit	No_sig_nr_hit	No_sig_nr_hit	No_Uniprotmatch	No_%_identity	No_evalue	No_ID	No_Description	No_KEGG	No_GO	No_GOCC	No_GOBP	No_GOMF	No_keywords		0	5	0	No
Locus_100647_Transcript_1/1_Confidence_1.000_Length_220	220	No_sig_nr_hit	No_sig_nr_hit	No_sig_nr_hit	No_sig_nr_hit	No_Uniprotmatch	No_%_identity	No_evalue	No_ID	No_Description	No_KEGG	No_GO	No_GOCC	No_GOBP	No_GOMF	No_keywords		0	4	0	No
Locus_100649_Transcript_1/1_Confidence_1.000_Length_482	482	No_sig_nr_hit	No_sig_nr_hit	No_sig_nr_hit	No_sig_nr_hit	No_Uniprotmatch	No_%_identity	No_evalue	No_ID	No_Description	No_KEGG	No_GO	No_GOCC	No_GOBP	No_GOMF	No_keywords		1	18	1	No
Locus_10065_Transcript_4/6_Confidence_0.588_Length_368	368	No_sig_nr_hit	No_sig_nr_hit	No_sig_nr_hit	No_sig_nr_hit	No_Uniprotmatch	No_%_identity	No_evalue	No_ID	No_Description	No_KEGG	No_GO	No_GOCC	No_GOBP	No_GOMF	No_keywords		37	16	37	No
Locus_10065_Transcript_5/6_Confidence_0.588_Length_722	722	No_sig_nr_hit	No_sig_nr_hit	No_sig_nr_hit	No_sig_nr_hit	R7VX65	31.551	5.67e-15	R7VX65_COLLI	Uncharacterized protein {ECO:0000313|EMBL:EMC87722.1}	No_KEGG	GO:0016021 \\	No_GOBP	No_GOMF	integral component of membrane (GO:0016021);	Complete proteome {ECO:0000313|Proteomes:UP000053872};Membrane {ECO:0000256|SAM:Phobius};Transmembrane {ECO:0000256|SAM:Phobius};Transmembrane helix {ECO:0000256|SAM:Phobius}.;		103	81	103	R7VX65
Locus_100650_Transcript_1/1_Confidence_1.000_Length_214	214	No_sig_nr_hit	No_sig_nr_hit	No_sig_nr_hit	No_sig_nr_hit	No_Uniprotmatch	No_%_identity	No_evalue	No_ID	No_Description	No_KEGG	No_GO	No_GOCC	No_GOBP	No_GOMF	No_keywords		1	3	1	No
Locus_100651_Transcript_1/1_Confidence_1.000_Length_206	206	No_sig_nr_hit	No_sig_nr_hit	No_sig_nr_hit	No_sig_nr_hit	No_Uniprotmatch	No_%_identity	No_evalue	No_ID	No_Description	No_KEGG	No_GO	No_GOCC	No_GOBP	No_GOMF	No_keywords		0	4	0	No
Locus_100652_Transcript_1/1_Confidence_1.000_Length_329	329	No_sig_nr_hit	No_sig_nr_hit	No_sig_nr_hit	No_sig_nr_hit	No_Uniprotmatch	No_%_identity	No_evalue	No_ID	No_Description	No_KEGG	No_GO	No_GOCC	No_GOBP	No_GOMF	No_keywords		9	3	9	No
Locus_100653_Transcript_1/1_Confidence_1.000_Length_212	212	Locus_100653_Transcript_1/1_Confidence_1.000_Length_212	212	Locus_100653_Transcript_1/1_Confidence_1.000_Length_212	212	P79100	91.429	2.48e-37	TRPC4_BOVIN	Short transient receptor potential channel 4	bta:282102	GO:0005829 \\ GO:0005887 \\ GO:0015279 \\ GO:0006828 \\ GO:0051480 \\	manganese ion transport (GO:0006828);regulation of cytosolic calcium ion concentration (GO:0051480);	store-operated calcium channel activity (GO:0015279);	cytosol (GO:0005829);integral component of plasma membrane (GO:0005887);	Alternative splicing;ANK repeat;Calcium;Calcium channel;Calcium transport;Cell membrane;Coiled coil;Complete proteome;Ion channel;Ion transport;Membrane;Phosphoprotein;Reference proteome;Repeat;Transmembrane;Transmembrane helix;Transport.;		1	1	1	TRPC4
Locus_100654_Transcript_1/1_Confidence_1.000_Length_205	205	No_sig_nr_hit	No_sig_nr_hit	No_sig_nr_hit	No_sig_nr_hit	No_Uniprotmatch	No_%_identity	No_evalue	No_ID	No_Description	No_KEGG	No_GO	No_GOCC	No_GOBP	No_GOMF	No_keywords		2	1	2	No
Locus_100655_Transcript_1/1_Confidence_1.000_Length_233	233	No_sig_nr_hit	No_sig_nr_hit	No_sig_nr_hit	No_sig_nr_hit	No_Uniprotmatch	No_%_identity	No_evalue	No_ID	No_Description	No_KEGG	No_GO	No_GOCC	No_GOBP	No_GOMF	No_keywords		0	1	0	No
Locus_100657_Transcript_1/1_Confidence_1.000_Length_772	772	Locus_100657_Transcript_1/1_Confidence_1.000_Length_772	772	Locus_100657_Transcript_1/1_Confidence_1.000_Length_772	772	A0A091SNY9	40.252	5.6e-17	A0A091SNY9_9AVES	Uncharacterized protein {ECO:0000313|EMBL:KFQ60407.1}	No_KEGG	GO:0003723 \\ GO:0003964 \\	No_GOBP	RNA binding (GO:0003723);RNA-directed DNA polymerase activity (GO:0003964);	No_GOCC	Complete proteome {ECO:0000313|Proteomes:UP000054150}.;		14	18	14	A0A091SNY9
Locus_100658_Transcript_1/1_Confidence_1.000_Length_267	267	No_sig_nr_hit	No_sig_nr_hit	No_sig_nr_hit	No_sig_nr_hit	No_Uniprotmatch	No_%_identity	No_evalue	No_ID	No_Description	No_KEGG	No_GO	No_GOCC	No_GOBP	No_GOMF	No_keywords		1	3	1	No
Locus_100659_Transcript_1/1_Confidence_1.000_Length_322	322	No_sig_nr_hit	No_sig_nr_hit	No_sig_nr_hit	No_sig_nr_hit	No_Uniprotmatch	No_%_identity	No_evalue	No_ID	No_Description	No_KEGG	No_GO	No_GOCC	No_GOBP	No_GOMF	No_keywords		2	4	2	No
Locus_10066_Transcript_1/2_Confidence_0.750_Length_3074	3074	Locus_10066_Transcript_1/2_Confidence_0.750_Length_3074	3074	Locus_10066_Transcript_1/2_Confidence_0.750_Length_3074	3074	Q5C9Z4	73.643	0	NOM1_HUMAN	Nucleolar MIF4G domain-containing protein 1	hsa:64434	GO:0005730 \\ GO:0005634 \\ GO:0044822 \\ GO:0003723 \\ GO:0022008 \\ GO:0042274 \\	neurogenesis (GO:0022008);ribosomal small subunit biogenesis (GO:0042274);	poly(A) RNA binding (GO:0044822);RNA binding (GO:0003723);	nucleolus (GO:0005730);nucleus (GO:0005634);	Complete proteome;Nucleus;Phosphoprotein;Polymorphism;Reference proteome.;		194	238	194	NOM1
Locus_10066_Transcript_2/2_Confidence_0.750_Length_3053	3053	Locus_10066_Transcript_2/2_Confidence_0.750_Length_3053	3053	Locus_10066_Transcript_2/2_Confidence_0.750_Length_3053	3053	Q5C9Z4	73.643	0	NOM1_HUMAN	Nucleolar MIF4G domain-containing protein 1	hsa:64434	GO:0005730 \\ GO:0005634 \\ GO:0044822 \\ GO:0003723 \\ GO:0022008 \\ GO:0042274 \\	neurogenesis (GO:0022008);ribosomal small subunit biogenesis (GO:0042274);	poly(A) RNA binding (GO:0044822);RNA binding (GO:0003723);	nucleolus (GO:0005730);nucleus (GO:0005634);	Complete proteome;Nucleus;Phosphoprotein;Polymorphism;Reference proteome.;		187	168	187	NOM1
Locus_100660_Transcript_1/1_Confidence_1.000_Length_284	284	No_sig_nr_hit	No_sig_nr_hit	No_sig_nr_hit	No_sig_nr_hit	No_Uniprotmatch	No_%_identity	No_evalue	No_ID	No_Description	No_KEGG	No_GO	No_GOCC	No_GOBP	No_GOMF	No_keywords		1	5	1	No
Locus_100662_Transcript_1/1_Confidence_1.000_Length_335	335	No_sig_nr_hit	No_sig_nr_hit	No_sig_nr_hit	No_sig_nr_hit	No_Uniprotmatch	No_%_identity	No_evalue	No_ID	No_Description	No_KEGG	No_GO	No_GOCC	No_GOBP	No_GOMF	No_keywords		2	2	2	No
Locus_100664_Transcript_1/1_Confidence_1.000_Length_229	229	Locus_100664_Transcript_1/1_Confidence_1.000_Length_229	229	Locus_100664_Transcript_1/1_Confidence_1.000_Length_229	229	H2KUW5	59.722	9.14e-20	H2KUW5_CLOSI	Endoglycoceramidase {ECO:0000313|EMBL:GAA34745.2}	No_KEGG	GO:0004553 \\ GO:0005975 \\	carbohydrate metabolic process (GO:0005975);	hydrolase activity, hydrolyzing O-glycosyl compounds (GO:0004553);	No_GOCC	Complete proteome {ECO:0000313|Proteomes:UP000008909};Glycosidase {ECO:0000256|RuleBase:RU361153};Hydrolase {ECO:0000256|RuleBase:RU361153};Reference proteome {ECO:0000313|Proteomes:UP000008909};Signal {ECO:0000256|SAM:SignalP}.;		1	0	1	H2KUW5
Locus_100666_Transcript_1/1_Confidence_1.000_Length_283	283	No_sig_nr_hit	No_sig_nr_hit	No_sig_nr_hit	No_sig_nr_hit	No_Uniprotmatch	No_%_identity	No_evalue	No_ID	No_Description	No_KEGG	No_GO	No_GOCC	No_GOBP	No_GOMF	No_keywords		2	1	2	No
Locus_100668_Transcript_1/1_Confidence_1.000_Length_265	265	No_sig_nr_hit	No_sig_nr_hit	No_sig_nr_hit	No_sig_nr_hit	No_Uniprotmatch	No_%_identity	No_evalue	No_ID	No_Description	No_KEGG	No_GO	No_GOCC	No_GOBP	No_GOMF	No_keywords		2	4	2	No
Locus_10067_Transcript_1/2_Confidence_0.750_Length_1248	1248	Locus_10067_Transcript_1/2_Confidence_0.750_Length_1248	1248	Locus_10067_Transcript_1/2_Confidence_0.750_Length_1248	1248	U3KJV0	90.805	2.72e-47	U3KJV0_FICAL	Uncharacterized protein {ECO:0000313|Ensembl:ENSFALP00000015304}	No_KEGG	No_GOcodes	No_GOBP	No_GOMF	No_GOCC	Complete proteome {ECO:0000313|Proteomes:UP000016665};Reference proteome {ECO:0000313|Proteomes:UP000016665}.;		1563	1712	1563	U3KJV0
Locus_100670_Transcript_1/1_Confidence_1.000_Length_367	367	No_sig_nr_hit	No_sig_nr_hit	No_sig_nr_hit	No_sig_nr_hit	No_Uniprotmatch	No_%_identity	No_evalue	No_ID	No_Description	No_KEGG	No_GO	No_GOCC	No_GOBP	No_GOMF	No_keywords		1	4	1	No
Locus_100671_Transcript_1/1_Confidence_1.000_Length_233	233	No_sig_nr_hit	No_sig_nr_hit	No_sig_nr_hit	No_sig_nr_hit	No_Uniprotmatch	No_%_identity	No_evalue	No_ID	No_Description	No_KEGG	No_GO	No_GOCC	No_GOBP	No_GOMF	No_keywords		2	3	2	No
Locus_100673_Transcript_1/1_Confidence_1.000_Length_710	710	No_sig_nr_hit	No_sig_nr_hit	No_sig_nr_hit	No_sig_nr_hit	No_Uniprotmatch	No_%_identity	No_evalue	No_ID	No_Description	No_KEGG	No_GO	No_GOCC	No_GOBP	No_GOMF	No_keywords		5	18	5	No
Locus_100674_Transcript_1/1_Confidence_1.000_Length_203	203	No_sig_nr_hit	No_sig_nr_hit	No_sig_nr_hit	No_sig_nr_hit	No_Uniprotmatch	No_%_identity	No_evalue	No_ID	No_Description	No_KEGG	No_GO	No_GOCC	No_GOBP	No_GOMF	No_keywords		2	1	2	No
Locus_100675_Transcript_1/1_Confidence_1.000_Length_267	267	No_sig_nr_hit	No_sig_nr_hit	No_sig_nr_hit	No_sig_nr_hit	No_Uniprotmatch	No_%_identity	No_evalue	No_ID	No_Description	No_KEGG	No_GO	No_GOCC	No_GOBP	No_GOMF	No_keywords		3	3	3	No
Locus_100676_Transcript_1/1_Confidence_1.000_Length_254	254	No_sig_nr_hit	No_sig_nr_hit	No_sig_nr_hit	No_sig_nr_hit	No_Uniprotmatch	No_%_identity	No_evalue	No_ID	No_Description	No_KEGG	No_GO	No_GOCC	No_GOBP	No_GOMF	No_keywords		5	5	5	No
Locus_100677_Transcript_1/1_Confidence_1.000_Length_221	221	No_sig_nr_hit	No_sig_nr_hit	No_sig_nr_hit	No_sig_nr_hit	No_Uniprotmatch	No_%_identity	No_evalue	No_ID	No_Description	No_KEGG	No_GO	No_GOCC	No_GOBP	No_GOMF	No_keywords		6	0	6	No
Locus_100679_Transcript_1/1_Confidence_1.000_Length_280	280	No_sig_nr_hit	No_sig_nr_hit	No_sig_nr_hit	No_sig_nr_hit	No_Uniprotmatch	No_%_identity	No_evalue	No_ID	No_Description	No_KEGG	No_GO	No_GOCC	No_GOBP	No_GOMF	No_keywords		9	2	9	No
Locus_10068_Transcript_1/1_Confidence_1.000_Length_331	331	No_sig_nr_hit	No_sig_nr_hit	No_sig_nr_hit	No_sig_nr_hit	No_Uniprotmatch	No_%_identity	No_evalue	No_ID	No_Description	No_KEGG	No_GO	No_GOCC	No_GOBP	No_GOMF	No_keywords		11	1	11	No
Locus_100680_Transcript_1/1_Confidence_1.000_Length_220	220	No_sig_nr_hit	No_sig_nr_hit	No_sig_nr_hit	No_sig_nr_hit	No_Uniprotmatch	No_%_identity	No_evalue	No_ID	No_Description	No_KEGG	No_GO	No_GOCC	No_GOBP	No_GOMF	No_keywords		1	3	1	No
Locus_100683_Transcript_1/1_Confidence_1.000_Length_282	282	No_sig_nr_hit	No_sig_nr_hit	No_sig_nr_hit	No_sig_nr_hit	No_Uniprotmatch	No_%_identity	No_evalue	No_ID	No_Description	No_KEGG	No_GO	No_GOCC	No_GOBP	No_GOMF	No_keywords		3	8	3	No
Locus_100685_Transcript_1/1_Confidence_1.000_Length_218	218	No_sig_nr_hit	No_sig_nr_hit	No_sig_nr_hit	No_sig_nr_hit	No_Uniprotmatch	No_%_identity	No_evalue	No_ID	No_Description	No_KEGG	No_GO	No_GOCC	No_GOBP	No_GOMF	No_keywords		1	4	1	No
Locus_100686_Transcript_1/1_Confidence_1.000_Length_398	398	No_sig_nr_hit	No_sig_nr_hit	No_sig_nr_hit	No_sig_nr_hit	No_Uniprotmatch	No_%_identity	No_evalue	No_ID	No_Description	No_KEGG	No_GO	No_GOCC	No_GOBP	No_GOMF	No_keywords		4	6	4	No
Locus_100687_Transcript_1/1_Confidence_1.000_Length_206	206	No_sig_nr_hit	No_sig_nr_hit	No_sig_nr_hit	No_sig_nr_hit	No_Uniprotmatch	No_%_identity	No_evalue	No_ID	No_Description	No_KEGG	No_GO	No_GOCC	No_GOBP	No_GOMF	No_keywords		0	0	0	No
Locus_100688_Transcript_1/1_Confidence_1.000_Length_217	217	No_sig_nr_hit	No_sig_nr_hit	No_sig_nr_hit	No_sig_nr_hit	No_Uniprotmatch	No_%_identity	No_evalue	No_ID	No_Description	No_KEGG	No_GO	No_GOCC	No_GOBP	No_GOMF	No_keywords		6	0	6	No
Locus_100689_Transcript_1/1_Confidence_1.000_Length_209	209	Locus_100689_Transcript_1/1_Confidence_1.000_Length_209	209	Locus_100689_Transcript_1/1_Confidence_1.000_Length_209	209	A0A074Z005	56.14	1.89e-07	A0A074Z005_9TREM	Uncharacterized protein {ECO:0000313|EMBL:KER20243.1}	No_KEGG	GO:0046872 \\ GO:0004222 \\	No_GOBP	metal ion binding (GO:0046872);metalloendopeptidase activity (GO:0004222);	No_GOCC	Complete proteome {ECO:0000313|Proteomes:UP000054324};Hydrolase {ECO:0000256|RuleBase:RU003435,;ECO:0000256|SAAS:SAAS00420807};Metal-binding {ECO:0000256|RuleBase:RU003435,;ECO:0000256|SAAS:SAAS00420799};Metalloprotease {ECO:0000256|RuleBase:RU003435,;ECO:0000256|SAAS:SAAS00420807};Protease {ECO:0000256|RuleBase:RU003435,;ECO:0000256|SAAS:SAAS00420807};Zinc {ECO:0000256|RuleBase:RU003435, ECO:000…		2	0	2	A0A074Z005
Locus_10069_Transcript_1/1_Confidence_1.000_Length_2265	2265	Locus_10069_Transcript_1/1_Confidence_1.000_Length_2265	2265	Locus_10069_Transcript_1/1_Confidence_1.000_Length_2265	2265	Q4V7C9	91.304	5.62e-74	NKAP_RAT	NF-kappa-B-activating protein	rno:298342	GO:0005634 \\ GO:0003682 \\ GO:0045892 \\ GO:0007219 \\ GO:0046638 \\ GO:0006351 \\	negative regulation of transcription, DNA-templated (GO:0045892);Notch signaling pathway (GO:0007219);positive regulation of alpha-beta T cell differentiation (GO:0046638);transcription, DNA-templated (GO:0006351);	chromatin binding (GO:0003682);	nucleus (GO:0005634);	Acetylation;Complete proteome;Notch signaling pathway;Nucleus;Phosphoprotein;Reference proteome;Repressor;Transcription;Transcription regulation.;		926	849	926	NKAP
Locus_100690_Transcript_1/1_Confidence_1.000_Length_303	303	No_sig_nr_hit	No_sig_nr_hit	No_sig_nr_hit	No_sig_nr_hit	No_Uniprotmatch	No_%_identity	No_evalue	No_ID	No_Description	No_KEGG	No_GO	No_GOCC	No_GOBP	No_GOMF	No_keywords		0	5	0	No
Locus_100691_Transcript_1/1_Confidence_1.000_Length_301	301	No_sig_nr_hit	No_sig_nr_hit	No_sig_nr_hit	No_sig_nr_hit	No_Uniprotmatch	No_%_identity	No_evalue	No_ID	No_Description	No_KEGG	No_GO	No_GOCC	No_GOBP	No_GOMF	No_keywords		2	1	2	No
Locus_100692_Transcript_1/1_Confidence_1.000_Length_255	255	No_sig_nr_hit	No_sig_nr_hit	No_sig_nr_hit	No_sig_nr_hit	No_Uniprotmatch	No_%_identity	No_evalue	No_ID	No_Description	No_KEGG	No_GO	No_GOCC	No_GOBP	No_GOMF	No_keywords		3	1	3	No
Locus_100693_Transcript_1/1_Confidence_1.000_Length_249	249	No_sig_nr_hit	No_sig_nr_hit	No_sig_nr_hit	No_sig_nr_hit	No_Uniprotmatch	No_%_identity	No_evalue	No_ID	No_Description	No_KEGG	No_GO	No_GOCC	No_GOBP	No_GOMF	No_keywords		3	2	3	No
Locus_100694_Transcript_1/1_Confidence_1.000_Length_468	468	Locus_100694_Transcript_1/1_Confidence_1.000_Length_468	468	Locus_100694_Transcript_1/1_Confidence_1.000_Length_468	468	P51826	79.259	4.84e-61	AFF3_HUMAN	AF4/FMR2 family member 3	hsa:3899	GO:0005737 \\ GO:0005654 \\ GO:0005634 \\ GO:0003690 \\ GO:0035116 \\ GO:0006355 \\ GO:0034612 \\ GO:0006351 \\	embryonic hindlimb morphogenesis (GO:0035116);regulation of transcription, DNA-templated (GO:0006355);response to tumor necrosis factor (GO:0034612);transcription, DNA-templated (GO:0006351);	double-stranded DNA binding (GO:0003690);	cytoplasm (GO:0005737);nucleoplasm (GO:0005654);nucleus (GO:0005634);	Activator;Alternative splicing;Complete proteome;DNA-binding;Nucleus;Phosphoprotein;Polymorphism;Reference proteome;Transcription;Transcription regulation.;		6	8	6	AFF3
Locus_100695_Transcript_1/1_Confidence_1.000_Length_255	255	No_sig_nr_hit	No_sig_nr_hit	No_sig_nr_hit	No_sig_nr_hit	No_Uniprotmatch	No_%_identity	No_evalue	No_ID	No_Description	No_KEGG	No_GO	No_GOCC	No_GOBP	No_GOMF	No_keywords		3	2	3	No
Locus_100696_Transcript_1/1_Confidence_1.000_Length_368	368	No_sig_nr_hit	No_sig_nr_hit	No_sig_nr_hit	No_sig_nr_hit	No_Uniprotmatch	No_%_identity	No_evalue	No_ID	No_Description	No_KEGG	No_GO	No_GOCC	No_GOBP	No_GOMF	No_keywords		1	4	1	No
Locus_100697_Transcript_1/1_Confidence_1.000_Length_213	213	No_sig_nr_hit	No_sig_nr_hit	No_sig_nr_hit	No_sig_nr_hit	No_Uniprotmatch	No_%_identity	No_evalue	No_ID	No_Description	No_KEGG	No_GO	No_GOCC	No_GOBP	No_GOMF	No_keywords		1	0	1	No
Locus_100698_Transcript_1/1_Confidence_1.000_Length_338	338	No_sig_nr_hit	No_sig_nr_hit	No_sig_nr_hit	No_sig_nr_hit	No_Uniprotmatch	No_%_identity	No_evalue	No_ID	No_Description	No_KEGG	No_GO	No_GOCC	No_GOBP	No_GOMF	No_keywords		2	4	2	No
Locus_100699_Transcript_1/1_Confidence_1.000_Length_201	201	No_sig_nr_hit	No_sig_nr_hit	No_sig_nr_hit	No_sig_nr_hit	No_Uniprotmatch	No_%_identity	No_evalue	No_ID	No_Description	No_KEGG	No_GO	No_GOCC	No_GOBP	No_GOMF	No_keywords		0	3	0	No
Locus_1007_Transcript_1/1_Confidence_1.000_Length_539	539	No_sig_nr_hit	No_sig_nr_hit	No_sig_nr_hit	No_sig_nr_hit	No_Uniprotmatch	No_%_identity	No_evalue	No_ID	No_Description	No_KEGG	No_GO	No_GOCC	No_GOBP	No_GOMF	No_keywords		14	0	14	No
Locus_10070_Transcript_1/5_Confidence_0.250_Length_499	499	Locus_10070_Transcript_1/5_Confidence_0.250_Length_499	499	Locus_10070_Transcript_1/5_Confidence_0.250_Length_499	499	Q9GL77	92.5	3.96e-30	S4A4_BOVIN	Electrogenic sodium bicarbonate cotransporter 1	bta:282360	GO:0016323 \\ GO:0016021 \\ GO:0008509 \\ GO:0005452 \\ GO:0008510 \\ GO:0098656 \\ GO:0015701 \\ GO:0035725 \\ GO:0006814 \\	anion transmembrane transport (GO:0098656);bicarbonate transport (GO:0015701);sodium ion transmembrane transport (GO:0035725);sodium ion transport (GO:0006814);	anion transmembrane transporter activity (GO:0008509);inorganic anion exchanger activity (GO:0005452);sodium (GO:0008510);	basolateral plasma membrane (GO:0016323);integral component of membrane (GO:0016021);	Cell membrane;Complete proteome;Disulfide bond;Glycoprotein;Ion transport;Membrane;Phosphoprotein;Reference proteome;Sodium;Sodium transport;Symport;Transmembrane;Transmembrane helix;Transport.;		4	1	4	S4A4
Locus_10070_Transcript_2/5_Confidence_0.167_Length_507	507	No_sig_nr_hit	No_sig_nr_hit	No_sig_nr_hit	No_sig_nr_hit	No_Uniprotmatch	No_%_identity	No_evalue	No_ID	No_Description	No_KEGG	No_GO	No_GOCC	No_GOBP	No_GOMF	No_keywords		4	3	4	No
Locus_10070_Transcript_3/5_Confidence_0.250_Length_662	662	Locus_10070_Transcript_3/5_Confidence_0.250_Length_662	662	Locus_10070_Transcript_3/5_Confidence_0.250_Length_662	662	Q4U116	93.182	1.15e-19	S4A4_PIG	Electrogenic sodium bicarbonate cotransporter 1	ssc:503546	GO:0016323 \\ GO:0016021 \\ GO:0008509 \\ GO:0005452 \\ GO:0008510 \\ GO:0098656 \\ GO:0015701 \\ GO:0035725 \\ GO:0006814 \\	anion transmembrane transport (GO:0098656);bicarbonate transport (GO:0015701);sodium ion transmembrane transport (GO:0035725);sodium ion transport (GO:0006814);	anion transmembrane transporter activity (GO:0008509);inorganic anion exchanger activity (GO:0005452);sodium (GO:0008510);	basolateral plasma membrane (GO:0016323);integral component of membrane (GO:0016021);	Alternative splicing;Cell membrane;Complete proteome;Disulfide bond;Glycoprotein;Ion transport;Membrane;Phosphoprotein;Reference proteome;Sodium;Sodium transport;Symport;Transmembrane;Transmembrane helix;Transport.;		7	8	7	S4A4
Locus_10070_Transcript_4/5_Confidence_0.583_Length_3748	3748	Locus_10070_Transcript_4/5_Confidence_0.583_Length_3748	3748	Locus_10070_Transcript_4/5_Confidence_0.583_Length_3748	3748	Q4U116	92.558	0	S4A4_PIG	Electrogenic sodium bicarbonate cotransporter 1	ssc:503546	GO:0016323 \\ GO:0016021 \\ GO:0008509 \\ GO:0005452 \\ GO:0008510 \\ GO:0098656 \\ GO:0015701 \\ GO:0035725 \\ GO:0006814 \\	anion transmembrane transport (GO:0098656);bicarbonate transport (GO:0015701);sodium ion transmembrane transport (GO:0035725);sodium ion transport (GO:0006814);	anion transmembrane transporter activity (GO:0008509);inorganic anion exchanger activity (GO:0005452);sodium (GO:0008510);	basolateral plasma membrane (GO:0016323);integral component of membrane (GO:0016021);	Alternative splicing;Cell membrane;Complete proteome;Disulfide bond;Glycoprotein;Ion transport;Membrane;Phosphoprotein;Reference proteome;Sodium;Sodium transport;Symport;Transmembrane;Transmembrane helix;Transport.;		254	278	254	S4A4
Locus_10070_Transcript_5/5_Confidence_0.667_Length_3721	3721	Locus_10070_Transcript_5/5_Confidence_0.667_Length_3721	3721	Locus_10070_Transcript_5/5_Confidence_0.667_Length_3721	3721	Q4U116	92	0	S4A4_PIG	Electrogenic sodium bicarbonate cotransporter 1	ssc:503546	GO:0016323 \\ GO:0016021 \\ GO:0008509 \\ GO:0005452 \\ GO:0008510 \\ GO:0098656 \\ GO:0015701 \\ GO:0035725 \\ GO:0006814 \\	anion transmembrane transport (GO:0098656);bicarbonate transport (GO:0015701);sodium ion transmembrane transport (GO:0035725);sodium ion transport (GO:0006814);	anion transmembrane transporter activity (GO:0008509);inorganic anion exchanger activity (GO:0005452);sodium (GO:0008510);	basolateral plasma membrane (GO:0016323);integral component of membrane (GO:0016021);	Alternative splicing;Cell membrane;Complete proteome;Disulfide bond;Glycoprotein;Ion transport;Membrane;Phosphoprotein;Reference proteome;Sodium;Sodium transport;Symport;Transmembrane;Transmembrane helix;Transport.;		265	292	265	S4A4
Locus_100700_Transcript_1/1_Confidence_1.000_Length_264	264	No_sig_nr_hit	No_sig_nr_hit	No_sig_nr_hit	No_sig_nr_hit	No_Uniprotmatch	No_%_identity	No_evalue	No_ID	No_Description	No_KEGG	No_GO	No_GOCC	No_GOBP	No_GOMF	No_keywords		1	5	1	No
Locus_100701_Transcript_1/1_Confidence_1.000_Length_391	391	No_sig_nr_hit	No_sig_nr_hit	No_sig_nr_hit	No_sig_nr_hit	No_Uniprotmatch	No_%_identity	No_evalue	No_ID	No_Description	No_KEGG	No_GO	No_GOCC	No_GOBP	No_GOMF	No_keywords		2	16	2	No
Locus_100702_Transcript_1/1_Confidence_1.000_Length_302	302	No_sig_nr_hit	No_sig_nr_hit	No_sig_nr_hit	No_sig_nr_hit	No_Uniprotmatch	No_%_identity	No_evalue	No_ID	No_Description	No_KEGG	No_GO	No_GOCC	No_GOBP	No_GOMF	No_keywords		5	5	5	No
Locus_100703_Transcript_1/1_Confidence_1.000_Length_225	225	No_sig_nr_hit	No_sig_nr_hit	No_sig_nr_hit	No_sig_nr_hit	No_Uniprotmatch	No_%_identity	No_evalue	No_ID	No_Description	No_KEGG	No_GO	No_GOCC	No_GOBP	No_GOMF	No_keywords		0	3	0	No
Locus_100704_Transcript_1/1_Confidence_1.000_Length_629	629	Locus_100704_Transcript_1/1_Confidence_1.000_Length_629	629	Locus_100704_Transcript_1/1_Confidence_1.000_Length_629	629	R0LIS7	69.091	2.19e-31	R0LIS7_ANAPL	Rab GTPase-activating protein 1 {ECO:0000313|EMBL:EOB01565.1}	No_KEGG	No_GOcodes	No_GOBP	No_GOMF	No_GOCC	No_keywords		7	13	7	R0LIS7
Locus_100705_Transcript_1/1_Confidence_1.000_Length_494	494	No_sig_nr_hit	No_sig_nr_hit	No_sig_nr_hit	No_sig_nr_hit	No_Uniprotmatch	No_%_identity	No_evalue	No_ID	No_Description	No_KEGG	No_GO	No_GOCC	No_GOBP	No_GOMF	No_keywords		2	9	2	No
Locus_100706_Transcript_1/1_Confidence_1.000_Length_301	301	No_sig_nr_hit	No_sig_nr_hit	No_sig_nr_hit	No_sig_nr_hit	No_Uniprotmatch	No_%_identity	No_evalue	No_ID	No_Description	No_KEGG	No_GO	No_GOCC	No_GOBP	No_GOMF	No_keywords		1	5	1	No
Locus_100707_Transcript_1/1_Confidence_1.000_Length_229	229	No_sig_nr_hit	No_sig_nr_hit	No_sig_nr_hit	No_sig_nr_hit	No_Uniprotmatch	No_%_identity	No_evalue	No_ID	No_Description	No_KEGG	No_GO	No_GOCC	No_GOBP	No_GOMF	No_keywords		0	2	0	No
Locus_100708_Transcript_1/1_Confidence_1.000_Length_250	250	Locus_100708_Transcript_1/1_Confidence_1.000_Length_250	250	Locus_100708_Transcript_1/1_Confidence_1.000_Length_250	250	Q704S8	57.831	1.88e-23	CACP_RAT	Carnitine O-acetyltransferase	rno:311849	GO:0005783 \\ GO:0005743 \\ GO:0005739 \\ GO:0005777 \\ GO:0004092 \\ GO:0006631 \\ GO:0006810 \\	fatty acid metabolic process (GO:0006631);transport (GO:0006810);	carnitine O-acetyltransferase activity (GO:0004092);	endoplasmic reticulum (GO:0005783);mitochondrial inner membrane (GO:0005743);mitochondrion (GO:0005739);peroxisome (GO:0005777);	Acetylation;Acyltransferase;Complete proteome;Endoplasmic reticulum;Fatty acid metabolism;Lipid metabolism;Membrane;Mitochondrion;Mitochondrion inner membrane;Peroxisome;Reference proteome;Transferase;Transport.;		6	0	6	CACP
Locus_100709_Transcript_1/1_Confidence_1.000_Length_326	326	No_sig_nr_hit	No_sig_nr_hit	No_sig_nr_hit	No_sig_nr_hit	No_Uniprotmatch	No_%_identity	No_evalue	No_ID	No_Description	No_KEGG	No_GO	No_GOCC	No_GOBP	No_GOMF	No_keywords		7	0	7	No
Locus_10071_Transcript_1/10_Confidence_0.480_Length_2054	2054	Locus_10071_Transcript_1/10_Confidence_0.480_Length_2054	2054	Locus_10071_Transcript_1/10_Confidence_0.480_Length_2054	2054	Q8CCK0	90.678	0	H2AW_MOUSE	Core histone macro-H2A.2	mmu:404634	GO:0001740 \\ GO:0035098 \\ GO:0070062 \\ GO:0000790 \\ GO:0000784 \\ GO:0005654 \\ GO:0000786 \\ GO:0031490 \\ GO:0003677 \\ GO:0000977 \\ GO:0044212 \\ GO:0007420 \\ GO:0016568 \\ GO:0006342 \\ GO:0007549 \\ GO:0071169 \\ GO:0045814 \\ GO:0000122 \\ GO:1901837 \\ GO:0006334 \\ GO:0045618 \\	brain development (GO:0007420);chromatin modification (GO:0016568);chromatin silencing (GO:0006342);dosage compensation (GO:0007549);establishment of protein localization to chromatin (GO:0071169);negative regulation of gene expression, epigenetic (GO:0045814);negative regulation of transcription from RNA polymerase II promoter (GO:0000122);negative regulation of transcription of nuclear large rR…	chromatin DNA binding (GO:0031490);DNA binding (GO:0003677);RNA polymerase II regulatory region sequence-specific DNA binding (GO:0000977);transcription regulatory region DNA binding (GO:0044212);	Barr body (GO:0001740);ESC/E(Z) complex (GO:0035098);extracellular exosome (GO:0070062);nuclear chromatin (GO:0000790);nuclear chromosome, telomeric region (GO:0000784);nucleoplasm (GO:0005654);nucleosome (GO:0000786);	Chromatin regulator;Chromosome;Complete proteome;DNA-binding;Isopeptide bond;Nucleosome core;Nucleus;Reference proteome;Ubl conjugation.;		325	421	325	H2AW
Locus_10071_Transcript_2/10_Confidence_0.080_Length_298	298	Locus_10071_Transcript_2/10_Confidence_0.080_Length_298	298	Locus_10071_Transcript_2/10_Confidence_0.080_Length_298	298	O93327	92.857	1.5e-27	H2AY_CHICK	Core histone macro-H2A.1	gga:395858	GO:0000793 \\ GO:0035098 \\ GO:0070062 \\ GO:0000790 \\ GO:0000784 \\ GO:0005730 \\ GO:0000786 \\ GO:0005721 \\ GO:0031490 \\ GO:0003677 \\ GO:0010385 \\ GO:0030291 \\ GO:0000182 \\ GO:0000979 \\ GO:0016568 \\ GO:0006342 \\ GO:0007549 \\ GO:0071169 \\ GO:1902750 \\ GO:0061086 \\ GO:0051572 \\ GO:0033128 \\ GO:0000122 \\ GO:1901837 \\ GO:0006334 \\ GO:0045815 \\ GO:0045618 \\ GO:0031060 \\ GO:0019…	chromatin modification (GO:0016568);chromatin silencing (GO:0006342);dosage compensation (GO:0007549);establishment of protein localization to chromatin (GO:0071169);negative regulation of cell cycle G2/M phase transition (GO:1902750);negative regulation of histone H3-K27 methylation (GO:0061086);negative regulation of histone H3-K4 methylation (GO:0051572);negative regulation of histone phosphor…	chromatin DNA binding (GO:0031490);DNA binding (GO:0003677);double-stranded methylated DNA binding (GO:0010385);protein serine/threonine kinase inhibitor activity (GO:0030291);rDNA binding (GO:0000182);RNA polymerase II core promoter sequence-specific DNA binding (GO:0000979);	condensed chromosome (GO:0000793);ESC/E(Z) complex (GO:0035098);extracellular exosome (GO:0070062);nuclear chromatin (GO:0000790);nuclear chromosome, telomeric region (GO:0000784);nucleolus (GO:0005730);nucleosome (GO:0000786);pericentric heterochromatin (GO:0005721);	ADP-ribosylation;Alternative splicing;Chromatin regulator;Chromosome;Complete proteome;DNA-binding;Isopeptide bond;Nucleosome core;Nucleus;Reference proteome;Ubl conjugation.;		2	4	2	H2AY
Locus_10071_Transcript_4/10_Confidence_0.360_Length_1742	1742	Locus_10071_Transcript_4/10_Confidence_0.360_Length_1742	1742	Locus_10071_Transcript_4/10_Confidence_0.360_Length_1742	1742	Q8CCK0	89.531	3.87e-157	H2AW_MOUSE	Core histone macro-H2A.2	mmu:404634	GO:0001740 \\ GO:0035098 \\ GO:0070062 \\ GO:0000790 \\ GO:0000784 \\ GO:0005654 \\ GO:0000786 \\ GO:0031490 \\ GO:0003677 \\ GO:0000977 \\ GO:0044212 \\ GO:0007420 \\ GO:0016568 \\ GO:0006342 \\ GO:0007549 \\ GO:0071169 \\ GO:0045814 \\ GO:0000122 \\ GO:1901837 \\ GO:0006334 \\ GO:0045618 \\	brain development (GO:0007420);chromatin modification (GO:0016568);chromatin silencing (GO:0006342);dosage compensation (GO:0007549);establishment of protein localization to chromatin (GO:0071169);negative regulation of gene expression, epigenetic (GO:0045814);negative regulation of transcription from RNA polymerase II promoter (GO:0000122);negative regulation of transcription of nuclear large rR…	chromatin DNA binding (GO:0031490);DNA binding (GO:0003677);RNA polymerase II regulatory region sequence-specific DNA binding (GO:0000977);transcription regulatory region DNA binding (GO:0044212);	Barr body (GO:0001740);ESC/E(Z) complex (GO:0035098);extracellular exosome (GO:0070062);nuclear chromatin (GO:0000790);nuclear chromosome, telomeric region (GO:0000784);nucleoplasm (GO:0005654);nucleosome (GO:0000786);	Chromatin regulator;Chromosome;Complete proteome;DNA-binding;Isopeptide bond;Nucleosome core;Nucleus;Reference proteome;Ubl conjugation.;		281	345	281	H2AW
Locus_10071_Transcript_5/10_Confidence_0.400_Length_1787	1787	Locus_10071_Transcript_5/10_Confidence_0.400_Length_1787	1787	Locus_10071_Transcript_5/10_Confidence_0.400_Length_1787	1787	Q8CCK0	74.098	1.34e-129	H2AW_MOUSE	Core histone macro-H2A.2	mmu:404634	GO:0001740 \\ GO:0035098 \\ GO:0070062 \\ GO:0000790 \\ GO:0000784 \\ GO:0005654 \\ GO:0000786 \\ GO:0031490 \\ GO:0003677 \\ GO:0000977 \\ GO:0044212 \\ GO:0007420 \\ GO:0016568 \\ GO:0006342 \\ GO:0007549 \\ GO:0071169 \\ GO:0045814 \\ GO:0000122 \\ GO:1901837 \\ GO:0006334 \\ GO:0045618 \\	brain development (GO:0007420);chromatin modification (GO:0016568);chromatin silencing (GO:0006342);dosage compensation (GO:0007549);establishment of protein localization to chromatin (GO:0071169);negative regulation of gene expression, epigenetic (GO:0045814);negative regulation of transcription from RNA polymerase II promoter (GO:0000122);negative regulation of transcription of nuclear large rR…	chromatin DNA binding (GO:0031490);DNA binding (GO:0003677);RNA polymerase II regulatory region sequence-specific DNA binding (GO:0000977);transcription regulatory region DNA binding (GO:0044212);	Barr body (GO:0001740);ESC/E(Z) complex (GO:0035098);extracellular exosome (GO:0070062);nuclear chromatin (GO:0000790);nuclear chromosome, telomeric region (GO:0000784);nucleoplasm (GO:0005654);nucleosome (GO:0000786);	Chromatin regulator;Chromosome;Complete proteome;DNA-binding;Isopeptide bond;Nucleosome core;Nucleus;Reference proteome;Ubl conjugation.;		290	391	290	H2AW
Locus_10071_Transcript_6/10_Confidence_0.400_Length_1917	1917	Locus_10071_Transcript_6/10_Confidence_0.400_Length_1917	1917	Locus_10071_Transcript_6/10_Confidence_0.400_Length_1917	1917	Q8CCK0	90.678	0	H2AW_MOUSE	Core histone macro-H2A.2	mmu:404634	GO:0001740 \\ GO:0035098 \\ GO:0070062 \\ GO:0000790 \\ GO:0000784 \\ GO:0005654 \\ GO:0000786 \\ GO:0031490 \\ GO:0003677 \\ GO:0000977 \\ GO:0044212 \\ GO:0007420 \\ GO:0016568 \\ GO:0006342 \\ GO:0007549 \\ GO:0071169 \\ GO:0045814 \\ GO:0000122 \\ GO:1901837 \\ GO:0006334 \\ GO:0045618 \\	brain development (GO:0007420);chromatin modification (GO:0016568);chromatin silencing (GO:0006342);dosage compensation (GO:0007549);establishment of protein localization to chromatin (GO:0071169);negative regulation of gene expression, epigenetic (GO:0045814);negative regulation of transcription from RNA polymerase II promoter (GO:0000122);negative regulation of transcription of nuclear large rR…	chromatin DNA binding (GO:0031490);DNA binding (GO:0003677);RNA polymerase II regulatory region sequence-specific DNA binding (GO:0000977);transcription regulatory region DNA binding (GO:0044212);	Barr body (GO:0001740);ESC/E(Z) complex (GO:0035098);extracellular exosome (GO:0070062);nuclear chromatin (GO:0000790);nuclear chromosome, telomeric region (GO:0000784);nucleoplasm (GO:0005654);nucleosome (GO:0000786);	Chromatin regulator;Chromosome;Complete proteome;DNA-binding;Isopeptide bond;Nucleosome core;Nucleus;Reference proteome;Ubl conjugation.;		351	465	351	H2AW
Locus_10071_Transcript_7/10_Confidence_0.440_Length_1895	1895	Locus_10071_Transcript_7/10_Confidence_0.440_Length_1895	1895	Locus_10071_Transcript_7/10_Confidence_0.440_Length_1895	1895	Q8CCK0	90.678	0	H2AW_MOUSE	Core histone macro-H2A.2	mmu:404634	GO:0001740 \\ GO:0035098 \\ GO:0070062 \\ GO:0000790 \\ GO:0000784 \\ GO:0005654 \\ GO:0000786 \\ GO:0031490 \\ GO:0003677 \\ GO:0000977 \\ GO:0044212 \\ GO:0007420 \\ GO:0016568 \\ GO:0006342 \\ GO:0007549 \\ GO:0071169 \\ GO:0045814 \\ GO:0000122 \\ GO:1901837 \\ GO:0006334 \\ GO:0045618 \\	brain development (GO:0007420);chromatin modification (GO:0016568);chromatin silencing (GO:0006342);dosage compensation (GO:0007549);establishment of protein localization to chromatin (GO:0071169);negative regulation of gene expression, epigenetic (GO:0045814);negative regulation of transcription from RNA polymerase II promoter (GO:0000122);negative regulation of transcription of nuclear large rR…	chromatin DNA binding (GO:0031490);DNA binding (GO:0003677);RNA polymerase II regulatory region sequence-specific DNA binding (GO:0000977);transcription regulatory region DNA binding (GO:0044212);	Barr body (GO:0001740);ESC/E(Z) complex (GO:0035098);extracellular exosome (GO:0070062);nuclear chromatin (GO:0000790);nuclear chromosome, telomeric region (GO:0000784);nucleoplasm (GO:0005654);nucleosome (GO:0000786);	Chromatin regulator;Chromosome;Complete proteome;DNA-binding;Isopeptide bond;Nucleosome core;Nucleus;Reference proteome;Ubl conjugation.;		350	382	350	H2AW
Locus_10071_Transcript_8/10_Confidence_0.200_Length_2859	2859	Locus_10071_Transcript_8/10_Confidence_0.200_Length_2859	2859	Locus_10071_Transcript_8/10_Confidence_0.200_Length_2859	2859	No_Uniprotmatch	No_%_identity	No_evalue	No_ID	No_Description	No_KEGG	No_GO	No_GOCC	No_GOBP	No_GOMF	No_keywords		78	85	78	No
Locus_100711_Transcript_1/1_Confidence_1.000_Length_212	212	No_sig_nr_hit	No_sig_nr_hit	No_sig_nr_hit	No_sig_nr_hit	No_Uniprotmatch	No_%_identity	No_evalue	No_ID	No_Description	No_KEGG	No_GO	No_GOCC	No_GOBP	No_GOMF	No_keywords		3	0	3	No
Locus_100712_Transcript_1/1_Confidence_1.000_Length_223	223	No_sig_nr_hit	No_sig_nr_hit	No_sig_nr_hit	No_sig_nr_hit	No_Uniprotmatch	No_%_identity	No_evalue	No_ID	No_Description	No_KEGG	No_GO	No_GOCC	No_GOBP	No_GOMF	No_keywords		5	1	5	No
Locus_100714_Transcript_1/1_Confidence_1.000_Length_219	219	No_sig_nr_hit	No_sig_nr_hit	No_sig_nr_hit	No_sig_nr_hit	No_Uniprotmatch	No_%_identity	No_evalue	No_ID	No_Description	No_KEGG	No_GO	No_GOCC	No_GOBP	No_GOMF	No_keywords		0	1	0	No
Locus_100715_Transcript_1/1_Confidence_1.000_Length_344	344	No_sig_nr_hit	No_sig_nr_hit	No_sig_nr_hit	No_sig_nr_hit	No_Uniprotmatch	No_%_identity	No_evalue	No_ID	No_Description	No_KEGG	No_GO	No_GOCC	No_GOBP	No_GOMF	No_keywords		8	5	8	No
Locus_100716_Transcript_1/1_Confidence_1.000_Length_203	203	No_sig_nr_hit	No_sig_nr_hit	No_sig_nr_hit	No_sig_nr_hit	No_Uniprotmatch	No_%_identity	No_evalue	No_ID	No_Description	No_KEGG	No_GO	No_GOCC	No_GOBP	No_GOMF	No_keywords		3	0	3	No
Locus_100717_Transcript_1/1_Confidence_1.000_Length_311	311	No_sig_nr_hit	No_sig_nr_hit	No_sig_nr_hit	No_sig_nr_hit	No_Uniprotmatch	No_%_identity	No_evalue	No_ID	No_Description	No_KEGG	No_GO	No_GOCC	No_GOBP	No_GOMF	No_keywords		5	3	5	No
Locus_100718_Transcript_1/1_Confidence_1.000_Length_242	242	No_sig_nr_hit	No_sig_nr_hit	No_sig_nr_hit	No_sig_nr_hit	No_Uniprotmatch	No_%_identity	No_evalue	No_ID	No_Description	No_KEGG	No_GO	No_GOCC	No_GOBP	No_GOMF	No_keywords		1	5	1	No
Locus_100719_Transcript_1/1_Confidence_1.000_Length_232	232	No_sig_nr_hit	No_sig_nr_hit	No_sig_nr_hit	No_sig_nr_hit	No_Uniprotmatch	No_%_identity	No_evalue	No_ID	No_Description	No_KEGG	No_GO	No_GOCC	No_GOBP	No_GOMF	No_keywords		4	0	4	No
Locus_10072_Transcript_1/1_Confidence_1.000_Length_1975	1975	Locus_10072_Transcript_1/1_Confidence_1.000_Length_1975	1975	Locus_10072_Transcript_1/1_Confidence_1.000_Length_1975	1975	Q8BHN9	39.683	8.59e-37	CN079_MOUSE	Uncharacterized protein C14orf79 homolog	mmu:217887	GO:0005737 \\ GO:0030276 \\ GO:0046907 \\	intracellular transport (GO:0046907);	clathrin binding (GO:0030276);	cytoplasm (GO:0005737);	Complete proteome;Reference proteome.;		120	158	120	CN079
Locus_100720_Transcript_1/1_Confidence_1.000_Length_280	280	No_sig_nr_hit	No_sig_nr_hit	No_sig_nr_hit	No_sig_nr_hit	No_Uniprotmatch	No_%_identity	No_evalue	No_ID	No_Description	No_KEGG	No_GO	No_GOCC	No_GOBP	No_GOMF	No_keywords		3	3	3	No
Locus_100721_Transcript_1/2_Confidence_0.769_Length_910	910	No_sig_nr_hit	No_sig_nr_hit	No_sig_nr_hit	No_sig_nr_hit	No_Uniprotmatch	No_%_identity	No_evalue	No_ID	No_Description	No_KEGG	No_GO	No_GOCC	No_GOBP	No_GOMF	No_keywords		51	125	51	No
Locus_100722_Transcript_1/1_Confidence_1.000_Length_452	452	No_sig_nr_hit	No_sig_nr_hit	No_sig_nr_hit	No_sig_nr_hit	No_Uniprotmatch	No_%_identity	No_evalue	No_ID	No_Description	No_KEGG	No_GO	No_GOCC	No_GOBP	No_GOMF	No_keywords		2	10	2	No
Locus_100723_Transcript_1/1_Confidence_1.000_Length_326	326	No_sig_nr_hit	No_sig_nr_hit	No_sig_nr_hit	No_sig_nr_hit	No_Uniprotmatch	No_%_identity	No_evalue	No_ID	No_Description	No_KEGG	No_GO	No_GOCC	No_GOBP	No_GOMF	No_keywords		5	2	5	No
Locus_100724_Transcript_1/1_Confidence_1.000_Length_243	243	No_sig_nr_hit	No_sig_nr_hit	No_sig_nr_hit	No_sig_nr_hit	No_Uniprotmatch	No_%_identity	No_evalue	No_ID	No_Description	No_KEGG	No_GO	No_GOCC	No_GOBP	No_GOMF	No_keywords		0	1	0	No
Locus_100725_Transcript_1/1_Confidence_1.000_Length_214	214	Locus_100725_Transcript_1/1_Confidence_1.000_Length_214	214	Locus_100725_Transcript_1/1_Confidence_1.000_Length_214	214	No_Uniprotmatch	No_%_identity	No_evalue	No_ID	No_Description	No_KEGG	No_GO	No_GOCC	No_GOBP	No_GOMF	No_keywords		2	2	2	No
Locus_100726_Transcript_1/1_Confidence_1.000_Length_215	215	Locus_100726_Transcript_1/1_Confidence_1.000_Length_215	215	Locus_100726_Transcript_1/1_Confidence_1.000_Length_215	215	Q1DTB3	78.873	2.76e-33	FAL1_COCIM	ATP-dependent RNA helicase FAL1	cim:CIMG_06450	GO:0005730 \\ GO:0005524 \\ GO:0004386 \\ GO:0003723 \\ GO:0006364 \\	rRNA processing (GO:0006364);	ATP binding (GO:0005524);helicase activity (GO:0004386);RNA binding (GO:0003723);	nucleolus (GO:0005730);	ATP-binding;Complete proteome;Helicase;Hydrolase;Nucleotide-binding;Nucleus;Reference proteome;Ribosome biogenesis;RNA-binding;rRNA processing.;		5	0	5	FAL1
Locus_100728_Transcript_1/1_Confidence_1.000_Length_337	337	Locus_100728_Transcript_1/1_Confidence_1.000_Length_337	337	Locus_100728_Transcript_1/1_Confidence_1.000_Length_337	337	No_Uniprotmatch	No_%_identity	No_evalue	No_ID	No_Description	No_KEGG	No_GO	No_GOCC	No_GOBP	No_GOMF	No_keywords		4	6	4	No
Locus_100729_Transcript_1/1_Confidence_1.000_Length_246	246	No_sig_nr_hit	No_sig_nr_hit	No_sig_nr_hit	No_sig_nr_hit	No_Uniprotmatch	No_%_identity	No_evalue	No_ID	No_Description	No_KEGG	No_GO	No_GOCC	No_GOBP	No_GOMF	No_keywords		3	3	3	No
Locus_10073_Transcript_1/4_Confidence_0.600_Length_2824	2824	Locus_10073_Transcript_1/4_Confidence_0.600_Length_2824	2824	Locus_10073_Transcript_1/4_Confidence_0.600_Length_2824	2824	Q8VEI3	56.89	2.46e-66	HYAL3_MOUSE	Hyaluronidase-3	mmu:109685	GO:0031410 \\ GO:0005576 \\ GO:0005764 \\ GO:0033906 \\ GO:0004415 \\ GO:0005975 \\ GO:0051216 \\ GO:0071347 \\ GO:0071356 \\ GO:0071493 \\ GO:0030214 \\ GO:0006954 \\ GO:0046677 \\ GO:0009615 \\	carbohydrate metabolic process (GO:0005975);cartilage development (GO:0051216);cellular response to interleukin-1 (GO:0071347);cellular response to tumor necrosis factor (GO:0071356);cellular response to UV-B (GO:0071493);hyaluronan catabolic process (GO:0030214);inflammatory response (GO:0006954);response to antibiotic (GO:0046677);response to virus (GO:0009615);	hyaluronoglucuronidase activity (GO:0033906);hyalurononglucosaminidase activity (GO:0004415);	cytoplasmic vesicle (GO:0031410);extracellular region (GO:0005576);lysosome (GO:0005764);	Complete proteome;Disulfide bond;EGF-like domain;Glycoprotein;Glycosidase;Hydrolase;Lysosome;Reference proteome;Secreted;Signal.;		97	68	97	HYAL3
Locus_10073_Transcript_2/4_Confidence_0.700_Length_2610	2610	Locus_10073_Transcript_2/4_Confidence_0.700_Length_2610	2610	Locus_10073_Transcript_2/4_Confidence_0.700_Length_2610	2610	Q8VEI3	57.743	3.69e-109	HYAL3_MOUSE	Hyaluronidase-3	mmu:109685	GO:0031410 \\ GO:0005576 \\ GO:0005764 \\ GO:0033906 \\ GO:0004415 \\ GO:0005975 \\ GO:0051216 \\ GO:0071347 \\ GO:0071356 \\ GO:0071493 \\ GO:0030214 \\ GO:0006954 \\ GO:0046677 \\ GO:0009615 \\	carbohydrate metabolic process (GO:0005975);cartilage development (GO:0051216);cellular response to interleukin-1 (GO:0071347);cellular response to tumor necrosis factor (GO:0071356);cellular response to UV-B (GO:0071493);hyaluronan catabolic process (GO:0030214);inflammatory response (GO:0006954);response to antibiotic (GO:0046677);response to virus (GO:0009615);	hyaluronoglucuronidase activity (GO:0033906);hyalurononglucosaminidase activity (GO:0004415);	cytoplasmic vesicle (GO:0031410);extracellular region (GO:0005576);lysosome (GO:0005764);	Complete proteome;Disulfide bond;EGF-like domain;Glycoprotein;Glycosidase;Hydrolase;Lysosome;Reference proteome;Secreted;Signal.;		127	130	127	HYAL3
Locus_10073_Transcript_3/4_Confidence_0.700_Length_2694	2694	Locus_10073_Transcript_3/4_Confidence_0.700_Length_2694	2694	Locus_10073_Transcript_3/4_Confidence_0.700_Length_2694	2694	Q8VEI3	54.034	8.74e-104	HYAL3_MOUSE	Hyaluronidase-3	mmu:109685	GO:0031410 \\ GO:0005576 \\ GO:0005764 \\ GO:0033906 \\ GO:0004415 \\ GO:0005975 \\ GO:0051216 \\ GO:0071347 \\ GO:0071356 \\ GO:0071493 \\ GO:0030214 \\ GO:0006954 \\ GO:0046677 \\ GO:0009615 \\	carbohydrate metabolic process (GO:0005975);cartilage development (GO:0051216);cellular response to interleukin-1 (GO:0071347);cellular response to tumor necrosis factor (GO:0071356);cellular response to UV-B (GO:0071493);hyaluronan catabolic process (GO:0030214);inflammatory response (GO:0006954);response to antibiotic (GO:0046677);response to virus (GO:0009615);	hyaluronoglucuronidase activity (GO:0033906);hyalurononglucosaminidase activity (GO:0004415);	cytoplasmic vesicle (GO:0031410);extracellular region (GO:0005576);lysosome (GO:0005764);	Complete proteome;Disulfide bond;EGF-like domain;Glycoprotein;Glycosidase;Hydrolase;Lysosome;Reference proteome;Secreted;Signal.;		122	100	122	HYAL3
Locus_100730_Transcript_1/1_Confidence_1.000_Length_321	321	No_sig_nr_hit	No_sig_nr_hit	No_sig_nr_hit	No_sig_nr_hit	No_Uniprotmatch	No_%_identity	No_evalue	No_ID	No_Description	No_KEGG	No_GO	No_GOCC	No_GOBP	No_GOMF	No_keywords		2	6	2	No
Locus_100732_Transcript_1/1_Confidence_1.000_Length_200	200	Locus_100732_Transcript_1/1_Confidence_1.000_Length_200	200	Locus_100732_Transcript_1/1_Confidence_1.000_Length_200	200	P27730	66.667	2.77e-26	CAN_SCHMA	Calpain	No_KEGG	GO:0005622 \\ GO:0005509 \\ GO:0004198 \\	No_GOBP	calcium ion binding (GO:0005509);calcium-dependent cysteine-type endopeptidase activity (GO:0004198);	intracellular (GO:0005622);	Calcium;Hydrolase;Metal-binding;Protease;Repeat;Thiol protease.;		4	0	4	CAN
Locus_100735_Transcript_1/1_Confidence_1.000_Length_636	636	No_sig_nr_hit	No_sig_nr_hit	No_sig_nr_hit	No_sig_nr_hit	No_Uniprotmatch	No_%_identity	No_evalue	No_ID	No_Description	No_KEGG	No_GO	No_GOCC	No_GOBP	No_GOMF	No_keywords		0	11	0	No
Locus_100736_Transcript_1/1_Confidence_1.000_Length_242	242	No_sig_nr_hit	No_sig_nr_hit	No_sig_nr_hit	No_sig_nr_hit	No_Uniprotmatch	No_%_identity	No_evalue	No_ID	No_Description	No_KEGG	No_GO	No_GOCC	No_GOBP	No_GOMF	No_keywords		0	2	0	No
Locus_100737_Transcript_1/1_Confidence_1.000_Length_551	551	No_sig_nr_hit	No_sig_nr_hit	No_sig_nr_hit	No_sig_nr_hit	No_Uniprotmatch	No_%_identity	No_evalue	No_ID	No_Description	No_KEGG	No_GO	No_GOCC	No_GOBP	No_GOMF	No_keywords		6	10	6	No
Locus_100738_Transcript_1/1_Confidence_1.000_Length_243	243	No_sig_nr_hit	No_sig_nr_hit	No_sig_nr_hit	No_sig_nr_hit	No_Uniprotmatch	No_%_identity	No_evalue	No_ID	No_Description	No_KEGG	No_GO	No_GOCC	No_GOBP	No_GOMF	No_keywords		0	5	0	No
Locus_100739_Transcript_1/1_Confidence_1.000_Length_308	308	No_sig_nr_hit	No_sig_nr_hit	No_sig_nr_hit	No_sig_nr_hit	No_Uniprotmatch	No_%_identity	No_evalue	No_ID	No_Description	No_KEGG	No_GO	No_GOCC	No_GOBP	No_GOMF	No_keywords		6	4	6	No
Locus_10074_Transcript_1/1_Confidence_1.000_Length_297	297	No_sig_nr_hit	No_sig_nr_hit	No_sig_nr_hit	No_sig_nr_hit	No_Uniprotmatch	No_%_identity	No_evalue	No_ID	No_Description	No_KEGG	No_GO	No_GOCC	No_GOBP	No_GOMF	No_keywords		19	4	19	No
Locus_100740_Transcript_1/1_Confidence_1.000_Length_344	344	No_sig_nr_hit	No_sig_nr_hit	No_sig_nr_hit	No_sig_nr_hit	No_Uniprotmatch	No_%_identity	No_evalue	No_ID	No_Description	No_KEGG	No_GO	No_GOCC	No_GOBP	No_GOMF	No_keywords		5	2	5	No
Locus_100741_Transcript_1/1_Confidence_1.000_Length_215	215	No_sig_nr_hit	No_sig_nr_hit	No_sig_nr_hit	No_sig_nr_hit	No_Uniprotmatch	No_%_identity	No_evalue	No_ID	No_Description	No_KEGG	No_GO	No_GOCC	No_GOBP	No_GOMF	No_keywords		1	0	1	No
Locus_100742_Transcript_1/1_Confidence_1.000_Length_351	351	No_sig_nr_hit	No_sig_nr_hit	No_sig_nr_hit	No_sig_nr_hit	No_Uniprotmatch	No_%_identity	No_evalue	No_ID	No_Description	No_KEGG	No_GO	No_GOCC	No_GOBP	No_GOMF	No_keywords		1	9	1	No
Locus_100743_Transcript_1/1_Confidence_1.000_Length_751	751	No_sig_nr_hit	No_sig_nr_hit	No_sig_nr_hit	No_sig_nr_hit	No_Uniprotmatch	No_%_identity	No_evalue	No_ID	No_Description	No_KEGG	No_GO	No_GOCC	No_GOBP	No_GOMF	No_keywords		8	8	8	No
Locus_100744_Transcript_1/1_Confidence_1.000_Length_278	278	No_sig_nr_hit	No_sig_nr_hit	No_sig_nr_hit	No_sig_nr_hit	No_Uniprotmatch	No_%_identity	No_evalue	No_ID	No_Description	No_KEGG	No_GO	No_GOCC	No_GOBP	No_GOMF	No_keywords		0	6	0	No
Locus_100745_Transcript_1/1_Confidence_1.000_Length_207	207	Locus_100745_Transcript_1/1_Confidence_1.000_Length_207	207	Locus_100745_Transcript_1/1_Confidence_1.000_Length_207	207	A0A075A3W4	69.565	6.63e-19	A0A075A3W4_9TREM	Uncharacterized protein {ECO:0000313|EMBL:KER22079.1}	No_KEGG	GO:0005737 \\ GO:0006887 \\ GO:0048278 \\	exocytosis (GO:0006887);vesicle docking (GO:0048278);	No_GOMF	cytoplasm (GO:0005737);	Complete proteome {ECO:0000313|Proteomes:UP000054324}.;		3	0	3	A0A075A3W4
Locus_100746_Transcript_1/1_Confidence_1.000_Length_203	203	No_sig_nr_hit	No_sig_nr_hit	No_sig_nr_hit	No_sig_nr_hit	No_Uniprotmatch	No_%_identity	No_evalue	No_ID	No_Description	No_KEGG	No_GO	No_GOCC	No_GOBP	No_GOMF	No_keywords		3	0	3	No
Locus_100747_Transcript_1/1_Confidence_1.000_Length_234	234	No_sig_nr_hit	No_sig_nr_hit	No_sig_nr_hit	No_sig_nr_hit	No_Uniprotmatch	No_%_identity	No_evalue	No_ID	No_Description	No_KEGG	No_GO	No_GOCC	No_GOBP	No_GOMF	No_keywords		1	5	1	No
Locus_100748_Transcript_1/1_Confidence_1.000_Length_593	593	No_sig_nr_hit	No_sig_nr_hit	No_sig_nr_hit	No_sig_nr_hit	No_Uniprotmatch	No_%_identity	No_evalue	No_ID	No_Description	No_KEGG	No_GO	No_GOCC	No_GOBP	No_GOMF	No_keywords		3	17	3	No
Locus_100749_Transcript_1/1_Confidence_1.000_Length_660	660	No_sig_nr_hit	No_sig_nr_hit	No_sig_nr_hit	No_sig_nr_hit	No_Uniprotmatch	No_%_identity	No_evalue	No_ID	No_Description	No_KEGG	No_GO	No_GOCC	No_GOBP	No_GOMF	No_keywords		8	13	8	No
Locus_10075_Transcript_1/4_Confidence_0.286_Length_766	766	Locus_10075_Transcript_1/4_Confidence_0.286_Length_766	766	Locus_10075_Transcript_1/4_Confidence_0.286_Length_766	766	No_Uniprotmatch	No_%_identity	No_evalue	No_ID	No_Description	No_KEGG	No_GO	No_GOCC	No_GOBP	No_GOMF	No_keywords		5	12	5	No
Locus_10075_Transcript_2/4_Confidence_0.286_Length_1185	1185	Locus_10075_Transcript_2/4_Confidence_0.286_Length_1185	1185	Locus_10075_Transcript_2/4_Confidence_0.286_Length_1185	1185	Q8AY68	97.561	1.61e-17	SHC1_XENLA	SHC-transforming protein 1	xla:399198	GO:0005737 \\ GO:0001525 \\ GO:0035556 \\ GO:0040008 \\	angiogenesis (GO:0001525);intracellular signal transduction (GO:0035556);regulation of growth (GO:0040008);	No_GOMF	cytoplasm (GO:0005737);	Cytoplasm;Growth regulation;SH2 domain.;		326	144	326	SHC1
Locus_10075_Transcript_3/4_Confidence_0.429_Length_4504	4504	Locus_10075_Transcript_3/4_Confidence_0.429_Length_4504	4504	Locus_10075_Transcript_3/4_Confidence_0.429_Length_4504	4504	Q8AY68	82.816	0	SHC1_XENLA	SHC-transforming protein 1	xla:399198	GO:0005737 \\ GO:0001525 \\ GO:0035556 \\ GO:0040008 \\	angiogenesis (GO:0001525);intracellular signal transduction (GO:0035556);regulation of growth (GO:0040008);	No_GOMF	cytoplasm (GO:0005737);	Cytoplasm;Growth regulation;SH2 domain.;		1428	736	1428	SHC1
Locus_10075_Transcript_4/4_Confidence_0.571_Length_2884	2884	Locus_10075_Transcript_4/4_Confidence_0.571_Length_2884	2884	Locus_10075_Transcript_4/4_Confidence_0.571_Length_2884	2884	Q8AY68	82.816	0	SHC1_XENLA	SHC-transforming protein 1	xla:399198	GO:0005737 \\ GO:0001525 \\ GO:0035556 \\ GO:0040008 \\	angiogenesis (GO:0001525);intracellular signal transduction (GO:0035556);regulation of growth (GO:0040008);	No_GOMF	cytoplasm (GO:0005737);	Cytoplasm;Growth regulation;SH2 domain.;		1261	680	1261	SHC1
Locus_100750_Transcript_1/1_Confidence_1.000_Length_265	265	No_sig_nr_hit	No_sig_nr_hit	No_sig_nr_hit	No_sig_nr_hit	No_Uniprotmatch	No_%_identity	No_evalue	No_ID	No_Description	No_KEGG	No_GO	No_GOCC	No_GOBP	No_GOMF	No_keywords		0	4	0	No
Locus_100751_Transcript_1/1_Confidence_1.000_Length_331	331	No_sig_nr_hit	No_sig_nr_hit	No_sig_nr_hit	No_sig_nr_hit	No_Uniprotmatch	No_%_identity	No_evalue	No_ID	No_Description	No_KEGG	No_GO	No_GOCC	No_GOBP	No_GOMF	No_keywords		3	2	3	No
Locus_100752_Transcript_1/1_Confidence_1.000_Length_373	373	No_sig_nr_hit	No_sig_nr_hit	No_sig_nr_hit	No_sig_nr_hit	No_Uniprotmatch	No_%_identity	No_evalue	No_ID	No_Description	No_KEGG	No_GO	No_GOCC	No_GOBP	No_GOMF	No_keywords		2	4	2	No
Locus_100753_Transcript_1/2_Confidence_0.929_Length_365	365	No_sig_nr_hit	No_sig_nr_hit	No_sig_nr_hit	No_sig_nr_hit	No_Uniprotmatch	No_%_identity	No_evalue	No_ID	No_Description	No_KEGG	No_GO	No_GOCC	No_GOBP	No_GOMF	No_keywords		7	6	7	No
Locus_100754_Transcript_1/1_Confidence_1.000_Length_673	673	No_sig_nr_hit	No_sig_nr_hit	No_sig_nr_hit	No_sig_nr_hit	No_Uniprotmatch	No_%_identity	No_evalue	No_ID	No_Description	No_KEGG	No_GO	No_GOCC	No_GOBP	No_GOMF	No_keywords		3	16	3	No
Locus_100755_Transcript_1/1_Confidence_1.000_Length_204	204	Locus_100755_Transcript_1/1_Confidence_1.000_Length_204	204	Locus_100755_Transcript_1/1_Confidence_1.000_Length_204	204	X5CM64	80.851	4.21e-17	X5CM64_PARMJ	Toll-like receptor 5 {ECO:0000313|EMBL:AHW46885.1}	No_KEGG	No_GOcodes	No_GOBP	No_GOMF	No_GOCC	Receptor {ECO:0000313|EMBL:AHW46885.1};Signal {ECO:0000256|SAM:SignalP}.;		2	1	2	X5CM64
Locus_100756_Transcript_1/1_Confidence_1.000_Length_362	362	Locus_100756_Transcript_1/1_Confidence_1.000_Length_362	362	Locus_100756_Transcript_1/1_Confidence_1.000_Length_362	362	No_Uniprotmatch	No_%_identity	No_evalue	No_ID	No_Description	No_KEGG	No_GO	No_GOCC	No_GOBP	No_GOMF	No_keywords		2	6	2	No
Locus_100757_Transcript_1/1_Confidence_1.000_Length_372	372	No_sig_nr_hit	No_sig_nr_hit	No_sig_nr_hit	No_sig_nr_hit	No_Uniprotmatch	No_%_identity	No_evalue	No_ID	No_Description	No_KEGG	No_GO	No_GOCC	No_GOBP	No_GOMF	No_keywords		4	6	4	No
Locus_100758_Transcript_1/1_Confidence_1.000_Length_257	257	No_sig_nr_hit	No_sig_nr_hit	No_sig_nr_hit	No_sig_nr_hit	No_Uniprotmatch	No_%_identity	No_evalue	No_ID	No_Description	No_KEGG	No_GO	No_GOCC	No_GOBP	No_GOMF	No_keywords		2	2	2	No
Locus_100759_Transcript_1/1_Confidence_1.000_Length_233	233	No_sig_nr_hit	No_sig_nr_hit	No_sig_nr_hit	No_sig_nr_hit	No_Uniprotmatch	No_%_identity	No_evalue	No_ID	No_Description	No_KEGG	No_GO	No_GOCC	No_GOBP	No_GOMF	No_keywords		1	6	1	No
Locus_10076_Transcript_1/6_Confidence_0.250_Length_878	878	No_sig_nr_hit	No_sig_nr_hit	No_sig_nr_hit	No_sig_nr_hit	No_Uniprotmatch	No_%_identity	No_evalue	No_ID	No_Description	No_KEGG	No_GO	No_GOCC	No_GOBP	No_GOMF	No_keywords		31	15	31	No
Locus_10076_Transcript_2/6_Confidence_0.312_Length_982	982	No_sig_nr_hit	No_sig_nr_hit	No_sig_nr_hit	No_sig_nr_hit	No_Uniprotmatch	No_%_identity	No_evalue	No_ID	No_Description	No_KEGG	No_GO	No_GOCC	No_GOBP	No_GOMF	No_keywords		45	40	45	No
Locus_10076_Transcript_3/6_Confidence_0.625_Length_4066	4066	No_sig_nr_hit	No_sig_nr_hit	No_sig_nr_hit	No_sig_nr_hit	No_Uniprotmatch	No_%_identity	No_evalue	No_ID	No_Description	No_KEGG	No_GO	No_GOCC	No_GOBP	No_GOMF	No_keywords		252	210	252	No
Locus_10076_Transcript_4/6_Confidence_0.688_Length_4145	4145	No_sig_nr_hit	No_sig_nr_hit	No_sig_nr_hit	No_sig_nr_hit	No_Uniprotmatch	No_%_identity	No_evalue	No_ID	No_Description	No_KEGG	No_GO	No_GOCC	No_GOBP	No_GOMF	No_keywords		138	194	138	No
Locus_100761_Transcript_1/1_Confidence_1.000_Length_319	319	No_sig_nr_hit	No_sig_nr_hit	No_sig_nr_hit	No_sig_nr_hit	No_Uniprotmatch	No_%_identity	No_evalue	No_ID	No_Description	No_KEGG	No_GO	No_GOCC	No_GOBP	No_GOMF	No_keywords		2	4	2	No
Locus_100762_Transcript_1/1_Confidence_1.000_Length_750	750	Locus_100762_Transcript_1/1_Confidence_1.000_Length_750	750	Locus_100762_Transcript_1/1_Confidence_1.000_Length_750	750	No_Uniprotmatch	No_%_identity	No_evalue	No_ID	No_Description	No_KEGG	No_GO	No_GOCC	No_GOBP	No_GOMF	No_keywords		5	13	5	No
Locus_100763_Transcript_1/1_Confidence_1.000_Length_296	296	No_sig_nr_hit	No_sig_nr_hit	No_sig_nr_hit	No_sig_nr_hit	No_Uniprotmatch	No_%_identity	No_evalue	No_ID	No_Description	No_KEGG	No_GO	No_GOCC	No_GOBP	No_GOMF	No_keywords		4	3	4	No
Locus_100764_Transcript_1/1_Confidence_1.000_Length_671	671	Locus_100764_Transcript_1/1_Confidence_1.000_Length_671	671	Locus_100764_Transcript_1/1_Confidence_1.000_Length_671	671	No_Uniprotmatch	No_%_identity	No_evalue	No_ID	No_Description	No_KEGG	No_GO	No_GOCC	No_GOBP	No_GOMF	No_keywords		1	12	1	No
Locus_100767_Transcript_1/1_Confidence_1.000_Length_292	292	No_sig_nr_hit	No_sig_nr_hit	No_sig_nr_hit	No_sig_nr_hit	No_Uniprotmatch	No_%_identity	No_evalue	No_ID	No_Description	No_KEGG	No_GO	No_GOCC	No_GOBP	No_GOMF	No_keywords		1	5	1	No
Locus_100768_Transcript_1/1_Confidence_1.000_Length_329	329	No_sig_nr_hit	No_sig_nr_hit	No_sig_nr_hit	No_sig_nr_hit	No_Uniprotmatch	No_%_identity	No_evalue	No_ID	No_Description	No_KEGG	No_GO	No_GOCC	No_GOBP	No_GOMF	No_keywords		3	4	3	No
Locus_100769_Transcript_1/1_Confidence_1.000_Length_294	294	No_sig_nr_hit	No_sig_nr_hit	No_sig_nr_hit	No_sig_nr_hit	No_Uniprotmatch	No_%_identity	No_evalue	No_ID	No_Description	No_KEGG	No_GO	No_GOCC	No_GOBP	No_GOMF	No_keywords		2	3	2	No
Locus_10077_Transcript_1/6_Confidence_0.400_Length_938	938	Locus_10077_Transcript_1/6_Confidence_0.400_Length_938	938	Locus_10077_Transcript_1/6_Confidence_0.400_Length_938	938	Q9CXK4	55.155	4.38e-50	SWET1_MOUSE	Sugar transporter SWEET1	mmu:19729	GO:0005794 \\ GO:0000139 \\ GO:0016021 \\ GO:0005634 \\ GO:0005886 \\ GO:0042947 \\ GO:0051119 \\ GO:0034219 \\ GO:0008643 \\ GO:0042946 \\ GO:0045815 \\	carbohydrate transmembrane transport (GO:0034219);carbohydrate transport (GO:0008643);glucoside transport (GO:0042946);positive regulation of gene expression, epigenetic (GO:0045815);	glucoside transmembrane transporter activity (GO:0042947);sugar transmembrane transporter activity (GO:0051119);	Golgi apparatus (GO:0005794);Golgi membrane (GO:0000139);integral component of membrane (GO:0016021);nucleus (GO:0005634);plasma membrane (GO:0005886);	Cell membrane;Complete proteome;Golgi apparatus;Membrane;Reference proteome;Repeat;Sugar transport;Transmembrane;Transmembrane helix;Transport.;		99	59	99	SWET1
Locus_10077_Transcript_2/6_Confidence_0.333_Length_779	779	Locus_10077_Transcript_2/6_Confidence_0.333_Length_779	779	Locus_10077_Transcript_2/6_Confidence_0.333_Length_779	779	Q9CXK4	76.119	9.83e-27	SWET1_MOUSE	Sugar transporter SWEET1	mmu:19729	GO:0005794 \\ GO:0000139 \\ GO:0016021 \\ GO:0005634 \\ GO:0005886 \\ GO:0042947 \\ GO:0051119 \\ GO:0034219 \\ GO:0008643 \\ GO:0042946 \\ GO:0045815 \\	carbohydrate transmembrane transport (GO:0034219);carbohydrate transport (GO:0008643);glucoside transport (GO:0042946);positive regulation of gene expression, epigenetic (GO:0045815);	glucoside transmembrane transporter activity (GO:0042947);sugar transmembrane transporter activity (GO:0051119);	Golgi apparatus (GO:0005794);Golgi membrane (GO:0000139);integral component of membrane (GO:0016021);nucleus (GO:0005634);plasma membrane (GO:0005886);	Cell membrane;Complete proteome;Golgi apparatus;Membrane;Reference proteome;Repeat;Sugar transport;Transmembrane;Transmembrane helix;Transport.;		53	59	53	SWET1
Locus_10077_Transcript_3/6_Confidence_0.467_Length_1124	1124	Locus_10077_Transcript_3/6_Confidence_0.467_Length_1124	1124	Locus_10077_Transcript_3/6_Confidence_0.467_Length_1124	1124	Q9CXK4	60.185	7.01e-71	SWET1_MOUSE	Sugar transporter SWEET1	mmu:19729	GO:0005794 \\ GO:0000139 \\ GO:0016021 \\ GO:0005634 \\ GO:0005886 \\ GO:0042947 \\ GO:0051119 \\ GO:0034219 \\ GO:0008643 \\ GO:0042946 \\ GO:0045815 \\	carbohydrate transmembrane transport (GO:0034219);carbohydrate transport (GO:0008643);glucoside transport (GO:0042946);positive regulation of gene expression, epigenetic (GO:0045815);	glucoside transmembrane transporter activity (GO:0042947);sugar transmembrane transporter activity (GO:0051119);	Golgi apparatus (GO:0005794);Golgi membrane (GO:0000139);integral component of membrane (GO:0016021);nucleus (GO:0005634);plasma membrane (GO:0005886);	Cell membrane;Complete proteome;Golgi apparatus;Membrane;Reference proteome;Repeat;Sugar transport;Transmembrane;Transmembrane helix;Transport.;		145	118	145	SWET1
Locus_10077_Transcript_4/6_Confidence_0.600_Length_1068	1068	Locus_10077_Transcript_4/6_Confidence_0.600_Length_1068	1068	Locus_10077_Transcript_4/6_Confidence_0.600_Length_1068	1068	Q9CXK4	61.14	7.65e-62	SWET1_MOUSE	Sugar transporter SWEET1	mmu:19729	GO:0005794 \\ GO:0000139 \\ GO:0016021 \\ GO:0005634 \\ GO:0005886 \\ GO:0042947 \\ GO:0051119 \\ GO:0034219 \\ GO:0008643 \\ GO:0042946 \\ GO:0045815 \\	carbohydrate transmembrane transport (GO:0034219);carbohydrate transport (GO:0008643);glucoside transport (GO:0042946);positive regulation of gene expression, epigenetic (GO:0045815);	glucoside transmembrane transporter activity (GO:0042947);sugar transmembrane transporter activity (GO:0051119);	Golgi apparatus (GO:0005794);Golgi membrane (GO:0000139);integral component of membrane (GO:0016021);nucleus (GO:0005634);plasma membrane (GO:0005886);	Cell membrane;Complete proteome;Golgi apparatus;Membrane;Reference proteome;Repeat;Sugar transport;Transmembrane;Transmembrane helix;Transport.;		195	149	195	SWET1
Locus_10077_Transcript_5/6_Confidence_0.533_Length_1314	1314	Locus_10077_Transcript_5/6_Confidence_0.533_Length_1314	1314	Locus_10077_Transcript_5/6_Confidence_0.533_Length_1314	1314	Q9CXK4	50.556	2.43e-45	SWET1_MOUSE	Sugar transporter SWEET1	mmu:19729	GO:0005794 \\ GO:0000139 \\ GO:0016021 \\ GO:0005634 \\ GO:0005886 \\ GO:0042947 \\ GO:0051119 \\ GO:0034219 \\ GO:0008643 \\ GO:0042946 \\ GO:0045815 \\	carbohydrate transmembrane transport (GO:0034219);carbohydrate transport (GO:0008643);glucoside transport (GO:0042946);positive regulation of gene expression, epigenetic (GO:0045815);	glucoside transmembrane transporter activity (GO:0042947);sugar transmembrane transporter activity (GO:0051119);	Golgi apparatus (GO:0005794);Golgi membrane (GO:0000139);integral component of membrane (GO:0016021);nucleus (GO:0005634);plasma membrane (GO:0005886);	Cell membrane;Complete proteome;Golgi apparatus;Membrane;Reference proteome;Repeat;Sugar transport;Transmembrane;Transmembrane helix;Transport.;		88	85	88	SWET1
Locus_100771_Transcript_1/1_Confidence_1.000_Length_201	201	No_sig_nr_hit	No_sig_nr_hit	No_sig_nr_hit	No_sig_nr_hit	No_Uniprotmatch	No_%_identity	No_evalue	No_ID	No_Description	No_KEGG	No_GO	No_GOCC	No_GOBP	No_GOMF	No_keywords		2	1	2	No
Locus_100772_Transcript_1/1_Confidence_1.000_Length_283	283	No_sig_nr_hit	No_sig_nr_hit	No_sig_nr_hit	No_sig_nr_hit	No_Uniprotmatch	No_%_identity	No_evalue	No_ID	No_Description	No_KEGG	No_GO	No_GOCC	No_GOBP	No_GOMF	No_keywords		2	5	2	No
Locus_100773_Transcript_1/1_Confidence_1.000_Length_304	304	No_sig_nr_hit	No_sig_nr_hit	No_sig_nr_hit	No_sig_nr_hit	No_Uniprotmatch	No_%_identity	No_evalue	No_ID	No_Description	No_KEGG	No_GO	No_GOCC	No_GOBP	No_GOMF	No_keywords		4	0	4	No
Locus_100774_Transcript_1/1_Confidence_1.000_Length_286	286	Locus_100774_Transcript_1/1_Confidence_1.000_Length_286	286	Locus_100774_Transcript_1/1_Confidence_1.000_Length_286	286	Q5T1R4	60	2.47e-19	ZEP3_HUMAN	Transcription factor HIVEP3	hsa:59269	GO:0005737 \\ GO:0005634 \\ GO:0046872 \\ GO:0043565 \\ GO:0003700 \\ GO:0044212 \\ GO:0007275 \\ GO:0045893 \\ GO:0007165 \\ GO:0035914 \\ GO:0006366 \\	multicellular organismal development (GO:0007275);positive regulation of transcription, DNA-templated (GO:0045893);signal transduction (GO:0007165);skeletal muscle cell differentiation (GO:0035914);transcription from RNA polymerase II promoter (GO:0006366);	metal ion binding (GO:0046872);sequence-specific DNA binding (GO:0043565);transcription factor activity, sequence-specific DNA binding (GO:0003700);transcription regulatory region DNA binding (GO:0044212);	cytoplasm (GO:0005737);nucleus (GO:0005634);	Alternative splicing;Coiled coil;Complete proteome;Cytoplasm;Metal-binding;Nucleus;Phosphoprotein;Polymorphism;Reference proteome;Repeat;Transcription;Transcription regulation;Zinc;Zinc-finger.;		9	4	9	ZEP3
Locus_100775_Transcript_1/1_Confidence_1.000_Length_240	240	No_sig_nr_hit	No_sig_nr_hit	No_sig_nr_hit	No_sig_nr_hit	No_Uniprotmatch	No_%_identity	No_evalue	No_ID	No_Description	No_KEGG	No_GO	No_GOCC	No_GOBP	No_GOMF	No_keywords		0	2	0	No
Locus_100777_Transcript_1/1_Confidence_1.000_Length_309	309	No_sig_nr_hit	No_sig_nr_hit	No_sig_nr_hit	No_sig_nr_hit	No_Uniprotmatch	No_%_identity	No_evalue	No_ID	No_Description	No_KEGG	No_GO	No_GOCC	No_GOBP	No_GOMF	No_keywords		1	5	1	No
Locus_100778_Transcript_1/1_Confidence_1.000_Length_374	374	No_sig_nr_hit	No_sig_nr_hit	No_sig_nr_hit	No_sig_nr_hit	No_Uniprotmatch	No_%_identity	No_evalue	No_ID	No_Description	No_KEGG	No_GO	No_GOCC	No_GOBP	No_GOMF	No_keywords		2	5	2	No
Locus_100779_Transcript_1/1_Confidence_1.000_Length_222	222	No_sig_nr_hit	No_sig_nr_hit	No_sig_nr_hit	No_sig_nr_hit	No_Uniprotmatch	No_%_identity	No_evalue	No_ID	No_Description	No_KEGG	No_GO	No_GOCC	No_GOBP	No_GOMF	No_keywords		2	3	2	No
Locus_10078_Transcript_1/2_Confidence_0.750_Length_927	927	Locus_10078_Transcript_1/2_Confidence_0.750_Length_927	927	Locus_10078_Transcript_1/2_Confidence_0.750_Length_927	927	P52912	84.887	6.63e-178	TIA1_MOUSE	Nucleolysin TIA-1	No_KEGG	GO:0005737 \\ GO:0010494 \\ GO:0097165 \\ GO:0005654 \\ GO:0005634 \\ GO:0017091 \\ GO:0000166 \\ GO:0044822 \\ GO:0006915 \\ GO:0042036 \\ GO:0017148 \\ GO:1904037 \\ GO:0048024 \\	apoptotic process (GO:0006915);negative regulation of cytokine biosynthetic process (GO:0042036);negative regulation of translation (GO:0017148);positive regulation of epithelial cell apoptotic process (GO:1904037);regulation of mRNA splicing, via spliceosome (GO:0048024);	AU-rich element binding (GO:0017091);nucleotide binding (GO:0000166);poly(A) RNA binding (GO:0044822);	cytoplasm (GO:0005737);cytoplasmic stress granule (GO:0010494);nuclear stress granule (GO:0097165);nucleoplasm (GO:0005654);nucleus (GO:0005634);	3D-structure;Acetylation;Apoptosis;Complete proteome;Nucleus;Reference proteome;Repeat;RNA-binding.;		387	258	387	TIA1
Locus_100780_Transcript_1/1_Confidence_1.000_Length_425	425	No_sig_nr_hit	No_sig_nr_hit	No_sig_nr_hit	No_sig_nr_hit	No_Uniprotmatch	No_%_identity	No_evalue	No_ID	No_Description	No_KEGG	No_GO	No_GOCC	No_GOBP	No_GOMF	No_keywords		0	10	0	No
Locus_100781_Transcript_1/1_Confidence_1.000_Length_345	345	No_sig_nr_hit	No_sig_nr_hit	No_sig_nr_hit	No_sig_nr_hit	No_Uniprotmatch	No_%_identity	No_evalue	No_ID	No_Description	No_KEGG	No_GO	No_GOCC	No_GOBP	No_GOMF	No_keywords		0	5	0	No
Locus_100782_Transcript_1/1_Confidence_1.000_Length_212	212	No_sig_nr_hit	No_sig_nr_hit	No_sig_nr_hit	No_sig_nr_hit	No_Uniprotmatch	No_%_identity	No_evalue	No_ID	No_Description	No_KEGG	No_GO	No_GOCC	No_GOBP	No_GOMF	No_keywords		3	1	3	No
Locus_100784_Transcript_1/1_Confidence_1.000_Length_460	460	No_sig_nr_hit	No_sig_nr_hit	No_sig_nr_hit	No_sig_nr_hit	No_Uniprotmatch	No_%_identity	No_evalue	No_ID	No_Description	No_KEGG	No_GO	No_GOCC	No_GOBP	No_GOMF	No_keywords		3	7	3	No
Locus_100786_Transcript_1/1_Confidence_1.000_Length_588	588	No_sig_nr_hit	No_sig_nr_hit	No_sig_nr_hit	No_sig_nr_hit	No_Uniprotmatch	No_%_identity	No_evalue	No_ID	No_Description	No_KEGG	No_GO	No_GOCC	No_GOBP	No_GOMF	No_keywords		7	9	7	No
Locus_100787_Transcript_1/1_Confidence_1.000_Length_408	408	No_sig_nr_hit	No_sig_nr_hit	No_sig_nr_hit	No_sig_nr_hit	No_Uniprotmatch	No_%_identity	No_evalue	No_ID	No_Description	No_KEGG	No_GO	No_GOCC	No_GOBP	No_GOMF	No_keywords		8	14	8	No
Locus_100788_Transcript_1/1_Confidence_1.000_Length_237	237	Locus_100788_Transcript_1/1_Confidence_1.000_Length_237	237	Locus_100788_Transcript_1/1_Confidence_1.000_Length_237	237	No_Uniprotmatch	No_%_identity	No_evalue	No_ID	No_Description	No_KEGG	No_GO	No_GOCC	No_GOBP	No_GOMF	No_keywords		3	6	3	No
Locus_100789_Transcript_1/1_Confidence_1.000_Length_516	516	No_sig_nr_hit	No_sig_nr_hit	No_sig_nr_hit	No_sig_nr_hit	No_Uniprotmatch	No_%_identity	No_evalue	No_ID	No_Description	No_KEGG	No_GO	No_GOCC	No_GOBP	No_GOMF	No_keywords		6	10	6	No
Locus_10079_Transcript_1/10_Confidence_0.391_Length_3351	3351	Locus_10079_Transcript_1/10_Confidence_0.391_Length_3351	3351	Locus_10079_Transcript_1/10_Confidence_0.391_Length_3351	3351	Q91WG5	96.466	0	AAKG2_MOUSE	5'-AMP-activated protein kinase subunit gamma-2	No_KEGG	GO:0005829 \\ GO:0005615 \\ GO:0005654 \\ GO:0031588 \\ GO:0043531 \\ GO:0016208 \\ GO:0004679 \\ GO:0005524 \\ GO:0004862 \\ GO:0008603 \\ GO:0008607 \\ GO:0030295 \\ GO:0019901 \\ GO:0032147 \\ GO:0006633 \\ GO:0005977 \\ GO:0035556 \\ GO:0006469 \\ GO:0071901 \\ GO:0010800 \\ GO:0045860 \\ GO:0019217 \\ GO:0006110 \\	activation of protein kinase activity (GO:0032147);fatty acid biosynthetic process (GO:0006633);glycogen metabolic process (GO:0005977);intracellular signal transduction (GO:0035556);negative regulation of protein kinase activity (GO:0006469);negative regulation of protein serine/threonine kinase activity (GO:0071901);positive regulation of peptidyl-threonine phosphorylation (GO:0010800);positive…	ADP binding (GO:0043531);AMP binding (GO:0016208);AMP-activated protein kinase activity (GO:0004679);ATP binding (GO:0005524);cAMP-dependent protein kinase inhibitor activity (GO:0004862);cAMP-dependent protein kinase regulator activity (GO:0008603);phosphorylase kinase regulator activity (GO:0008607);protein kinase activator activity (GO:0030295);protein kinase binding (GO:0019901);	cytosol (GO:0005829);extracellular space (GO:0005615);nucleoplasm (GO:0005654);nucleotide-activated protein kinase complex (GO:0031588);	Alternative splicing;ATP-binding;CBS domain;Complete proteome;Fatty acid biosynthesis;Fatty acid metabolism;Lipid biosynthesis;Lipid metabolism;Nucleotide-binding;Phosphoprotein;Reference proteome;Repeat.;		272	227	272	AAKG2
Locus_10079_Transcript_10/10_Confidence_0.565_Length_4013	4013	Locus_10079_Transcript_10/10_Confidence_0.565_Length_4013	4013	Locus_10079_Transcript_10/10_Confidence_0.565_Length_4013	4013	Q9UGJ0	86.355	0	AAKG2_HUMAN	5'-AMP-activated protein kinase subunit gamma-2	hsa:51422	GO:0005829 \\ GO:0005615 \\ GO:0005654 \\ GO:0031588 \\ GO:0043531 \\ GO:0016208 \\ GO:0004679 \\ GO:0005524 \\ GO:0004862 \\ GO:0008603 \\ GO:0008607 \\ GO:0030295 \\ GO:0019901 \\ GO:0032147 \\ GO:0006754 \\ GO:0006853 \\ GO:0007050 \\ GO:0044255 \\ GO:0006112 \\ GO:0006633 \\ GO:0010467 \\ GO:0005977 \\ GO:0008286 \\ GO:0035556 \\ GO:0016236 \\ GO:0061024 \\ GO:0007005 \\ GO:0006469 \\ GO:0071…	activation of protein kinase activity (GO:0032147);ATP biosynthetic process (GO:0006754);carnitine shuttle (GO:0006853);cell cycle arrest (GO:0007050);cellular lipid metabolic process (GO:0044255);energy reserve metabolic process (GO:0006112);fatty acid biosynthetic process (GO:0006633);gene expression (GO:0010467);glycogen metabolic process (GO:0005977);insulin receptor signaling pathway (GO:000…	ADP binding (GO:0043531);AMP binding (GO:0016208);AMP-activated protein kinase activity (GO:0004679);ATP binding (GO:0005524);cAMP-dependent protein kinase inhibitor activity (GO:0004862);cAMP-dependent protein kinase regulator activity (GO:0008603);phosphorylase kinase regulator activity (GO:0008607);protein kinase activator activity (GO:0030295);protein kinase binding (GO:0019901);	cytosol (GO:0005829);extracellular space (GO:0005615);nucleoplasm (GO:0005654);nucleotide-activated protein kinase complex (GO:0031588);	Alternative splicing;ATP-binding;Cardiomyopathy;CBS domain;Complete proteome;Disease mutation;Fatty acid biosynthesis;Fatty acid metabolism;Glycogen storage disease;Lipid biosynthesis;Lipid metabolism;Nucleotide-binding;Phosphoprotein;Polymorphism;Reference proteome;Repeat.;		314	271	314	AAKG2
Locus_10079_Transcript_3/10_Confidence_0.130_Length_768	768	Locus_10079_Transcript_3/10_Confidence_0.130_Length_768	768	Locus_10079_Transcript_3/10_Confidence_0.130_Length_768	768	Q91WG5	80	1.79e-21	AAKG2_MOUSE	5'-AMP-activated protein kinase subunit gamma-2	No_KEGG	GO:0005829 \\ GO:0005615 \\ GO:0005654 \\ GO:0031588 \\ GO:0043531 \\ GO:0016208 \\ GO:0004679 \\ GO:0005524 \\ GO:0004862 \\ GO:0008603 \\ GO:0008607 \\ GO:0030295 \\ GO:0019901 \\ GO:0032147 \\ GO:0006633 \\ GO:0005977 \\ GO:0035556 \\ GO:0006469 \\ GO:0071901 \\ GO:0010800 \\ GO:0045860 \\ GO:0019217 \\ GO:0006110 \\	activation of protein kinase activity (GO:0032147);fatty acid biosynthetic process (GO:0006633);glycogen metabolic process (GO:0005977);intracellular signal transduction (GO:0035556);negative regulation of protein kinase activity (GO:0006469);negative regulation of protein serine/threonine kinase activity (GO:0071901);positive regulation of peptidyl-threonine phosphorylation (GO:0010800);positive…	ADP binding (GO:0043531);AMP binding (GO:0016208);AMP-activated protein kinase activity (GO:0004679);ATP binding (GO:0005524);cAMP-dependent protein kinase inhibitor activity (GO:0004862);cAMP-dependent protein kinase regulator activity (GO:0008603);phosphorylase kinase regulator activity (GO:0008607);protein kinase activator activity (GO:0030295);protein kinase binding (GO:0019901);	cytosol (GO:0005829);extracellular space (GO:0005615);nucleoplasm (GO:0005654);nucleotide-activated protein kinase complex (GO:0031588);	Alternative splicing;ATP-binding;CBS domain;Complete proteome;Fatty acid biosynthesis;Fatty acid metabolism;Lipid biosynthesis;Lipid metabolism;Nucleotide-binding;Phosphoprotein;Reference proteome;Repeat.;		13	7	13	AAKG2
Locus_10079_Transcript_5/10_Confidence_0.565_Length_4108	4108	Locus_10079_Transcript_5/10_Confidence_0.565_Length_4108	4108	Locus_10079_Transcript_5/10_Confidence_0.565_Length_4108	4108	Q91WG5	94.318	5.5e-165	AAKG2_MOUSE	5'-AMP-activated protein kinase subunit gamma-2	No_KEGG	GO:0005829 \\ GO:0005615 \\ GO:0005654 \\ GO:0031588 \\ GO:0043531 \\ GO:0016208 \\ GO:0004679 \\ GO:0005524 \\ GO:0004862 \\ GO:0008603 \\ GO:0008607 \\ GO:0030295 \\ GO:0019901 \\ GO:0032147 \\ GO:0006633 \\ GO:0005977 \\ GO:0035556 \\ GO:0006469 \\ GO:0071901 \\ GO:0010800 \\ GO:0045860 \\ GO:0019217 \\ GO:0006110 \\	activation of protein kinase activity (GO:0032147);fatty acid biosynthetic process (GO:0006633);glycogen metabolic process (GO:0005977);intracellular signal transduction (GO:0035556);negative regulation of protein kinase activity (GO:0006469);negative regulation of protein serine/threonine kinase activity (GO:0071901);positive regulation of peptidyl-threonine phosphorylation (GO:0010800);positive…	ADP binding (GO:0043531);AMP binding (GO:0016208);AMP-activated protein kinase activity (GO:0004679);ATP binding (GO:0005524);cAMP-dependent protein kinase inhibitor activity (GO:0004862);cAMP-dependent protein kinase regulator activity (GO:0008603);phosphorylase kinase regulator activity (GO:0008607);protein kinase activator activity (GO:0030295);protein kinase binding (GO:0019901);	cytosol (GO:0005829);extracellular space (GO:0005615);nucleoplasm (GO:0005654);nucleotide-activated protein kinase complex (GO:0031588);	Alternative splicing;ATP-binding;CBS domain;Complete proteome;Fatty acid biosynthesis;Fatty acid metabolism;Lipid biosynthesis;Lipid metabolism;Nucleotide-binding;Phosphoprotein;Reference proteome;Repeat.;		278	247	278	AAKG2
Locus_10079_Transcript_6/10_Confidence_0.478_Length_2338	2338	Locus_10079_Transcript_6/10_Confidence_0.478_Length_2338	2338	Locus_10079_Transcript_6/10_Confidence_0.478_Length_2338	2338	Q9UGJ0	86.355	0	AAKG2_HUMAN	5'-AMP-activated protein kinase subunit gamma-2	hsa:51422	GO:0005829 \\ GO:0005615 \\ GO:0005654 \\ GO:0031588 \\ GO:0043531 \\ GO:0016208 \\ GO:0004679 \\ GO:0005524 \\ GO:0004862 \\ GO:0008603 \\ GO:0008607 \\ GO:0030295 \\ GO:0019901 \\ GO:0032147 \\ GO:0006754 \\ GO:0006853 \\ GO:0007050 \\ GO:0044255 \\ GO:0006112 \\ GO:0006633 \\ GO:0010467 \\ GO:0005977 \\ GO:0008286 \\ GO:0035556 \\ GO:0016236 \\ GO:0061024 \\ GO:0007005 \\ GO:0006469 \\ GO:0071…	activation of protein kinase activity (GO:0032147);ATP biosynthetic process (GO:0006754);carnitine shuttle (GO:0006853);cell cycle arrest (GO:0007050);cellular lipid metabolic process (GO:0044255);energy reserve metabolic process (GO:0006112);fatty acid biosynthetic process (GO:0006633);gene expression (GO:0010467);glycogen metabolic process (GO:0005977);insulin receptor signaling pathway (GO:000…	ADP binding (GO:0043531);AMP binding (GO:0016208);AMP-activated protein kinase activity (GO:0004679);ATP binding (GO:0005524);cAMP-dependent protein kinase inhibitor activity (GO:0004862);cAMP-dependent protein kinase regulator activity (GO:0008603);phosphorylase kinase regulator activity (GO:0008607);protein kinase activator activity (GO:0030295);protein kinase binding (GO:0019901);	cytosol (GO:0005829);extracellular space (GO:0005615);nucleoplasm (GO:0005654);nucleotide-activated protein kinase complex (GO:0031588);	Alternative splicing;ATP-binding;Cardiomyopathy;CBS domain;Complete proteome;Disease mutation;Fatty acid biosynthesis;Fatty acid metabolism;Glycogen storage disease;Lipid biosynthesis;Lipid metabolism;Nucleotide-binding;Phosphoprotein;Polymorphism;Reference proteome;Repeat.;		136	106	136	AAKG2
Locus_10079_Transcript_7/10_Confidence_0.174_Length_2504	2504	No_sig_nr_hit	No_sig_nr_hit	No_sig_nr_hit	No_sig_nr_hit	No_Uniprotmatch	No_%_identity	No_evalue	No_ID	No_Description	No_KEGG	No_GO	No_GOCC	No_GOBP	No_GOMF	No_keywords		111	111	111	No
Locus_10079_Transcript_9/10_Confidence_0.478_Length_4041	4041	Locus_10079_Transcript_9/10_Confidence_0.478_Length_4041	4041	Locus_10079_Transcript_9/10_Confidence_0.478_Length_4041	4041	Q9UGJ0	87.407	0	AAKG2_HUMAN	5'-AMP-activated protein kinase subunit gamma-2	hsa:51422	GO:0005829 \\ GO:0005615 \\ GO:0005654 \\ GO:0031588 \\ GO:0043531 \\ GO:0016208 \\ GO:0004679 \\ GO:0005524 \\ GO:0004862 \\ GO:0008603 \\ GO:0008607 \\ GO:0030295 \\ GO:0019901 \\ GO:0032147 \\ GO:0006754 \\ GO:0006853 \\ GO:0007050 \\ GO:0044255 \\ GO:0006112 \\ GO:0006633 \\ GO:0010467 \\ GO:0005977 \\ GO:0008286 \\ GO:0035556 \\ GO:0016236 \\ GO:0061024 \\ GO:0007005 \\ GO:0006469 \\ GO:0071…	activation of protein kinase activity (GO:0032147);ATP biosynthetic process (GO:0006754);carnitine shuttle (GO:0006853);cell cycle arrest (GO:0007050);cellular lipid metabolic process (GO:0044255);energy reserve metabolic process (GO:0006112);fatty acid biosynthetic process (GO:0006633);gene expression (GO:0010467);glycogen metabolic process (GO:0005977);insulin receptor signaling pathway (GO:000…	ADP binding (GO:0043531);AMP binding (GO:0016208);AMP-activated protein kinase activity (GO:0004679);ATP binding (GO:0005524);cAMP-dependent protein kinase inhibitor activity (GO:0004862);cAMP-dependent protein kinase regulator activity (GO:0008603);phosphorylase kinase regulator activity (GO:0008607);protein kinase activator activity (GO:0030295);protein kinase binding (GO:0019901);	cytosol (GO:0005829);extracellular space (GO:0005615);nucleoplasm (GO:0005654);nucleotide-activated protein kinase complex (GO:0031588);	Alternative splicing;ATP-binding;Cardiomyopathy;CBS domain;Complete proteome;Disease mutation;Fatty acid biosynthesis;Fatty acid metabolism;Glycogen storage disease;Lipid biosynthesis;Lipid metabolism;Nucleotide-binding;Phosphoprotein;Polymorphism;Reference proteome;Repeat.;		343	294	343	AAKG2
Locus_100790_Transcript_1/1_Confidence_1.000_Length_361	361	No_sig_nr_hit	No_sig_nr_hit	No_sig_nr_hit	No_sig_nr_hit	No_Uniprotmatch	No_%_identity	No_evalue	No_ID	No_Description	No_KEGG	No_GO	No_GOCC	No_GOBP	No_GOMF	No_keywords		1	2	1	No
Locus_100791_Transcript_1/1_Confidence_1.000_Length_322	322	No_sig_nr_hit	No_sig_nr_hit	No_sig_nr_hit	No_sig_nr_hit	No_Uniprotmatch	No_%_identity	No_evalue	No_ID	No_Description	No_KEGG	No_GO	No_GOCC	No_GOBP	No_GOMF	No_keywords		0	4	0	No
Locus_100792_Transcript_1/1_Confidence_1.000_Length_1100	1100	No_sig_nr_hit	No_sig_nr_hit	No_sig_nr_hit	No_sig_nr_hit	No_Uniprotmatch	No_%_identity	No_evalue	No_ID	No_Description	No_KEGG	No_GO	No_GOCC	No_GOBP	No_GOMF	No_keywords		7	43	7	No
Locus_100793_Transcript_1/1_Confidence_1.000_Length_667	667	Locus_100793_Transcript_1/1_Confidence_1.000_Length_667	667	Locus_100793_Transcript_1/1_Confidence_1.000_Length_667	667	O73590	98.058	1.4e-92	ZFHX4_CHICK	Zinc finger homeobox protein 4	No_KEGG	GO:0005634 \\ GO:0043565 \\ GO:0008270 \\ GO:0006355 \\ GO:0006351 \\	regulation of transcription, DNA-templated (GO:0006355);transcription, DNA-templated (GO:0006351);	sequence-specific DNA binding (GO:0043565);zinc ion binding (GO:0008270);	nucleus (GO:0005634);	Coiled coil;Complete proteome;DNA-binding;Homeobox;Metal-binding;Nucleus;Reference proteome;Repeat;Repressor;Transcription;Transcription regulation;Zinc;Zinc-finger.;		8	18	8	ZFHX4
Locus_100795_Transcript_1/1_Confidence_1.000_Length_513	513	No_sig_nr_hit	No_sig_nr_hit	No_sig_nr_hit	No_sig_nr_hit	No_Uniprotmatch	No_%_identity	No_evalue	No_ID	No_Description	No_KEGG	No_GO	No_GOCC	No_GOBP	No_GOMF	No_keywords		1	12	1	No
Locus_100796_Transcript_1/1_Confidence_1.000_Length_263	263	No_sig_nr_hit	No_sig_nr_hit	No_sig_nr_hit	No_sig_nr_hit	No_Uniprotmatch	No_%_identity	No_evalue	No_ID	No_Description	No_KEGG	No_GO	No_GOCC	No_GOBP	No_GOMF	No_keywords		0	4	0	No
Locus_100797_Transcript_1/1_Confidence_1.000_Length_247	247	No_sig_nr_hit	No_sig_nr_hit	No_sig_nr_hit	No_sig_nr_hit	No_Uniprotmatch	No_%_identity	No_evalue	No_ID	No_Description	No_KEGG	No_GO	No_GOCC	No_GOBP	No_GOMF	No_keywords		3	1	3	No
Locus_100798_Transcript_1/1_Confidence_1.000_Length_223	223	No_sig_nr_hit	No_sig_nr_hit	No_sig_nr_hit	No_sig_nr_hit	No_Uniprotmatch	No_%_identity	No_evalue	No_ID	No_Description	No_KEGG	No_GO	No_GOCC	No_GOBP	No_GOMF	No_keywords		5	0	5	No
Locus_100799_Transcript_1/1_Confidence_1.000_Length_288	288	No_sig_nr_hit	No_sig_nr_hit	No_sig_nr_hit	No_sig_nr_hit	No_Uniprotmatch	No_%_identity	No_evalue	No_ID	No_Description	No_KEGG	No_GO	No_GOCC	No_GOBP	No_GOMF	No_keywords		0	4	0	No
Locus_10080_Transcript_1/5_Confidence_0.583_Length_3001	3001	Locus_10080_Transcript_1/5_Confidence_0.583_Length_3001	3001	Locus_10080_Transcript_1/5_Confidence_0.583_Length_3001	3001	Q9C0B0	69.066	0	UNK_HUMAN	RING finger protein unkempt homolog	hsa:85451	GO:0005737 \\ GO:1990715 \\ GO:0044822 \\ GO:0008270 \\ GO:0048667 \\ GO:2000766 \\ GO:0001764 \\	cell morphogenesis involved in neuron differentiation (GO:0048667);negative regulation of cytoplasmic translation (GO:2000766);neuron migration (GO:0001764);	mRNA CDS binding (GO:1990715);poly(A) RNA binding (GO:0044822);zinc ion binding (GO:0008270);	cytoplasm (GO:0005737);	Coiled coil;Complete proteome;Cytoplasm;Metal-binding;Phosphoprotein;Reference proteome;Repeat;Repressor;RNA-binding;Translation regulation;Zinc;Zinc-finger.;		129	102	129	UNK
Locus_10080_Transcript_2/5_Confidence_0.667_Length_3250	3250	Locus_10080_Transcript_2/5_Confidence_0.667_Length_3250	3250	Locus_10080_Transcript_2/5_Confidence_0.667_Length_3250	3250	Q6EE22	87.484	0	UNK_CANLF	RING finger protein unkempt homolog	cfa:444855	GO:0005737 \\ GO:0003723 \\ GO:0008270 \\ GO:0048667 \\ GO:0006417 \\	cell morphogenesis involved in neuron differentiation (GO:0048667);regulation of translation (GO:0006417);	RNA binding (GO:0003723);zinc ion binding (GO:0008270);	cytoplasm (GO:0005737);	Coiled coil;Complete proteome;Cytoplasm;Metal-binding;Phosphoprotein;Reference proteome;Repeat;Repressor;RNA-binding;Translation regulation;Zinc;Zinc-finger.;		134	134	134	UNK
Locus_10080_Transcript_4/5_Confidence_0.667_Length_3118	3118	Locus_10080_Transcript_4/5_Confidence_0.667_Length_3118	3118	Locus_10080_Transcript_4/5_Confidence_0.667_Length_3118	3118	Q6EE22	86.079	0	UNK_CANLF	RING finger protein unkempt homolog	cfa:444855	GO:0005737 \\ GO:0003723 \\ GO:0008270 \\ GO:0048667 \\ GO:0006417 \\	cell morphogenesis involved in neuron differentiation (GO:0048667);regulation of translation (GO:0006417);	RNA binding (GO:0003723);zinc ion binding (GO:0008270);	cytoplasm (GO:0005737);	Coiled coil;Complete proteome;Cytoplasm;Metal-binding;Phosphoprotein;Reference proteome;Repeat;Repressor;RNA-binding;Translation regulation;Zinc;Zinc-finger.;		149	142	149	UNK
Locus_10080_Transcript_5/5_Confidence_0.667_Length_3202	3202	Locus_10080_Transcript_5/5_Confidence_0.667_Length_3202	3202	Locus_10080_Transcript_5/5_Confidence_0.667_Length_3202	3202	Q6EE22	89.4	0	UNK_CANLF	RING finger protein unkempt homolog	cfa:444855	GO:0005737 \\ GO:0003723 \\ GO:0008270 \\ GO:0048667 \\ GO:0006417 \\	cell morphogenesis involved in neuron differentiation (GO:0048667);regulation of translation (GO:0006417);	RNA binding (GO:0003723);zinc ion binding (GO:0008270);	cytoplasm (GO:0005737);	Coiled coil;Complete proteome;Cytoplasm;Metal-binding;Phosphoprotein;Reference proteome;Repeat;Repressor;RNA-binding;Translation regulation;Zinc;Zinc-finger.;		165	144	165	UNK
Locus_100800_Transcript_1/1_Confidence_1.000_Length_210	210	Locus_100800_Transcript_1/1_Confidence_1.000_Length_210	210	Locus_100800_Transcript_1/1_Confidence_1.000_Length_210	210	A0A0E9NBE8	81.667	2.6e-24	A0A0E9NBE8_9ASCO	Uncharacterized protein {ECO:0000313|EMBL:GAO47202.1}	No_KEGG	No_GOcodes	No_GOBP	No_GOMF	No_GOCC	Complete proteome {ECO:0000313|Proteomes:UP000033140};Reference proteome {ECO:0000313|Proteomes:UP000033140}.;		4	2	4	A0A0E9NBE8
Locus_100801_Transcript_1/1_Confidence_1.000_Length_237	237	Locus_100801_Transcript_1/1_Confidence_1.000_Length_237	237	Locus_100801_Transcript_1/1_Confidence_1.000_Length_237	237	P22897	40.278	1.86e-10	MRC1_HUMAN	Macrophage mannose receptor 1	hsa:4360	GO:0009986 \\ GO:0010008 \\ GO:0005887 \\ GO:0005886 \\ GO:0005537 \\ GO:0004872 \\ GO:0004888 \\ GO:0001618 \\ GO:0071346 \\ GO:0071353 \\ GO:0071222 \\ GO:0006898 \\	cellular response to interferon-gamma (GO:0071346);cellular response to interleukin-4 (GO:0071353);cellular response to lipopolysaccharide (GO:0071222);receptor-mediated endocytosis (GO:0006898);	mannose binding (GO:0005537);receptor activity (GO:0004872);transmembrane signaling receptor activity (GO:0004888);virus receptor activity (GO:0001618);	cell surface (GO:0009986);endosome membrane (GO:0010008);integral component of plasma membrane (GO:0005887);plasma membrane (GO:0005886);	3D-structure;Alternative splicing;Calcium;Cell membrane;Complete proteome;Direct protein sequencing;Disulfide bond;Endocytosis;Endosome;Glycoprotein;Host cell receptor for virus entry;Host-virus interaction;Lectin;Membrane;Polymorphism;Receptor;Reference proteome;Repeat;Signal;Transmembrane;Transmembrane helix.;		2	2	2	MRC1
Locus_100802_Transcript_1/1_Confidence_1.000_Length_503	503	No_sig_nr_hit	No_sig_nr_hit	No_sig_nr_hit	No_sig_nr_hit	No_Uniprotmatch	No_%_identity	No_evalue	No_ID	No_Description	No_KEGG	No_GO	No_GOCC	No_GOBP	No_GOMF	No_keywords		5	16	5	No
Locus_100803_Transcript_1/1_Confidence_1.000_Length_208	208	Locus_100803_Transcript_1/1_Confidence_1.000_Length_208	208	Locus_100803_Transcript_1/1_Confidence_1.000_Length_208	208	P51839	57.812	4.18e-20	GUC2D_RAT	Olfactory guanylyl cyclase GC-D	rno:113911	GO:0008074 \\ GO:0016021 \\ GO:0005886 \\ GO:0005524 \\ GO:0005525 \\ GO:0004383 \\ GO:0004672 \\ GO:0006182 \\ GO:0035556 \\ GO:0007608 \\ GO:0007165 \\	cGMP biosynthetic process (GO:0006182);intracellular signal transduction (GO:0035556);sensory perception of smell (GO:0007608);signal transduction (GO:0007165);	ATP binding (GO:0005524);GTP binding (GO:0005525);guanylate cyclase activity (GO:0004383);protein kinase activity (GO:0004672);	guanylate cyclase complex, soluble (GO:0008074);integral component of membrane (GO:0016021);plasma membrane (GO:0005886);	cGMP biosynthesis;Complete proteome;Disulfide bond;Glycoprotein;GTP-binding;Lyase;Membrane;Nucleotide-binding;Olfaction;Reference proteome;Sensory transduction;Signal;Transmembrane;Transmembrane helix.;		1	0	1	GUC2D
Locus_100805_Transcript_1/1_Confidence_1.000_Length_226	226	No_sig_nr_hit	No_sig_nr_hit	No_sig_nr_hit	No_sig_nr_hit	No_Uniprotmatch	No_%_identity	No_evalue	No_ID	No_Description	No_KEGG	No_GO	No_GOCC	No_GOBP	No_GOMF	No_keywords		3	0	3	No
Locus_100806_Transcript_1/1_Confidence_1.000_Length_426	426	No_sig_nr_hit	No_sig_nr_hit	No_sig_nr_hit	No_sig_nr_hit	No_Uniprotmatch	No_%_identity	No_evalue	No_ID	No_Description	No_KEGG	No_GO	No_GOCC	No_GOBP	No_GOMF	No_keywords		2	9	2	No
Locus_100808_Transcript_1/1_Confidence_1.000_Length_200	200	No_sig_nr_hit	No_sig_nr_hit	No_sig_nr_hit	No_sig_nr_hit	No_Uniprotmatch	No_%_identity	No_evalue	No_ID	No_Description	No_KEGG	No_GO	No_GOCC	No_GOBP	No_GOMF	No_keywords		5	0	5	No
Locus_100809_Transcript_1/1_Confidence_1.000_Length_227	227	No_sig_nr_hit	No_sig_nr_hit	No_sig_nr_hit	No_sig_nr_hit	No_Uniprotmatch	No_%_identity	No_evalue	No_ID	No_Description	No_KEGG	No_GO	No_GOCC	No_GOBP	No_GOMF	No_keywords		0	2	0	No
Locus_10081_Transcript_2/3_Confidence_0.667_Length_772	772	No_sig_nr_hit	No_sig_nr_hit	No_sig_nr_hit	No_sig_nr_hit	No_Uniprotmatch	No_%_identity	No_evalue	No_ID	No_Description	No_KEGG	No_GO	No_GOCC	No_GOBP	No_GOMF	No_keywords		248	331	248	No
Locus_100810_Transcript_1/1_Confidence_1.000_Length_304	304	No_sig_nr_hit	No_sig_nr_hit	No_sig_nr_hit	No_sig_nr_hit	No_Uniprotmatch	No_%_identity	No_evalue	No_ID	No_Description	No_KEGG	No_GO	No_GOCC	No_GOBP	No_GOMF	No_keywords		5	1	5	No
Locus_100812_Transcript_1/1_Confidence_1.000_Length_205	205	Locus_100812_Transcript_1/1_Confidence_1.000_Length_205	205	Locus_100812_Transcript_1/1_Confidence_1.000_Length_205	205	G4VEH0	51.562	1.34e-14	G4VEH0_SCHMA	Tetraspanin {ECO:0000256|RuleBase:RU361218}	No_KEGG	GO:0005887 \\ GO:0007166 \\	cell surface receptor signaling pathway (GO:0007166);	No_GOMF	integral component of plasma membrane (GO:0005887);	Complete proteome {ECO:0000313|Proteomes:UP000008854};Membrane {ECO:0000256|RuleBase:RU361218,;ECO:0000256|SAAS:SAAS00429788};Reference proteome {ECO:0000313|Proteomes:UP000008854};Transmembrane {ECO:0000256|RuleBase:RU361218,;ECO:0000256|SAAS:SAAS00429788};Transmembrane helix {ECO:0000256|RuleBase:RU361218,;ECO:0000256|SAAS:SAAS00429788}.;		5	0	5	G4VEH0
Locus_100814_Transcript_1/1_Confidence_1.000_Length_421	421	No_sig_nr_hit	No_sig_nr_hit	No_sig_nr_hit	No_sig_nr_hit	No_Uniprotmatch	No_%_identity	No_evalue	No_ID	No_Description	No_KEGG	No_GO	No_GOCC	No_GOBP	No_GOMF	No_keywords		2	7	2	No
Locus_100815_Transcript_1/1_Confidence_1.000_Length_200	200	No_sig_nr_hit	No_sig_nr_hit	No_sig_nr_hit	No_sig_nr_hit	No_Uniprotmatch	No_%_identity	No_evalue	No_ID	No_Description	No_KEGG	No_GO	No_GOCC	No_GOBP	No_GOMF	No_keywords		2	3	2	No
Locus_100816_Transcript_1/1_Confidence_1.000_Length_388	388	No_sig_nr_hit	No_sig_nr_hit	No_sig_nr_hit	No_sig_nr_hit	No_Uniprotmatch	No_%_identity	No_evalue	No_ID	No_Description	No_KEGG	No_GO	No_GOCC	No_GOBP	No_GOMF	No_keywords		1	4	1	No
Locus_100817_Transcript_1/1_Confidence_1.000_Length_258	258	No_sig_nr_hit	No_sig_nr_hit	No_sig_nr_hit	No_sig_nr_hit	No_Uniprotmatch	No_%_identity	No_evalue	No_ID	No_Description	No_KEGG	No_GO	No_GOCC	No_GOBP	No_GOMF	No_keywords		0	2	0	No
Locus_100818_Transcript_1/1_Confidence_1.000_Length_271	271	No_sig_nr_hit	No_sig_nr_hit	No_sig_nr_hit	No_sig_nr_hit	No_Uniprotmatch	No_%_identity	No_evalue	No_ID	No_Description	No_KEGG	No_GO	No_GOCC	No_GOBP	No_GOMF	No_keywords		5	4	5	No
Locus_100819_Transcript_1/1_Confidence_1.000_Length_601	601	Locus_100819_Transcript_1/1_Confidence_1.000_Length_601	601	Locus_100819_Transcript_1/1_Confidence_1.000_Length_601	601	U3KKM7	72.34	2.96e-12	U3KKM7_FICAL	Uncharacterized protein {ECO:0000313|Ensembl:ENSFALP00000015581}	No_KEGG	No_GOcodes	No_GOBP	No_GOMF	No_GOCC	Complete proteome {ECO:0000313|Proteomes:UP000016665};Reference proteome {ECO:0000313|Proteomes:UP000016665}.;		2	13	2	U3KKM7
Locus_10082_Transcript_1/1_Confidence_1.000_Length_780	780	No_sig_nr_hit	No_sig_nr_hit	No_sig_nr_hit	No_sig_nr_hit	No_Uniprotmatch	No_%_identity	No_evalue	No_ID	No_Description	No_KEGG	No_GO	No_GOCC	No_GOBP	No_GOMF	No_keywords		15	24	15	No
Locus_100820_Transcript_1/1_Confidence_1.000_Length_215	215	No_sig_nr_hit	No_sig_nr_hit	No_sig_nr_hit	No_sig_nr_hit	No_Uniprotmatch	No_%_identity	No_evalue	No_ID	No_Description	No_KEGG	No_GO	No_GOCC	No_GOBP	No_GOMF	No_keywords		0	2	0	No
Locus_100821_Transcript_1/1_Confidence_1.000_Length_284	284	No_sig_nr_hit	No_sig_nr_hit	No_sig_nr_hit	No_sig_nr_hit	No_Uniprotmatch	No_%_identity	No_evalue	No_ID	No_Description	No_KEGG	No_GO	No_GOCC	No_GOBP	No_GOMF	No_keywords		2	4	2	No
Locus_100822_Transcript_1/1_Confidence_1.000_Length_342	342	No_sig_nr_hit	No_sig_nr_hit	No_sig_nr_hit	No_sig_nr_hit	No_Uniprotmatch	No_%_identity	No_evalue	No_ID	No_Description	No_KEGG	No_GO	No_GOCC	No_GOBP	No_GOMF	No_keywords		5	2	5	No
Locus_100823_Transcript_1/1_Confidence_1.000_Length_275	275	No_sig_nr_hit	No_sig_nr_hit	No_sig_nr_hit	No_sig_nr_hit	No_Uniprotmatch	No_%_identity	No_evalue	No_ID	No_Description	No_KEGG	No_GO	No_GOCC	No_GOBP	No_GOMF	No_keywords		1	1	1	No
Locus_100825_Transcript_1/1_Confidence_1.000_Length_304	304	No_sig_nr_hit	No_sig_nr_hit	No_sig_nr_hit	No_sig_nr_hit	No_Uniprotmatch	No_%_identity	No_evalue	No_ID	No_Description	No_KEGG	No_GO	No_GOCC	No_GOBP	No_GOMF	No_keywords		5	2	5	No
Locus_100826_Transcript_1/1_Confidence_1.000_Length_294	294	No_sig_nr_hit	No_sig_nr_hit	No_sig_nr_hit	No_sig_nr_hit	No_Uniprotmatch	No_%_identity	No_evalue	No_ID	No_Description	No_KEGG	No_GO	No_GOCC	No_GOBP	No_GOMF	No_keywords		2	4	2	No
Locus_100827_Transcript_1/1_Confidence_1.000_Length_581	581	No_sig_nr_hit	No_sig_nr_hit	No_sig_nr_hit	No_sig_nr_hit	No_Uniprotmatch	No_%_identity	No_evalue	No_ID	No_Description	No_KEGG	No_GO	No_GOCC	No_GOBP	No_GOMF	No_keywords		4	11	4	No
Locus_100829_Transcript_1/1_Confidence_1.000_Length_368	368	Locus_100829_Transcript_1/1_Confidence_1.000_Length_368	368	Locus_100829_Transcript_1/1_Confidence_1.000_Length_368	368	A0A091F8P3	69.231	2e-09	A0A091F8P3_CORBR	Uncharacterized protein {ECO:0000313|EMBL:KFO65197.1}	No_KEGG	No_GOcodes	No_GOBP	No_GOMF	No_GOCC	Complete proteome {ECO:0000313|Proteomes:UP000052976}.;		0	8	0	A0A091F8P3
Locus_10083_Transcript_1/5_Confidence_0.538_Length_1435	1435	No_sig_nr_hit	No_sig_nr_hit	No_sig_nr_hit	No_sig_nr_hit	No_Uniprotmatch	No_%_identity	No_evalue	No_ID	No_Description	No_KEGG	No_GO	No_GOCC	No_GOBP	No_GOMF	No_keywords		73	120	73	No
Locus_10083_Transcript_2/5_Confidence_0.538_Length_981	981	No_sig_nr_hit	No_sig_nr_hit	No_sig_nr_hit	No_sig_nr_hit	No_Uniprotmatch	No_%_identity	No_evalue	No_ID	No_Description	No_KEGG	No_GO	No_GOCC	No_GOBP	No_GOMF	No_keywords		85	85	85	No
Locus_10083_Transcript_4/5_Confidence_0.462_Length_1340	1340	No_sig_nr_hit	No_sig_nr_hit	No_sig_nr_hit	No_sig_nr_hit	No_Uniprotmatch	No_%_identity	No_evalue	No_ID	No_Description	No_KEGG	No_GO	No_GOCC	No_GOBP	No_GOMF	No_keywords		64	158	64	No
Locus_100830_Transcript_1/1_Confidence_1.000_Length_411	411	No_sig_nr_hit	No_sig_nr_hit	No_sig_nr_hit	No_sig_nr_hit	No_Uniprotmatch	No_%_identity	No_evalue	No_ID	No_Description	No_KEGG	No_GO	No_GOCC	No_GOBP	No_GOMF	No_keywords		3	13	3	No
Locus_100831_Transcript_1/1_Confidence_1.000_Length_336	336	No_sig_nr_hit	No_sig_nr_hit	No_sig_nr_hit	No_sig_nr_hit	No_Uniprotmatch	No_%_identity	No_evalue	No_ID	No_Description	No_KEGG	No_GO	No_GOCC	No_GOBP	No_GOMF	No_keywords		0	9	0	No
Locus_100832_Transcript_1/1_Confidence_1.000_Length_211	211	Locus_100832_Transcript_1/1_Confidence_1.000_Length_211	211	Locus_100832_Transcript_1/1_Confidence_1.000_Length_211	211	G7Y540	79.412	1.32e-28	G7Y540_CLOSI	Uncharacterized protein {ECO:0000313|EMBL:GAA48096.1}	No_KEGG	GO:0016021 \\	No_GOBP	No_GOMF	integral component of membrane (GO:0016021);	Complete proteome {ECO:0000313|Proteomes:UP000008909};Leucine-rich repeat {ECO:0000256|SAAS:SAAS00472403};Membrane {ECO:0000256|SAM:Phobius};Reference proteome {ECO:0000313|Proteomes:UP000008909};Repeat {ECO:0000256|SAAS:SAAS00471913};Signal {ECO:0000256|SAM:SignalP};Transmembrane {ECO:0000256|SAM:Phobius};Transmembrane helix {ECO:0000256|SAM:Phobius}.;		3	0	3	G7Y540
Locus_100833_Transcript_1/1_Confidence_1.000_Length_305	305	No_sig_nr_hit	No_sig_nr_hit	No_sig_nr_hit	No_sig_nr_hit	No_Uniprotmatch	No_%_identity	No_evalue	No_ID	No_Description	No_KEGG	No_GO	No_GOCC	No_GOBP	No_GOMF	No_keywords		1	4	1	No
Locus_100834_Transcript_1/1_Confidence_1.000_Length_201	201	Locus_100834_Transcript_1/1_Confidence_1.000_Length_201	201	Locus_100834_Transcript_1/1_Confidence_1.000_Length_201	201	Q16832	63.636	5.4e-25	DDR2_HUMAN	Discoidin domain-containing receptor 2	hsa:4921	GO:0070062 \\ GO:0005925 \\ GO:0005887 \\ GO:0005886 \\ GO:0005524 \\ GO:0005518 \\ GO:0038062 \\ GO:0004714 \\ GO:0031214 \\ GO:0007155 \\ GO:0035988 \\ GO:0030199 \\ GO:0038063 \\ GO:0003416 \\ GO:0030198 \\ GO:0001503 \\ GO:0018108 \\ GO:0090091 \\ GO:0010763 \\ GO:0048146 \\ GO:0045669 \\ GO:0045860 \\ GO:0051091 \\ GO:0046777 \\ GO:0030500 \\ GO:0010715 \\ GO:0007165 \\	biomineral tissue development (GO:0031214);cell adhesion (GO:0007155);chondrocyte proliferation (GO:0035988);collagen fibril organization (GO:0030199);collagen-activated tyrosine kinase receptor signaling pathway (GO:0038063);endochondral bone growth (GO:0003416);extracellular matrix organization (GO:0030198);ossification (GO:0001503);peptidyl-tyrosine phosphorylation (GO:0018108);positive regula…	ATP binding (GO:0005524);collagen binding (GO:0005518);protein tyrosine kinase collagen receptor activity (GO:0038062);transmembrane receptor protein tyrosine kinase activity (GO:0004714);	extracellular exosome (GO:0070062);focal adhesion (GO:0005925);integral component of plasma membrane (GO:0005887);plasma membrane (GO:0005886);	3D-structure;ATP-binding;Cell membrane;Complete proteome;Disease mutation;Disulfide bond;Dwarfism;Glycoprotein;Kinase;Membrane;Nucleotide-binding;Osteogenesis;Phosphoprotein;Polymorphism;Receptor;Reference proteome;Signal;Transferase;Transmembrane;Transmembrane helix;Tyrosine-protein kinase.;		2	0	2	DDR2
Locus_100835_Transcript_1/1_Confidence_1.000_Length_210	210	No_sig_nr_hit	No_sig_nr_hit	No_sig_nr_hit	No_sig_nr_hit	No_Uniprotmatch	No_%_identity	No_evalue	No_ID	No_Description	No_KEGG	No_GO	No_GOCC	No_GOBP	No_GOMF	No_keywords		0	3	0	No
Locus_100836_Transcript_1/1_Confidence_1.000_Length_396	396	No_sig_nr_hit	No_sig_nr_hit	No_sig_nr_hit	No_sig_nr_hit	No_Uniprotmatch	No_%_identity	No_evalue	No_ID	No_Description	No_KEGG	No_GO	No_GOCC	No_GOBP	No_GOMF	No_keywords		0	6	0	No
Locus_100839_Transcript_1/1_Confidence_1.000_Length_258	258	No_sig_nr_hit	No_sig_nr_hit	No_sig_nr_hit	No_sig_nr_hit	No_Uniprotmatch	No_%_identity	No_evalue	No_ID	No_Description	No_KEGG	No_GO	No_GOCC	No_GOBP	No_GOMF	No_keywords		1	2	1	No
Locus_100840_Transcript_1/1_Confidence_1.000_Length_462	462	No_sig_nr_hit	No_sig_nr_hit	No_sig_nr_hit	No_sig_nr_hit	No_Uniprotmatch	No_%_identity	No_evalue	No_ID	No_Description	No_KEGG	No_GO	No_GOCC	No_GOBP	No_GOMF	No_keywords		3	8	3	No
Locus_100841_Transcript_1/1_Confidence_1.000_Length_230	230	No_sig_nr_hit	No_sig_nr_hit	No_sig_nr_hit	No_sig_nr_hit	No_Uniprotmatch	No_%_identity	No_evalue	No_ID	No_Description	No_KEGG	No_GO	No_GOCC	No_GOBP	No_GOMF	No_keywords		3	1	3	No
Locus_100842_Transcript_1/1_Confidence_1.000_Length_249	249	No_sig_nr_hit	No_sig_nr_hit	No_sig_nr_hit	No_sig_nr_hit	No_Uniprotmatch	No_%_identity	No_evalue	No_ID	No_Description	No_KEGG	No_GO	No_GOCC	No_GOBP	No_GOMF	No_keywords		1	3	1	No
Locus_100843_Transcript_1/1_Confidence_1.000_Length_380	380	No_sig_nr_hit	No_sig_nr_hit	No_sig_nr_hit	No_sig_nr_hit	No_Uniprotmatch	No_%_identity	No_evalue	No_ID	No_Description	No_KEGG	No_GO	No_GOCC	No_GOBP	No_GOMF	No_keywords		4	6	4	No
Locus_100844_Transcript_1/1_Confidence_1.000_Length_344	344	No_sig_nr_hit	No_sig_nr_hit	No_sig_nr_hit	No_sig_nr_hit	No_Uniprotmatch	No_%_identity	No_evalue	No_ID	No_Description	No_KEGG	No_GO	No_GOCC	No_GOBP	No_GOMF	No_keywords		2	7	2	No
Locus_100845_Transcript_1/1_Confidence_1.000_Length_486	486	No_sig_nr_hit	No_sig_nr_hit	No_sig_nr_hit	No_sig_nr_hit	No_Uniprotmatch	No_%_identity	No_evalue	No_ID	No_Description	No_KEGG	No_GO	No_GOCC	No_GOBP	No_GOMF	No_keywords		11	4	11	No
Locus_100846_Transcript_1/1_Confidence_1.000_Length_288	288	No_sig_nr_hit	No_sig_nr_hit	No_sig_nr_hit	No_sig_nr_hit	No_Uniprotmatch	No_%_identity	No_evalue	No_ID	No_Description	No_KEGG	No_GO	No_GOCC	No_GOBP	No_GOMF	No_keywords		7	0	7	No
Locus_100847_Transcript_1/1_Confidence_1.000_Length_490	490	No_sig_nr_hit	No_sig_nr_hit	No_sig_nr_hit	No_sig_nr_hit	No_Uniprotmatch	No_%_identity	No_evalue	No_ID	No_Description	No_KEGG	No_GO	No_GOCC	No_GOBP	No_GOMF	No_keywords		7	6	7	No
Locus_100848_Transcript_1/1_Confidence_1.000_Length_270	270	Locus_100848_Transcript_1/1_Confidence_1.000_Length_270	270	Locus_100848_Transcript_1/1_Confidence_1.000_Length_270	270	A0A091EJV5	56.818	1.2e-08	A0A091EJV5_CORBR	Uncharacterized protein {ECO:0000313|EMBL:KFO56644.1}	No_KEGG	No_GOcodes	No_GOBP	No_GOMF	No_GOCC	Complete proteome {ECO:0000313|Proteomes:UP000052976}.;		2	5	2	A0A091EJV5
Locus_100849_Transcript_1/1_Confidence_1.000_Length_914	914	No_sig_nr_hit	No_sig_nr_hit	No_sig_nr_hit	No_sig_nr_hit	No_Uniprotmatch	No_%_identity	No_evalue	No_ID	No_Description	No_KEGG	No_GO	No_GOCC	No_GOBP	No_GOMF	No_keywords		18	29	18	No
Locus_10085_Transcript_1/2_Confidence_0.800_Length_2537	2537	Locus_10085_Transcript_1/2_Confidence_0.800_Length_2537	2537	Locus_10085_Transcript_1/2_Confidence_0.800_Length_2537	2537	Q8BQ89	88.104	5.03e-166	LIX1L_MOUSE	LIX1-like protein	mmu:280411	GO:0005737 \\ GO:0097352 \\	autophagosome maturation (GO:0097352);	No_GOMF	cytoplasm (GO:0005737);	Complete proteome;Reference proteome.;		426	273	426	LIX1L
Locus_10085_Transcript_2/2_Confidence_0.800_Length_2483	2483	Locus_10085_Transcript_2/2_Confidence_0.800_Length_2483	2483	Locus_10085_Transcript_2/2_Confidence_0.800_Length_2483	2483	Q8BQ89	94.422	1.85e-171	LIX1L_MOUSE	LIX1-like protein	mmu:280411	GO:0005737 \\ GO:0097352 \\	autophagosome maturation (GO:0097352);	No_GOMF	cytoplasm (GO:0005737);	Complete proteome;Reference proteome.;		469	318	469	LIX1L
Locus_100850_Transcript_1/1_Confidence_1.000_Length_333	333	No_sig_nr_hit	No_sig_nr_hit	No_sig_nr_hit	No_sig_nr_hit	No_Uniprotmatch	No_%_identity	No_evalue	No_ID	No_Description	No_KEGG	No_GO	No_GOCC	No_GOBP	No_GOMF	No_keywords		10	3	10	No
Locus_100852_Transcript_1/1_Confidence_1.000_Length_213	213	No_sig_nr_hit	No_sig_nr_hit	No_sig_nr_hit	No_sig_nr_hit	No_Uniprotmatch	No_%_identity	No_evalue	No_ID	No_Description	No_KEGG	No_GO	No_GOCC	No_GOBP	No_GOMF	No_keywords		4	0	4	No
Locus_100855_Transcript_1/1_Confidence_1.000_Length_232	232	No_sig_nr_hit	No_sig_nr_hit	No_sig_nr_hit	No_sig_nr_hit	No_Uniprotmatch	No_%_identity	No_evalue	No_ID	No_Description	No_KEGG	No_GO	No_GOCC	No_GOBP	No_GOMF	No_keywords		5	1	5	No
Locus_100856_Transcript_1/1_Confidence_1.000_Length_295	295	No_sig_nr_hit	No_sig_nr_hit	No_sig_nr_hit	No_sig_nr_hit	No_Uniprotmatch	No_%_identity	No_evalue	No_ID	No_Description	No_KEGG	No_GO	No_GOCC	No_GOBP	No_GOMF	No_keywords		2	2	2	No
Locus_100857_Transcript_1/1_Confidence_1.000_Length_439	439	No_sig_nr_hit	No_sig_nr_hit	No_sig_nr_hit	No_sig_nr_hit	No_Uniprotmatch	No_%_identity	No_evalue	No_ID	No_Description	No_KEGG	No_GO	No_GOCC	No_GOBP	No_GOMF	No_keywords		3	8	3	No
Locus_100858_Transcript_1/1_Confidence_1.000_Length_342	342	No_sig_nr_hit	No_sig_nr_hit	No_sig_nr_hit	No_sig_nr_hit	No_Uniprotmatch	No_%_identity	No_evalue	No_ID	No_Description	No_KEGG	No_GO	No_GOCC	No_GOBP	No_GOMF	No_keywords		1	6	1	No
Locus_100859_Transcript_1/1_Confidence_1.000_Length_238	238	No_sig_nr_hit	No_sig_nr_hit	No_sig_nr_hit	No_sig_nr_hit	No_Uniprotmatch	No_%_identity	No_evalue	No_ID	No_Description	No_KEGG	No_GO	No_GOCC	No_GOBP	No_GOMF	No_keywords		1	0	1	No
Locus_10086_Transcript_1/1_Confidence_1.000_Length_2268	2268	No_sig_nr_hit	No_sig_nr_hit	No_sig_nr_hit	No_sig_nr_hit	No_Uniprotmatch	No_%_identity	No_evalue	No_ID	No_Description	No_KEGG	No_GO	No_GOCC	No_GOBP	No_GOMF	No_keywords		92	123	92	No
Locus_100860_Transcript_1/1_Confidence_1.000_Length_231	231	Locus_100860_Transcript_1/1_Confidence_1.000_Length_231	231	Locus_100860_Transcript_1/1_Confidence_1.000_Length_231	231	Q9BY07	82.143	7.29e-24	S4A5_HUMAN	Electrogenic sodium bicarbonate cotransporter 4	hsa:57835	GO:0016324 \\ GO:0016021 \\ GO:0005886 \\ GO:0008509 \\ GO:0005452 \\ GO:0008510 \\ GO:0098656 \\ GO:0015701 \\ GO:0033326 \\ GO:0002064 \\ GO:0006811 \\ GO:0048311 \\ GO:0010468 \\ GO:0003073 \\ GO:0003014 \\ GO:0060041 \\ GO:0035725 \\ GO:0055085 \\	anion transmembrane transport (GO:0098656);bicarbonate transport (GO:0015701);cerebrospinal fluid secretion (GO:0033326);epithelial cell development (GO:0002064);ion transport (GO:0006811);mitochondrion distribution (GO:0048311);regulation of gene expression (GO:0010468);regulation of systemic arterial blood pressure (GO:0003073);renal system process (GO:0003014);retina development in camera-type…	anion transmembrane transporter activity (GO:0008509);inorganic anion exchanger activity (GO:0005452);sodium (GO:0008510);	apical plasma membrane (GO:0016324);integral component of membrane (GO:0016021);plasma membrane (GO:0005886);	Alternative splicing;Anion exchange;Cell membrane;Complete proteome;Disulfide bond;Ion transport;Membrane;Polymorphism;Reference proteome;Sodium;Sodium transport;Transmembrane;Transmembrane helix;Transport.;		6	1	6	S4A5
Locus_100861_Transcript_1/1_Confidence_1.000_Length_408	408	No_sig_nr_hit	No_sig_nr_hit	No_sig_nr_hit	No_sig_nr_hit	No_Uniprotmatch	No_%_identity	No_evalue	No_ID	No_Description	No_KEGG	No_GO	No_GOCC	No_GOBP	No_GOMF	No_keywords		4	4	4	No
Locus_100862_Transcript_1/1_Confidence_1.000_Length_418	418	No_sig_nr_hit	No_sig_nr_hit	No_sig_nr_hit	No_sig_nr_hit	No_Uniprotmatch	No_%_identity	No_evalue	No_ID	No_Description	No_KEGG	No_GO	No_GOCC	No_GOBP	No_GOMF	No_keywords		8	9	8	No
Locus_100863_Transcript_1/1_Confidence_1.000_Length_331	331	No_sig_nr_hit	No_sig_nr_hit	No_sig_nr_hit	No_sig_nr_hit	No_Uniprotmatch	No_%_identity	No_evalue	No_ID	No_Description	No_KEGG	No_GO	No_GOCC	No_GOBP	No_GOMF	No_keywords		2	6	2	No
Locus_100864_Transcript_1/1_Confidence_1.000_Length_581	581	No_sig_nr_hit	No_sig_nr_hit	No_sig_nr_hit	No_sig_nr_hit	No_Uniprotmatch	No_%_identity	No_evalue	No_ID	No_Description	No_KEGG	No_GO	No_GOCC	No_GOBP	No_GOMF	No_keywords		8	9	8	No
Locus_100865_Transcript_1/1_Confidence_1.000_Length_310	310	No_sig_nr_hit	No_sig_nr_hit	No_sig_nr_hit	No_sig_nr_hit	No_Uniprotmatch	No_%_identity	No_evalue	No_ID	No_Description	No_KEGG	No_GO	No_GOCC	No_GOBP	No_GOMF	No_keywords		3	2	3	No
Locus_100866_Transcript_1/1_Confidence_1.000_Length_223	223	No_sig_nr_hit	No_sig_nr_hit	No_sig_nr_hit	No_sig_nr_hit	No_Uniprotmatch	No_%_identity	No_evalue	No_ID	No_Description	No_KEGG	No_GO	No_GOCC	No_GOBP	No_GOMF	No_keywords		2	2	2	No
Locus_100869_Transcript_1/1_Confidence_1.000_Length_231	231	Locus_100869_Transcript_1/1_Confidence_1.000_Length_231	231	Locus_100869_Transcript_1/1_Confidence_1.000_Length_231	231	Q8NF99	67.568	2.35e-28	ZN397_HUMAN	Zinc finger protein 397	hsa:84307	GO:0005737 \\ GO:0005634 \\ GO:0046872 \\ GO:0043565 \\ GO:0003700 \\ GO:0006351 \\	transcription, DNA-templated (GO:0006351);	metal ion binding (GO:0046872);sequence-specific DNA binding (GO:0043565);transcription factor activity, sequence-specific DNA binding (GO:0003700);	cytoplasm (GO:0005737);nucleus (GO:0005634);	Alternative splicing;Complete proteome;Cytoplasm;DNA-binding;Isopeptide bond;Metal-binding;Nucleus;Reference proteome;Repeat;Repressor;Transcription;Transcription regulation;Ubl conjugation;Zinc;Zinc-finger.;		4	11	4	ZN397
Locus_10087_Transcript_2/6_Confidence_0.688_Length_3608	3608	No_sig_nr_hit	No_sig_nr_hit	No_sig_nr_hit	No_sig_nr_hit	No_Uniprotmatch	No_%_identity	No_evalue	No_ID	No_Description	No_KEGG	No_GO	No_GOCC	No_GOBP	No_GOMF	No_keywords		1526	1731	1526	No
Locus_100870_Transcript_1/1_Confidence_1.000_Length_200	200	No_sig_nr_hit	No_sig_nr_hit	No_sig_nr_hit	No_sig_nr_hit	No_Uniprotmatch	No_%_identity	No_evalue	No_ID	No_Description	No_KEGG	No_GO	No_GOCC	No_GOBP	No_GOMF	No_keywords		2	2	2	No
Locus_100871_Transcript_1/1_Confidence_1.000_Length_201	201	Locus_100871_Transcript_1/1_Confidence_1.000_Length_201	201	Locus_100871_Transcript_1/1_Confidence_1.000_Length_201	201	A0A091E9F2	67.857	4.48e-07	A0A091E9F2_CORBR	Uncharacterized protein {ECO:0000313|EMBL:KFO53811.1}	No_KEGG	GO:0003964 \\	No_GOBP	RNA-directed DNA polymerase activity (GO:0003964);	No_GOCC	Complete proteome {ECO:0000313|Proteomes:UP000052976}.;		4	6	4	A0A091E9F2
Locus_100872_Transcript_1/1_Confidence_1.000_Length_220	220	No_sig_nr_hit	No_sig_nr_hit	No_sig_nr_hit	No_sig_nr_hit	No_Uniprotmatch	No_%_identity	No_evalue	No_ID	No_Description	No_KEGG	No_GO	No_GOCC	No_GOBP	No_GOMF	No_keywords		0	2	0	No
Locus_100873_Transcript_1/1_Confidence_1.000_Length_320	320	No_sig_nr_hit	No_sig_nr_hit	No_sig_nr_hit	No_sig_nr_hit	No_Uniprotmatch	No_%_identity	No_evalue	No_ID	No_Description	No_KEGG	No_GO	No_GOCC	No_GOBP	No_GOMF	No_keywords		1	42	1	No
Locus_100875_Transcript_1/1_Confidence_1.000_Length_269	269	No_sig_nr_hit	No_sig_nr_hit	No_sig_nr_hit	No_sig_nr_hit	No_Uniprotmatch	No_%_identity	No_evalue	No_ID	No_Description	No_KEGG	No_GO	No_GOCC	No_GOBP	No_GOMF	No_keywords		1	3	1	No
Locus_100876_Transcript_1/1_Confidence_1.000_Length_1463	1463	No_sig_nr_hit	No_sig_nr_hit	No_sig_nr_hit	No_sig_nr_hit	No_Uniprotmatch	No_%_identity	No_evalue	No_ID	No_Description	No_KEGG	No_GO	No_GOCC	No_GOBP	No_GOMF	No_keywords		34	38	34	No
Locus_100877_Transcript_1/1_Confidence_1.000_Length_310	310	No_sig_nr_hit	No_sig_nr_hit	No_sig_nr_hit	No_sig_nr_hit	No_Uniprotmatch	No_%_identity	No_evalue	No_ID	No_Description	No_KEGG	No_GO	No_GOCC	No_GOBP	No_GOMF	No_keywords		2	3	2	No
Locus_100878_Transcript_1/1_Confidence_1.000_Length_643	643	No_sig_nr_hit	No_sig_nr_hit	No_sig_nr_hit	No_sig_nr_hit	No_Uniprotmatch	No_%_identity	No_evalue	No_ID	No_Description	No_KEGG	No_GO	No_GOCC	No_GOBP	No_GOMF	No_keywords		7	12	7	No
Locus_100879_Transcript_1/1_Confidence_1.000_Length_243	243	No_sig_nr_hit	No_sig_nr_hit	No_sig_nr_hit	No_sig_nr_hit	No_Uniprotmatch	No_%_identity	No_evalue	No_ID	No_Description	No_KEGG	No_GO	No_GOCC	No_GOBP	No_GOMF	No_keywords		2	1	2	No
Locus_10088_Transcript_1/1_Confidence_1.000_Length_329	329	No_sig_nr_hit	No_sig_nr_hit	No_sig_nr_hit	No_sig_nr_hit	No_Uniprotmatch	No_%_identity	No_evalue	No_ID	No_Description	No_KEGG	No_GO	No_GOCC	No_GOBP	No_GOMF	No_keywords		4	1	4	No
Locus_100881_Transcript_1/1_Confidence_1.000_Length_225	225	No_sig_nr_hit	No_sig_nr_hit	No_sig_nr_hit	No_sig_nr_hit	No_Uniprotmatch	No_%_identity	No_evalue	No_ID	No_Description	No_KEGG	No_GO	No_GOCC	No_GOBP	No_GOMF	No_keywords		1	0	1	No
Locus_100882_Transcript_1/1_Confidence_1.000_Length_392	392	No_sig_nr_hit	No_sig_nr_hit	No_sig_nr_hit	No_sig_nr_hit	No_Uniprotmatch	No_%_identity	No_evalue	No_ID	No_Description	No_KEGG	No_GO	No_GOCC	No_GOBP	No_GOMF	No_keywords		3	4	3	No
Locus_100883_Transcript_1/1_Confidence_1.000_Length_208	208	No_sig_nr_hit	No_sig_nr_hit	No_sig_nr_hit	No_sig_nr_hit	No_Uniprotmatch	No_%_identity	No_evalue	No_ID	No_Description	No_KEGG	No_GO	No_GOCC	No_GOBP	No_GOMF	No_keywords		4	0	4	No
Locus_100884_Transcript_1/1_Confidence_1.000_Length_272	272	No_sig_nr_hit	No_sig_nr_hit	No_sig_nr_hit	No_sig_nr_hit	No_Uniprotmatch	No_%_identity	No_evalue	No_ID	No_Description	No_KEGG	No_GO	No_GOCC	No_GOBP	No_GOMF	No_keywords		1	0	1	No
Locus_100885_Transcript_1/1_Confidence_1.000_Length_498	498	No_sig_nr_hit	No_sig_nr_hit	No_sig_nr_hit	No_sig_nr_hit	No_Uniprotmatch	No_%_identity	No_evalue	No_ID	No_Description	No_KEGG	No_GO	No_GOCC	No_GOBP	No_GOMF	No_keywords		2	6	2	No
Locus_100886_Transcript_1/1_Confidence_1.000_Length_216	216	No_sig_nr_hit	No_sig_nr_hit	No_sig_nr_hit	No_sig_nr_hit	No_Uniprotmatch	No_%_identity	No_evalue	No_ID	No_Description	No_KEGG	No_GO	No_GOCC	No_GOBP	No_GOMF	No_keywords		1	3	1	No
Locus_100887_Transcript_1/1_Confidence_1.000_Length_421	421	No_sig_nr_hit	No_sig_nr_hit	No_sig_nr_hit	No_sig_nr_hit	No_Uniprotmatch	No_%_identity	No_evalue	No_ID	No_Description	No_KEGG	No_GO	No_GOCC	No_GOBP	No_GOMF	No_keywords		1	6	1	No
Locus_100888_Transcript_1/1_Confidence_1.000_Length_304	304	No_sig_nr_hit	No_sig_nr_hit	No_sig_nr_hit	No_sig_nr_hit	No_Uniprotmatch	No_%_identity	No_evalue	No_ID	No_Description	No_KEGG	No_GO	No_GOCC	No_GOBP	No_GOMF	No_keywords		2	6	2	No
Locus_100889_Transcript_1/1_Confidence_1.000_Length_307	307	No_sig_nr_hit	No_sig_nr_hit	No_sig_nr_hit	No_sig_nr_hit	No_Uniprotmatch	No_%_identity	No_evalue	No_ID	No_Description	No_KEGG	No_GO	No_GOCC	No_GOBP	No_GOMF	No_keywords		3	5	3	No
Locus_10089_Transcript_1/3_Confidence_0.714_Length_4903	4903	Locus_10089_Transcript_1/3_Confidence_0.714_Length_4903	4903	Locus_10089_Transcript_1/3_Confidence_0.714_Length_4903	4903	Q9Y2C2	93.333	0	UST_HUMAN	Uronyl 2-sulfotransferase	hsa:10090	GO:0000139 \\ GO:0016021 \\ GO:0008146 \\ GO:0005975 \\ GO:0030204 \\ GO:0030208 \\ GO:0030203 \\ GO:0006477 \\ GO:0044281 \\	carbohydrate metabolic process (GO:0005975);chondroitin sulfate metabolic process (GO:0030204);dermatan sulfate biosynthetic process (GO:0030208);glycosaminoglycan metabolic process (GO:0030203);protein sulfation (GO:0006477);small molecule metabolic process (GO:0044281);	sulfotransferase activity (GO:0008146);	Golgi membrane (GO:0000139);integral component of membrane (GO:0016021);	Complete proteome;Glycoprotein;Golgi apparatus;Membrane;Polymorphism;Reference proteome;Signal-anchor;Transferase;Transmembrane;Transmembrane helix.;		478	610	478	UST
Locus_100890_Transcript_1/1_Confidence_1.000_Length_471	471	No_sig_nr_hit	No_sig_nr_hit	No_sig_nr_hit	No_sig_nr_hit	No_Uniprotmatch	No_%_identity	No_evalue	No_ID	No_Description	No_KEGG	No_GO	No_GOCC	No_GOBP	No_GOMF	No_keywords		2	13	2	No
Locus_100891_Transcript_1/1_Confidence_1.000_Length_226	226	No_sig_nr_hit	No_sig_nr_hit	No_sig_nr_hit	No_sig_nr_hit	No_Uniprotmatch	No_%_identity	No_evalue	No_ID	No_Description	No_KEGG	No_GO	No_GOCC	No_GOBP	No_GOMF	No_keywords		2	4	2	No
Locus_100892_Transcript_1/1_Confidence_1.000_Length_370	370	Locus_100892_Transcript_1/1_Confidence_1.000_Length_370	370	Locus_100892_Transcript_1/1_Confidence_1.000_Length_370	370	Q5R853	80.597	3.02e-29	PPR1C_PONAB	Protein phosphatase 1 regulatory subunit 1C	pon:100173163	GO:0005737 \\ GO:0004864 \\ GO:0007049 \\ GO:0051301 \\ GO:0043086 \\ GO:0030307 \\ GO:1900087 \\ GO:0007165 \\	cell cycle (GO:0007049);cell division (GO:0051301);negative regulation of catalytic activity (GO:0043086);positive regulation of cell growth (GO:0030307);positive regulation of G1/S transition of mitotic cell cycle (GO:1900087);signal transduction (GO:0007165);	protein phosphatase inhibitor activity (GO:0004864);	cytoplasm (GO:0005737);	Cell cycle;Cell division;Complete proteome;Cytoplasm;Phosphoprotein;Protein phosphatase inhibitor;Reference proteome.;		7	0	7	PPR1C
Locus_100893_Transcript_1/1_Confidence_1.000_Length_397	397	Locus_100893_Transcript_1/1_Confidence_1.000_Length_397	397	Locus_100893_Transcript_1/1_Confidence_1.000_Length_397	397	Q6UUV9	79.412	1.28e-10	CRTC1_HUMAN	CREB-regulated transcription coactivator 1	hsa:23373	GO:0005737 \\ GO:0030425 \\ GO:0043025 \\ GO:0005654 \\ GO:0005634 \\ GO:0005886 \\ GO:0045202 \\ GO:0008140 \\ GO:0043153 \\ GO:0060081 \\ GO:0007613 \\ GO:0032793 \\ GO:1900006 \\ GO:1900273 \\ GO:0045944 \\ GO:0051289 \\ GO:0048511 \\ GO:0006351 \\ GO:0016032 \\	entrainment of circadian clock by photoperiod (GO:0043153);membrane hyperpolarization (GO:0060081);memory (GO:0007613);positive regulation of CREB transcription factor activity (GO:0032793);positive regulation of dendrite development (GO:1900006);positive regulation of long-term synaptic potentiation (GO:1900273);positive regulation of transcription from RNA polymerase II promoter (GO:0045944);pr…	cAMP response element binding protein binding (GO:0008140);	cytoplasm (GO:0005737);dendrite (GO:0030425);neuronal cell body (GO:0043025);nucleoplasm (GO:0005654);nucleus (GO:0005634);plasma membrane (GO:0005886);synapse (GO:0045202);	Activator;Alternative splicing;Biological rhythms;Chromosomal rearrangement;Complete proteome;Cytoplasm;Host-virus interaction;Nucleus;Phosphoprotein;Polymorphism;Reference proteome;Transcription;Transcription regulation.;		0	8	0	CRTC1
Locus_100894_Transcript_1/1_Confidence_1.000_Length_264	264	No_sig_nr_hit	No_sig_nr_hit	No_sig_nr_hit	No_sig_nr_hit	No_Uniprotmatch	No_%_identity	No_evalue	No_ID	No_Description	No_KEGG	No_GO	No_GOCC	No_GOBP	No_GOMF	No_keywords		3	8	3	No
Locus_100895_Transcript_1/1_Confidence_1.000_Length_271	271	No_sig_nr_hit	No_sig_nr_hit	No_sig_nr_hit	No_sig_nr_hit	No_Uniprotmatch	No_%_identity	No_evalue	No_ID	No_Description	No_KEGG	No_GO	No_GOCC	No_GOBP	No_GOMF	No_keywords		0	5	0	No
Locus_100896_Transcript_1/1_Confidence_1.000_Length_260	260	No_sig_nr_hit	No_sig_nr_hit	No_sig_nr_hit	No_sig_nr_hit	No_Uniprotmatch	No_%_identity	No_evalue	No_ID	No_Description	No_KEGG	No_GO	No_GOCC	No_GOBP	No_GOMF	No_keywords		2	4	2	No
Locus_100898_Transcript_1/1_Confidence_1.000_Length_474	474	No_sig_nr_hit	No_sig_nr_hit	No_sig_nr_hit	No_sig_nr_hit	No_Uniprotmatch	No_%_identity	No_evalue	No_ID	No_Description	No_KEGG	No_GO	No_GOCC	No_GOBP	No_GOMF	No_keywords		2	10	2	No
Locus_100899_Transcript_1/1_Confidence_1.000_Length_288	288	Locus_100899_Transcript_1/1_Confidence_1.000_Length_288	288	Locus_100899_Transcript_1/1_Confidence_1.000_Length_288	288	G2YXE3	37.079	1.71e-08	G2YXE3_BOTF4	Uncharacterized protein {ECO:0000313|EMBL:CCD56114.1}	No_KEGG	GO:0016032 \\	viral process (GO:0016032);	No_GOMF	No_GOCC	Coiled coil {ECO:0000256|SAM:Coils};Complete proteome {ECO:0000313|Proteomes:UP000008177};Reference proteome {ECO:0000313|Proteomes:UP000008177}.;		0	5	0	G2YXE3
Locus_1009_Transcript_2/7_Confidence_0.562_Length_2240	2240	Locus_1009_Transcript_2/7_Confidence_0.562_Length_2240	2240	Locus_1009_Transcript_2/7_Confidence_0.562_Length_2240	2240	P09102	94.664	0	PDIA1_CHICK	Protein disulfide-isomerase	No_KEGG	GO:0005783 \\ GO:0005788 \\ GO:0005886 \\ GO:0003756 \\ GO:0045454 \\ GO:0019511 \\ GO:0006457 \\ GO:1902175 \\ GO:0034976 \\	cell redox homeostasis (GO:0045454);peptidyl-proline hydroxylation (GO:0019511);protein folding (GO:0006457);regulation of oxidative stress-induced intrinsic apoptotic signaling pathway (GO:1902175);response to endoplasmic reticulum stress (GO:0034976);	protein disulfide isomerase activity (GO:0003756);	endoplasmic reticulum (GO:0005783);endoplasmic reticulum lumen (GO:0005788);plasma membrane (GO:0005886);	Cell membrane;Chaperone;Complete proteome;Direct protein sequencing;Disulfide bond;Endoplasmic reticulum;Isomerase;Membrane;Redox-active center;Reference proteome;Repeat;Signal.;		3146	1721	3146	PDIA1
Locus_1009_Transcript_3/7_Confidence_0.562_Length_2455	2455	Locus_1009_Transcript_3/7_Confidence_0.562_Length_2455	2455	Locus_1009_Transcript_3/7_Confidence_0.562_Length_2455	2455	P09102	96.875	2.45e-124	PDIA1_CHICK	Protein disulfide-isomerase	No_KEGG	GO:0005783 \\ GO:0005788 \\ GO:0005886 \\ GO:0003756 \\ GO:0045454 \\ GO:0019511 \\ GO:0006457 \\ GO:1902175 \\ GO:0034976 \\	cell redox homeostasis (GO:0045454);peptidyl-proline hydroxylation (GO:0019511);protein folding (GO:0006457);regulation of oxidative stress-induced intrinsic apoptotic signaling pathway (GO:1902175);response to endoplasmic reticulum stress (GO:0034976);	protein disulfide isomerase activity (GO:0003756);	endoplasmic reticulum (GO:0005783);endoplasmic reticulum lumen (GO:0005788);plasma membrane (GO:0005886);	Cell membrane;Chaperone;Complete proteome;Direct protein sequencing;Disulfide bond;Endoplasmic reticulum;Isomerase;Membrane;Redox-active center;Reference proteome;Repeat;Signal.;		3493	1876	3493	PDIA1
[truncated: 161,169 more rows]
