# Supplementary material for: Characterization of a de novo assembled transcriptome of the Common Blackbird (Turdus merula)
Source: PeerJ. 2017 Dec 13;5:e4045. doi: 10.7717/peerj.4045 (PMC5732540; doi:10.7717/peerj.4045)
Supplement: Table S2 [file peerj-05-4045-s002.xlsx]

## Sheet: genelist brain
ContigName	ContigLength	topnrMatch	topnrEvalue	nobadwordnrMatch	nobadwordnrEvalue	Uniprotmatch	X._identity	evalue	ID	Description	KEGG	GO	GOCC	GOBP	GOMF	Keywords	X	logFC	logCPM	PValue	FDR	rcp557[, 2]	rcp558[, 2]	MeanCounts	Gene
Locus_1_Transcript_2/4_Confidence_0.700_Length_9592	9592	Locus_1_Transcript_2/4_Confidence_0.700_Length_9592	9592	Locus_1_Transcript_2/4_Confidence_0.700_Length_9592	9592	Q8NB14	75.405	0	UBP38_HUMAN	Ubiquitin carboxyl-terminal hydrolase 38	hsa:84640	GO:0004843 \\ GO:0016579 \\ GO:0006511 \\	protein deubiquitination (GO:0016579);ubiquitin-dependent protein catabolic process (GO:0006511);	thiol-dependent ubiquitin-specific protease activity (GO:0004843);	No_GOCC	3D-structure;Alternative splicing;Complete proteome;Hydrolase;Protease;Reference proteome;Thiol protease;Ubl conjugation pathway.;		0.156238	5.42168	0.851947	1	4518	1518	3018	UBP38
Locus_10_Transcript_1/1_Confidence_1.000_Length_2691	2691	Locus_10_Transcript_1/1_Confidence_1.000_Length_2691	2691	Locus_10_Transcript_1/1_Confidence_1.000_Length_2691	2691	Q863B3	90	0	SND1_BOVIN	Staphylococcal nuclease domain-containing protein 1	bta:404098	GO:0097433 \\ GO:0070062 \\ GO:0042470 \\ GO:0016020 \\ GO:0005739 \\ GO:0005634 \\ GO:0016442 \\ GO:0004518 \\ GO:0044822 \\ GO:0031047 \\ GO:0001649 \\ GO:0006355 \\ GO:0006351 \\	gene silencing by RNA (GO:0031047);osteoblast differentiation (GO:0001649);regulation of transcription, DNA-templated (GO:0006355);transcription, DNA-templated (GO:0006351);	nuclease activity (GO:0004518);poly(A) RNA binding (GO:0044822);	dense body (GO:0097433);extracellular exosome (GO:0070062);melanosome (GO:0042470);membrane (GO:0016020);mitochondrion (GO:0005739);nucleus (GO:0005634);RISC complex (GO:0016442);	Acetylation;Complete proteome;Cytoplasm;Direct protein sequencing;Nucleus;Phosphoprotein;Reference proteome;Repeat;Transcription;Transcription regulation.;		0.115433	6.53943	0.890076	1	9678	3345	6511.5	SND1
Locus_1000_Transcript_1/4_Confidence_0.700_Length_3807	3807	Locus_1000_Transcript_1/4_Confidence_0.700_Length_3807	3807	Locus_1000_Transcript_1/4_Confidence_0.700_Length_3807	3807	Q91VC9	77.778	4.27e-111	GHITM_MOUSE	Growth hormone-inducible transmembrane protein	mmu:66092	GO:0070062 \\ GO:0016021 \\ GO:0005743 \\ GO:0005739 \\ GO:0006915 \\	apoptotic process (GO:0006915);	No_GOMF	extracellular exosome (GO:0070062);integral component of membrane (GO:0016021);mitochondrial inner membrane (GO:0005743);mitochondrion (GO:0005739);	Apoptosis;Complete proteome;Membrane;Mitochondrion;Mitochondrion inner membrane;Reference proteome;Transit peptide;Transmembrane;Transmembrane helix.;		0.281636	8.89829	0.735439	1	52396	16139	34267.5	GHITM
Locus_10000_Transcript_1/4_Confidence_0.667_Length_436	436	Locus_10000_Transcript_1/4_Confidence_0.667_Length_436	436	Locus_10000_Transcript_1/4_Confidence_0.667_Length_436	436	P38552	65.957	6.69e-12	LEG4_RAT	Galectin-4	rno:25474	GO:0005615 \\ GO:0030246 \\ GO:0016936 \\	No_GOBP	carbohydrate binding (GO:0030246);galactoside binding (GO:0016936);	extracellular space (GO:0005615);	Complete proteome;Direct protein sequencing;Lectin;Phosphoprotein;Reference proteome;Repeat.;		-1.45722	0.290335	0.107859	1	67	69	68	LEG4
Locus_10000_Transcript_3/4_Confidence_0.556_Length_567	567	Locus_10000_Transcript_3/4_Confidence_0.556_Length_567	567	Locus_10000_Transcript_3/4_Confidence_0.556_Length_567	567	Q3T0D6	57.037	1.42e-45	LEG4_BOVIN	Galectin-4	bta:614804	GO:0030246 \\	No_GOBP	carbohydrate binding (GO:0030246);	No_GOCC	Complete proteome;Lectin;Phosphoprotein;Reference proteome;Repeat.;		-2.67173	1.55713	0.00308096	0.384621	82	196	139	LEG4
Locus_10001_Transcript_1/6_Confidence_0.143_Length_1291	1291	Locus_10001_Transcript_1/6_Confidence_0.143_Length_1291	1291	Locus_10001_Transcript_1/6_Confidence_0.143_Length_1291	1291	Q9Y223	95.195	0	GLCNE_HUMAN	Bifunctional UDP-N-acetylglucosamine 2-epimerase/N-acetylmannosamine kinase	hsa:10020	GO:0005737 \\ GO:0005829 \\ GO:0005524 \\ GO:0004553 \\ GO:0046872 \\ GO:0009384 \\ GO:0008761 \\ GO:0007155 \\ GO:0044267 \\ GO:0006488 \\ GO:0006045 \\ GO:0006054 \\ GO:0043687 \\ GO:0018279 \\ GO:0006047 \\	cell adhesion (GO:0007155);cellular protein metabolic process (GO:0044267);dolichol-linked oligosaccharide biosynthetic process (GO:0006488);N-acetylglucosamine biosynthetic process (GO:0006045);N-acetylneuraminate metabolic process (GO:0006054);post-translational protein modification (GO:0043687);protein N-linked glycosylation via asparagine (GO:0018279);UDP-N-acetylglucosamine metabolic process…	ATP binding (GO:0005524);hydrolase activity, hydrolyzing O-glycosyl compounds (GO:0004553);metal ion binding (GO:0046872);N-acylmannosamine kinase activity (GO:0009384);UDP-N-acetylglucosamine 2-epimerase activity (GO:0008761);	cytoplasm (GO:0005737);cytosol (GO:0005829);	3D-structure;Allosteric enzyme;Alternative splicing;ATP-binding;Complete proteome;Cytoplasm;Disease mutation;Hydrolase;Kinase;Metal-binding;Multifunctional enzyme;Nucleotide-binding;Phosphoprotein;Reference proteome;Transferase;Zinc.;		0.47916	0.92941	0.590358	1	216	58	137	GLCNE
Locus_10001_Transcript_4/6_Confidence_0.643_Length_4319	4319	Locus_10001_Transcript_4/6_Confidence_0.643_Length_4319	4319	Locus_10001_Transcript_4/6_Confidence_0.643_Length_4319	4319	Q9Y223	92.105	0	GLCNE_HUMAN	Bifunctional UDP-N-acetylglucosamine 2-epimerase/N-acetylmannosamine kinase	hsa:10020	GO:0005737 \\ GO:0005829 \\ GO:0005524 \\ GO:0004553 \\ GO:0046872 \\ GO:0009384 \\ GO:0008761 \\ GO:0007155 \\ GO:0044267 \\ GO:0006488 \\ GO:0006045 \\ GO:0006054 \\ GO:0043687 \\ GO:0018279 \\ GO:0006047 \\	cell adhesion (GO:0007155);cellular protein metabolic process (GO:0044267);dolichol-linked oligosaccharide biosynthetic process (GO:0006488);N-acetylglucosamine biosynthetic process (GO:0006045);N-acetylneuraminate metabolic process (GO:0006054);post-translational protein modification (GO:0043687);protein N-linked glycosylation via asparagine (GO:0018279);UDP-N-acetylglucosamine metabolic process…	ATP binding (GO:0005524);hydrolase activity, hydrolyzing O-glycosyl compounds (GO:0004553);metal ion binding (GO:0046872);N-acylmannosamine kinase activity (GO:0009384);UDP-N-acetylglucosamine 2-epimerase activity (GO:0008761);	cytoplasm (GO:0005737);cytosol (GO:0005829);	3D-structure;Allosteric enzyme;Alternative splicing;ATP-binding;Complete proteome;Cytoplasm;Disease mutation;Hydrolase;Kinase;Metal-binding;Multifunctional enzyme;Nucleotide-binding;Phosphoprotein;Reference proteome;Transferase;Zinc.;		-0.121353	5.29576	0.884817	1	3764	1533	2648.5	GLCNE
Locus_10002_Transcript_10/12_Confidence_0.559_Length_4601	4601	Locus_10002_Transcript_10/12_Confidence_0.559_Length_4601	4601	Locus_10002_Transcript_10/12_Confidence_0.559_Length_4601	4601	Q9NVP4	47.872	3.01e-180	DZAN1_HUMAN	Double zinc ribbon and ankyrin repeat-containing protein 1	hsa:55184	GO:0008270 \\ GO:0098779 \\	mitophagy in response to mitochondrial depolarization (GO:0098779);	zinc ion binding (GO:0008270);	No_GOCC	Alternative splicing;ANK repeat;Complete proteome;Metal-binding;Phosphoprotein;Reference proteome;Repeat;Zinc;Zinc-finger.;		-0.488183	0.509621	0.585729	1	118	62	90	DZAN1
Locus_10002_Transcript_12/12_Confidence_0.588_Length_4087	4087	Locus_10002_Transcript_12/12_Confidence_0.588_Length_4087	4087	Locus_10002_Transcript_12/12_Confidence_0.588_Length_4087	4087	Q9NVP4	50.066	0	DZAN1_HUMAN	Double zinc ribbon and ankyrin repeat-containing protein 1	hsa:55184	GO:0008270 \\ GO:0098779 \\	mitophagy in response to mitochondrial depolarization (GO:0098779);	zinc ion binding (GO:0008270);	No_GOCC	Alternative splicing;ANK repeat;Complete proteome;Metal-binding;Phosphoprotein;Reference proteome;Repeat;Zinc;Zinc-finger.;		-0.726366	0.678674	0.413914	1	121	75	98	DZAN1
Locus_10002_Transcript_4/12_Confidence_0.529_Length_4006	4006	Locus_10002_Transcript_4/12_Confidence_0.529_Length_4006	4006	Locus_10002_Transcript_4/12_Confidence_0.529_Length_4006	4006	Q9NVP4	48.349	0	DZAN1_HUMAN	Double zinc ribbon and ankyrin repeat-containing protein 1	hsa:55184	GO:0008270 \\ GO:0098779 \\	mitophagy in response to mitochondrial depolarization (GO:0098779);	zinc ion binding (GO:0008270);	No_GOCC	Alternative splicing;ANK repeat;Complete proteome;Metal-binding;Phosphoprotein;Reference proteome;Repeat;Zinc;Zinc-finger.;		-0.867438	0.458233	0.332779	1	98	67	82.5	DZAN1
Locus_10002_Transcript_6/12_Confidence_0.529_Length_4046	4046	Locus_10002_Transcript_6/12_Confidence_0.529_Length_4046	4046	Locus_10002_Transcript_6/12_Confidence_0.529_Length_4046	4046	Q9NVP4	48.126	0	DZAN1_HUMAN	Double zinc ribbon and ankyrin repeat-containing protein 1	hsa:55184	GO:0008270 \\ GO:0098779 \\	mitophagy in response to mitochondrial depolarization (GO:0098779);	zinc ion binding (GO:0008270);	No_GOCC	Alternative splicing;ANK repeat;Complete proteome;Metal-binding;Phosphoprotein;Reference proteome;Repeat;Zinc;Zinc-finger.;		-1.01183	0.358042	0.250039	1	86	65	75.5	DZAN1
Locus_10002_Transcript_7/12_Confidence_0.588_Length_4440	4440	Locus_10002_Transcript_7/12_Confidence_0.588_Length_4440	4440	Locus_10002_Transcript_7/12_Confidence_0.588_Length_4440	4440	Q9NVP4	49.073	0	DZAN1_HUMAN	Double zinc ribbon and ankyrin repeat-containing protein 1	hsa:55184	GO:0008270 \\ GO:0098779 \\	mitophagy in response to mitochondrial depolarization (GO:0098779);	zinc ion binding (GO:0008270);	No_GOCC	Alternative splicing;ANK repeat;Complete proteome;Metal-binding;Phosphoprotein;Reference proteome;Repeat;Zinc;Zinc-finger.;		-0.811083	0.56471	0.358326	1	108	71	89.5	DZAN1
Locus_10002_Transcript_9/12_Confidence_0.588_Length_4378	4378	Locus_10002_Transcript_9/12_Confidence_0.588_Length_4378	4378	Locus_10002_Transcript_9/12_Confidence_0.588_Length_4378	4378	Q9NVP4	48.006	2.12e-169	DZAN1_HUMAN	Double zinc ribbon and ankyrin repeat-containing protein 1	hsa:55184	GO:0008270 \\ GO:0098779 \\	mitophagy in response to mitochondrial depolarization (GO:0098779);	zinc ion binding (GO:0008270);	No_GOCC	Alternative splicing;ANK repeat;Complete proteome;Metal-binding;Phosphoprotein;Reference proteome;Repeat;Zinc;Zinc-finger.;		-0.46322	0.544018	0.594047	1	122	63	92.5	DZAN1
Locus_100023_Transcript_1/1_Confidence_1.000_Length_332	332	No_sig_nr_hit	No_sig_nr_hit	No_sig_nr_hit	No_sig_nr_hit	No_Uniprotmatch	No_%_identity	No_evalue	No_ID	No_Description	No_KEGG	No_GO	No_GOCC	No_GOBP	No_GOMF	No_keywords		-0.238003	-1.02952	0.825562	1	43	19	31	No
Locus_10003_Transcript_2/10_Confidence_0.345_Length_8245	8245	Locus_10003_Transcript_2/10_Confidence_0.345_Length_8245	8245	Locus_10003_Transcript_2/10_Confidence_0.345_Length_8245	8245	Q5HYC2	56.615	0	K2026_HUMAN	Uncharacterized protein KIAA2026	hsa:158358	No_GOcodes	No_GOBP	No_GOMF	No_GOCC	Alternative splicing;Complete proteome;Reference proteome.;		-0.549106	3.7949	0.513277	1	1128	618	873	K2026
Locus_10003_Transcript_4/10_Confidence_0.241_Length_2606	2606	Locus_10003_Transcript_4/10_Confidence_0.241_Length_2606	2606	Locus_10003_Transcript_4/10_Confidence_0.241_Length_2606	2606	Q5HYC2	65	0	K2026_HUMAN	Uncharacterized protein KIAA2026	hsa:158358	No_GOcodes	No_GOBP	No_GOMF	No_GOCC	Alternative splicing;Complete proteome;Reference proteome.;		-0.32755	2.90522	0.697807	1	664	312	488	K2026
Locus_10003_Transcript_6/10_Confidence_0.448_Length_8521	8521	Locus_10003_Transcript_6/10_Confidence_0.448_Length_8521	8521	Locus_10003_Transcript_6/10_Confidence_0.448_Length_8521	8521	Q5HYC2	51.453	0	K2026_HUMAN	Uncharacterized protein KIAA2026	hsa:158358	No_GOcodes	No_GOBP	No_GOMF	No_GOCC	Alternative splicing;Complete proteome;Reference proteome.;		-0.418439	3.77835	0.618565	1	1175	588	881.5	K2026
Locus_10003_Transcript_7/10_Confidence_0.276_Length_2875	2875	Locus_10003_Transcript_7/10_Confidence_0.276_Length_2875	2875	Locus_10003_Transcript_7/10_Confidence_0.276_Length_2875	2875	Q5HYC2	67.141	0	K2026_HUMAN	Uncharacterized protein KIAA2026	hsa:158358	No_GOcodes	No_GOBP	No_GOMF	No_GOCC	Alternative splicing;Complete proteome;Reference proteome.;		-0.367674	3.08533	0.662474	1	741	358	549.5	K2026
Locus_10003_Transcript_9/10_Confidence_0.069_Length_1140	1140	Locus_10003_Transcript_9/10_Confidence_0.069_Length_1140	1140	Locus_10003_Transcript_9/10_Confidence_0.069_Length_1140	1140	Q5HYC2	55.556	3.86e-41	K2026_HUMAN	Uncharacterized protein KIAA2026	hsa:158358	No_GOcodes	No_GOBP	No_GOMF	No_GOCC	Alternative splicing;Complete proteome;Reference proteome.;		0.269857	-0.816379	0.80958	1	58	18	38	K2026
Locus_10004_Transcript_1/2_Confidence_0.750_Length_2645	2645	Locus_10004_Transcript_1/2_Confidence_0.750_Length_2645	2645	Locus_10004_Transcript_1/2_Confidence_0.750_Length_2645	2645	P26818	93.895	0	ARBK2_BOVIN	Beta-adrenergic receptor kinase 2	bta:282136	GO:0005524 \\ GO:0047696 \\ GO:0004703 \\ GO:0007165 \\	signal transduction (GO:0007165);	ATP binding (GO:0005524);beta-adrenergic receptor kinase activity (GO:0047696);G-protein coupled receptor kinase activity (GO:0004703);	No_GOCC	ATP-binding;Complete proteome;Kinase;Nucleotide-binding;Reference proteome;Serine/threonine-protein kinase;Transferase;Ubl conjugation.;		0.249073	4.02748	0.767234	1	1768	557	1162.5	ARBK2
Locus_10005_Transcript_1/1_Confidence_1.000_Length_728	728	No_sig_nr_hit	No_sig_nr_hit	No_sig_nr_hit	No_sig_nr_hit	No_Uniprotmatch	No_%_identity	No_evalue	No_ID	No_Description	No_KEGG	No_GO	No_GOCC	No_GOBP	No_GOMF	No_keywords		-0.116796	1.48185	0.904079	1	266	108	187	No
Locus_100055_Transcript_1/1_Confidence_1.000_Length_481	481	Locus_100055_Transcript_1/1_Confidence_1.000_Length_481	481	Locus_100055_Transcript_1/1_Confidence_1.000_Length_481	481	Q9Y6T7	65	2.02e-25	DGKB_HUMAN	Diacylglycerol kinase beta	hsa:1607	GO:0005737 \\ GO:0005886 \\ GO:0005524 \\ GO:0005509 \\ GO:0004143 \\ GO:0007596 \\ GO:0035556 \\ GO:0030168 \\ GO:0007205 \\	blood coagulation (GO:0007596);intracellular signal transduction (GO:0035556);platelet activation (GO:0030168);protein kinase C-activating G-protein coupled receptor signaling pathway (GO:0007205);	ATP binding (GO:0005524);calcium ion binding (GO:0005509);diacylglycerol kinase activity (GO:0004143);	cytoplasm (GO:0005737);plasma membrane (GO:0005886);	Alternative splicing;ATP-binding;Calcium;Complete proteome;Cytoplasm;Kinase;Metal-binding;Nucleotide-binding;Phosphoprotein;Polymorphism;Reference proteome;Repeat;Transferase;Zinc;Zinc-finger.;		0.0972544	1.81304	0.916961	1	360	126	243	DGKB
Locus_10006_Transcript_1/2_Confidence_0.750_Length_1240	1240	Locus_10006_Transcript_1/2_Confidence_0.750_Length_1240	1240	Locus_10006_Transcript_1/2_Confidence_0.750_Length_1240	1240	Q2HJ48	96.887	0	KCTD1_BOVIN	BTB/POZ domain-containing protein KCTD1	bta:784587	GO:0005634 \\ GO:0003714 \\ GO:0045892 \\ GO:0051260 \\ GO:0006351 \\	negative regulation of transcription, DNA-templated (GO:0045892);protein homooligomerization (GO:0051260);transcription, DNA-templated (GO:0006351);	transcription corepressor activity (GO:0003714);	nucleus (GO:0005634);	Complete proteome;Nucleus;Phosphoprotein;Reference proteome;Repressor;Transcription;Transcription regulation;Ubl conjugation.;		-0.194728	1.27463	0.826205	1	224	96	160	KCTD1
Locus_10006_Transcript_2/2_Confidence_0.750_Length_1061	1061	Locus_10006_Transcript_2/2_Confidence_0.750_Length_1061	1061	Locus_10006_Transcript_2/2_Confidence_0.750_Length_1061	1061	Q5M956	94.286	1.7e-142	KCTD1_MOUSE	BTB/POZ domain-containing protein KCTD1	No_KEGG	GO:0005634 \\ GO:0003714 \\ GO:0008134 \\ GO:0045892 \\ GO:0051260 \\ GO:0006351 \\	negative regulation of transcription, DNA-templated (GO:0045892);protein homooligomerization (GO:0051260);transcription, DNA-templated (GO:0006351);	transcription corepressor activity (GO:0003714);transcription factor binding (GO:0008134);	nucleus (GO:0005634);	Alternative splicing;Complete proteome;Nucleus;Phosphoprotein;Reference proteome;Repressor;Transcription;Transcription regulation;Ubl conjugation.;		-0.0711483	1.12907	0.938873	1	211	83	147	KCTD1
Locus_100085_Transcript_2/2_Confidence_0.875_Length_234	234	No_sig_nr_hit	No_sig_nr_hit	No_sig_nr_hit	No_sig_nr_hit	No_Uniprotmatch	No_%_identity	No_evalue	No_ID	No_Description	No_KEGG	No_GO	No_GOCC	No_GOBP	No_GOMF	No_keywords		-0.38649	3.13227	0.646958	1	760	372	566	No
Locus_100087_Transcript_1/1_Confidence_0.800_Length_241	241	No_sig_nr_hit	No_sig_nr_hit	No_sig_nr_hit	No_sig_nr_hit	No_Uniprotmatch	No_%_identity	No_evalue	No_ID	No_Description	No_KEGG	No_GO	No_GOCC	No_GOBP	No_GOMF	No_keywords		1.09889	1.32934	0.204813	1	332	58	195	No
Locus_10009_Transcript_1/10_Confidence_0.273_Length_946	946	Locus_10009_Transcript_1/10_Confidence_0.273_Length_946	946	Locus_10009_Transcript_1/10_Confidence_0.273_Length_946	946	Q95M17	63.366	7.43e-37	CHIA_BOVIN	Acidic mammalian chitinase	bta:282645	GO:0005737 \\ GO:0005576 \\ GO:0005615 \\ GO:0008061 \\ GO:0004568 \\ GO:0006915 \\ GO:0006032 \\ GO:0002376 \\ GO:0000272 \\ GO:0090197 \\ GO:0002532 \\	apoptotic process (GO:0006915);chitin catabolic process (GO:0006032);immune system process (GO:0002376);polysaccharide catabolic process (GO:0000272);positive regulation of chemokine secretion (GO:0090197);production of molecular mediator involved in inflammatory response (GO:0002532);	chitin binding (GO:0008061);chitinase activity (GO:0004568);	cytoplasm (GO:0005737);extracellular region (GO:0005576);extracellular space (GO:0005615);	Apoptosis;Carbohydrate metabolism;Chitin degradation;Chitin-binding;Complete proteome;Cytoplasm;Direct protein sequencing;Disulfide bond;Glycoprotein;Glycosidase;Hydrolase;Immunity;Inflammatory response;Polysaccharide degradation;Reference proteome;Secreted;Signal.;		2.43912	0.807508	0.00893793	0.844139	276	19	147.5	CHIA
Locus_10009_Transcript_6/10_Confidence_0.318_Length_1254	1254	Locus_10009_Transcript_6/10_Confidence_0.318_Length_1254	1254	Locus_10009_Transcript_6/10_Confidence_0.318_Length_1254	1254	Q9BZP6	69.415	0	CHIA_HUMAN	Acidic mammalian chitinase	hsa:27159	GO:0005737 \\ GO:0005576 \\ GO:0005615 \\ GO:0030246 \\ GO:0008061 \\ GO:0004568 \\ GO:0019900 \\ GO:0003796 \\ GO:0006915 \\ GO:0005975 \\ GO:0006037 \\ GO:0006032 \\ GO:0006030 \\ GO:0007586 \\ GO:0006955 \\ GO:0000272 \\ GO:0090197 \\ GO:0002532 \\ GO:0009620 \\ GO:0044281 \\	apoptotic process (GO:0006915);carbohydrate metabolic process (GO:0005975);cell wall chitin metabolic process (GO:0006037);chitin catabolic process (GO:0006032);chitin metabolic process (GO:0006030);digestion (GO:0007586);immune response (GO:0006955);polysaccharide catabolic process (GO:0000272);positive regulation of chemokine secretion (GO:0090197);production of molecular mediator involved in i…	carbohydrate binding (GO:0030246);chitin binding (GO:0008061);chitinase activity (GO:0004568);kinase binding (GO:0019900);lysozyme activity (GO:0003796);	cytoplasm (GO:0005737);extracellular region (GO:0005576);extracellular space (GO:0005615);	3D-structure;Alternative splicing;Apoptosis;Carbohydrate metabolism;Chitin degradation;Chitin-binding;Complete proteome;Cytoplasm;Disulfide bond;Glycosidase;Hydrolase;Immunity;Inflammatory response;Polymorphism;Polysaccharide degradation;Reference proteome;Secreted;Signal.;		1.97228	2.35479	0.0249105	1	797	76	436.5	CHIA
Locus_10009_Transcript_8/10_Confidence_0.318_Length_1315	1315	Locus_10009_Transcript_8/10_Confidence_0.318_Length_1315	1315	Locus_10009_Transcript_8/10_Confidence_0.318_Length_1315	1315	Q9BZP6	71.795	0	CHIA_HUMAN	Acidic mammalian chitinase	hsa:27159	GO:0005737 \\ GO:0005576 \\ GO:0005615 \\ GO:0030246 \\ GO:0008061 \\ GO:0004568 \\ GO:0019900 \\ GO:0003796 \\ GO:0006915 \\ GO:0005975 \\ GO:0006037 \\ GO:0006032 \\ GO:0006030 \\ GO:0007586 \\ GO:0006955 \\ GO:0000272 \\ GO:0090197 \\ GO:0002532 \\ GO:0009620 \\ GO:0044281 \\	apoptotic process (GO:0006915);carbohydrate metabolic process (GO:0005975);cell wall chitin metabolic process (GO:0006037);chitin catabolic process (GO:0006032);chitin metabolic process (GO:0006030);digestion (GO:0007586);immune response (GO:0006955);polysaccharide catabolic process (GO:0000272);positive regulation of chemokine secretion (GO:0090197);production of molecular mediator involved in i…	carbohydrate binding (GO:0030246);chitin binding (GO:0008061);chitinase activity (GO:0004568);kinase binding (GO:0019900);lysozyme activity (GO:0003796);	cytoplasm (GO:0005737);extracellular region (GO:0005576);extracellular space (GO:0005615);	3D-structure;Alternative splicing;Apoptosis;Carbohydrate metabolism;Chitin degradation;Chitin-binding;Complete proteome;Cytoplasm;Disulfide bond;Glycosidase;Hydrolase;Immunity;Inflammatory response;Polymorphism;Polysaccharide degradation;Reference proteome;Secreted;Signal.;		2.0014	2.97654	0.0223211	1	1241	116	678.5	CHIA
Locus_10009_Transcript_9/10_Confidence_0.273_Length_1467	1467	Locus_10009_Transcript_9/10_Confidence_0.273_Length_1467	1467	Locus_10009_Transcript_9/10_Confidence_0.273_Length_1467	1467	Q9BZP6	68.928	0	CHIA_HUMAN	Acidic mammalian chitinase	hsa:27159	GO:0005737 \\ GO:0005576 \\ GO:0005615 \\ GO:0030246 \\ GO:0008061 \\ GO:0004568 \\ GO:0019900 \\ GO:0003796 \\ GO:0006915 \\ GO:0005975 \\ GO:0006037 \\ GO:0006032 \\ GO:0006030 \\ GO:0007586 \\ GO:0006955 \\ GO:0000272 \\ GO:0090197 \\ GO:0002532 \\ GO:0009620 \\ GO:0044281 \\	apoptotic process (GO:0006915);carbohydrate metabolic process (GO:0005975);cell wall chitin metabolic process (GO:0006037);chitin catabolic process (GO:0006032);chitin metabolic process (GO:0006030);digestion (GO:0007586);immune response (GO:0006955);polysaccharide catabolic process (GO:0000272);positive regulation of chemokine secretion (GO:0090197);production of molecular mediator involved in i…	carbohydrate binding (GO:0030246);chitin binding (GO:0008061);chitinase activity (GO:0004568);kinase binding (GO:0019900);lysozyme activity (GO:0003796);	cytoplasm (GO:0005737);extracellular region (GO:0005576);extracellular space (GO:0005615);	3D-structure;Alternative splicing;Apoptosis;Carbohydrate metabolism;Chitin degradation;Chitin-binding;Complete proteome;Cytoplasm;Disulfide bond;Glycosidase;Hydrolase;Immunity;Inflammatory response;Polymorphism;Polysaccharide degradation;Reference proteome;Secreted;Signal.;		2.04156	3.10334	0.0197877	1	1364	124	744	CHIA
Locus_100092_Transcript_1/1_Confidence_1.000_Length_419	419	No_sig_nr_hit	No_sig_nr_hit	No_sig_nr_hit	No_sig_nr_hit	No_Uniprotmatch	No_%_identity	No_evalue	No_ID	No_Description	No_KEGG	No_GO	No_GOCC	No_GOBP	No_GOMF	No_keywords		-0.463692	-1.46821	0.716617	1	29	15	22	No
Locus_1001_Transcript_1/3_Confidence_0.667_Length_2445	2445	Locus_1001_Transcript_1/3_Confidence_0.667_Length_2445	2445	Locus_1001_Transcript_1/3_Confidence_0.667_Length_2445	2445	P23588	80.788	5.58e-76	IF4B_HUMAN	Eukaryotic translation initiation factor 4B	No_KEGG	GO:0005829 \\ GO:0016281 \\ GO:0000166 \\ GO:0044822 \\ GO:0003723 \\ GO:0003743 \\ GO:0044267 \\ GO:0010467 \\ GO:0008286 \\ GO:0000288 \\ GO:0000289 \\ GO:0006446 \\ GO:0006412 \\ GO:0006413 \\	cellular protein metabolic process (GO:0044267);gene expression (GO:0010467);insulin receptor signaling pathway (GO:0008286);nuclear-transcribed mRNA catabolic process, deadenylation-dependent decay (GO:0000288);nuclear-transcribed mRNA poly(A) tail shortening (GO:0000289);regulation of translational initiation (GO:0006446);translation (GO:0006412);translational initiation (GO:0006413);	nucleotide binding (GO:0000166);poly(A) RNA binding (GO:0044822);RNA binding (GO:0003723);translation initiation factor activity (GO:0003743);	cytosol (GO:0005829);eukaryotic translation initiation factor 4F complex (GO:0016281);	3D-structure;Acetylation;Alternative splicing;Complete proteome;Direct protein sequencing;Initiation factor;Phosphoprotein;Polymorphism;Protein biosynthesis;Reference proteome;RNA-binding.;		0.0629701	7.17968	0.939907	1	14823	5313	10068	IF4B
Locus_1001_Transcript_2/3_Confidence_0.333_Length_1107	1107	No_sig_nr_hit	No_sig_nr_hit	No_sig_nr_hit	No_sig_nr_hit	No_Uniprotmatch	No_%_identity	No_evalue	No_ID	No_Description	No_KEGG	No_GO	No_GOCC	No_GOBP	No_GOMF	No_keywords		-0.161555	3.37595	0.849013	1	979	410	694.5	No
Locus_10010_Transcript_1/5_Confidence_0.636_Length_1999	1999	Locus_10010_Transcript_1/5_Confidence_0.636_Length_1999	1999	Locus_10010_Transcript_1/5_Confidence_0.636_Length_1999	1999	Q9UGY1	65.285	2.04e-59	NOL12_HUMAN	Nucleolar protein 12	hsa:79159	GO:0005730 \\ GO:0044822 \\ GO:0019843 \\	No_GOBP	poly(A) RNA binding (GO:0044822);rRNA binding (GO:0019843);	nucleolus (GO:0005730);	Coiled coil;Complete proteome;Nucleus;Reference proteome;RNA-binding;rRNA-binding.;		0.209157	1.73094	0.811428	1	352	114	233	NOL12
Locus_10010_Transcript_2/5_Confidence_0.273_Length_1338	1338	Locus_10010_Transcript_2/5_Confidence_0.273_Length_1338	1338	Locus_10010_Transcript_2/5_Confidence_0.273_Length_1338	1338	Q5D1Z3	58.333	1.95e-14	NOL12_RAT	Nucleolar protein 12	rno:362955	GO:0005730 \\ GO:0005634 \\ GO:0003723 \\ GO:0019843 \\ GO:0003697 \\	No_GOBP	RNA binding (GO:0003723);rRNA binding (GO:0019843);single-stranded DNA binding (GO:0003697);	nucleolus (GO:0005730);nucleus (GO:0005634);	Coiled coil;Complete proteome;Nucleus;Reference proteome;RNA-binding;rRNA-binding.;		-0.148658	1.17315	0.872185	1	212	88	150	NOL12
Locus_10010_Transcript_3/5_Confidence_0.636_Length_1868	1868	Locus_10010_Transcript_3/5_Confidence_0.636_Length_1868	1868	Locus_10010_Transcript_3/5_Confidence_0.636_Length_1868	1868	Q9UGY1	57.48	1.66e-40	NOL12_HUMAN	Nucleolar protein 12	hsa:79159	GO:0005730 \\ GO:0044822 \\ GO:0019843 \\	No_GOBP	poly(A) RNA binding (GO:0044822);rRNA binding (GO:0019843);	nucleolus (GO:0005730);	Coiled coil;Complete proteome;Nucleus;Reference proteome;RNA-binding;rRNA-binding.;		-0.0428505	1.83862	0.962409	1	350	135	242.5	NOL12
Locus_10010_Transcript_4/5_Confidence_0.182_Length_1480	1480	Locus_10010_Transcript_4/5_Confidence_0.182_Length_1480	1480	Locus_10010_Transcript_4/5_Confidence_0.182_Length_1480	1480	A0A099ZPQ6	90.909	2.95e-28	A0A099ZPQ6_TINGU	Nucleolar protein 12 {ECO:0000313|EMBL:KGL83792.1}	No_KEGG	GO:0016021 \\	No_GOBP	No_GOMF	integral component of membrane (GO:0016021);	Coiled coil {ECO:0000256|SAM:Coils};Complete proteome {ECO:0000313|Proteomes:UP000053641};Membrane {ECO:0000256|SAM:Phobius};Transmembrane {ECO:0000256|SAM:Phobius};Transmembrane helix {ECO:0000256|SAM:Phobius}.;		0.0827275	0.968067	0.942953	1	198	70	134	A0A099ZPQ6
Locus_10010_Transcript_5/5_Confidence_0.636_Length_1917	1917	Locus_10010_Transcript_5/5_Confidence_0.636_Length_1917	1917	Locus_10010_Transcript_5/5_Confidence_0.636_Length_1917	1917	Q9UGY1	66.497	7.7e-65	NOL12_HUMAN	Nucleolar protein 12	hsa:79159	GO:0005730 \\ GO:0044822 \\ GO:0019843 \\	No_GOBP	poly(A) RNA binding (GO:0044822);rRNA binding (GO:0019843);	nucleolus (GO:0005730);	Coiled coil;Complete proteome;Nucleus;Reference proteome;RNA-binding;rRNA-binding.;		0.217084	1.61813	0.804344	1	326	105	215.5	NOL12
Locus_100101_Transcript_1/1_Confidence_1.000_Length_536	536	No_sig_nr_hit	No_sig_nr_hit	No_sig_nr_hit	No_sig_nr_hit	No_Uniprotmatch	No_%_identity	No_evalue	No_ID	No_Description	No_KEGG	No_GO	No_GOCC	No_GOBP	No_GOMF	No_keywords		0.454988	-1.24588	0.693346	1	44	12	28	No
Locus_10011_Transcript_1/1_Confidence_1.000_Length_1997	1997	Locus_10011_Transcript_1/1_Confidence_1.000_Length_1997	1997	Locus_10011_Transcript_1/1_Confidence_1.000_Length_1997	1997	Q8R4V2	62.445	6.12e-84	DUS15_MOUSE	Dual specificity protein phosphatase 15 {ECO:0000250|UniProtKB:Q9H1R2}	mmu:252864	GO:0004725 \\ GO:0008138 \\ GO:0046330 \\ GO:0042127 \\ GO:0007179 \\	positive regulation of JNK cascade (GO:0046330);regulation of cell proliferation (GO:0042127);transforming growth factor beta receptor signaling pathway (GO:0007179);	protein tyrosine phosphatase activity (GO:0004725);protein tyrosine/serine/threonine phosphatase activity (GO:0008138);	No_GOCC	Alternative splicing;Complete proteome;Hydrolase;Protein phosphatase;Reference proteome.;		-0.0326269	5.04143	0.969421	1	3256	1247	2251.5	DUS15
Locus_100123_Transcript_1/1_Confidence_1.000_Length_499	499	No_sig_nr_hit	No_sig_nr_hit	No_sig_nr_hit	No_sig_nr_hit	No_Uniprotmatch	No_%_identity	No_evalue	No_ID	No_Description	No_KEGG	No_GO	No_GOCC	No_GOBP	No_GOMF	No_keywords		-0.749549	-0.0341706	0.398944	1	73	46	59.5	No
Locus_10013_Transcript_1/1_Confidence_1.000_Length_901	901	No_sig_nr_hit	No_sig_nr_hit	No_sig_nr_hit	No_sig_nr_hit	No_Uniprotmatch	No_%_identity	No_evalue	No_ID	No_Description	No_KEGG	No_GO	No_GOCC	No_GOBP	No_GOMF	No_keywords		-0.541969	0.287374	0.540628	1	99	54	76.5	No
Locus_100134_Transcript_1/1_Confidence_1.000_Length_1075	1075	Locus_100134_Transcript_1/1_Confidence_1.000_Length_1075	1075	Locus_100134_Transcript_1/1_Confidence_1.000_Length_1075	1075	O42422	99.72	0	EPHA7_CHICK	Ephrin type-A receptor 7	gga:395967	GO:0005887 \\ GO:0005524 \\ GO:0008046 \\ GO:0045499 \\ GO:0005004 \\ GO:0004713 \\ GO:0007420 \\ GO:0048755 \\ GO:0048013 \\ GO:0048671 \\ GO:0051964 \\ GO:0072178 \\ GO:0018108 \\ GO:0016310 \\ GO:0043525 \\ GO:0001934 \\ GO:0022407 \\ GO:0043281 \\ GO:0070372 \\ GO:0050730 \\ GO:0031952 \\ GO:0031290 \\	brain development (GO:0007420);branching morphogenesis of a nerve (GO:0048755);ephrin receptor signaling pathway (GO:0048013);negative regulation of collateral sprouting (GO:0048671);negative regulation of synapse assembly (GO:0051964);nephric duct morphogenesis (GO:0072178);peptidyl-tyrosine phosphorylation (GO:0018108);phosphorylation (GO:0016310);positive regulation of neuron apoptotic process…	ATP binding (GO:0005524);axon guidance receptor activity (GO:0008046);chemorepellent activity (GO:0045499);GPI-linked ephrin receptor activity (GO:0005004);protein tyrosine kinase activity (GO:0004713);	integral component of plasma membrane (GO:0005887);	Apoptosis;ATP-binding;Cell membrane;Complete proteome;Developmental protein;Glycoprotein;Kinase;Membrane;Neurogenesis;Nucleotide-binding;Phosphoprotein;Receptor;Reference proteome;Repeat;Signal;Transferase;Transmembrane;Transmembrane helix;Tyrosine-protein kinase.;		0.303215	2.78686	0.720906	1	758	230	494	EPHA7
Locus_10015_Transcript_1/2_Confidence_0.750_Length_4927	4927	Locus_10015_Transcript_1/2_Confidence_0.750_Length_4927	4927	Locus_10015_Transcript_1/2_Confidence_0.750_Length_4927	4927	Q5T4D3	90.068	0	TMTC4_HUMAN	Transmembrane and TPR repeat-containing protein 4	hsa:84899	GO:0016021 \\	No_GOBP	No_GOMF	integral component of membrane (GO:0016021);	Alternative splicing;Complete proteome;Membrane;Polymorphism;Reference proteome;Repeat;TPR repeat;Transmembrane;Transmembrane helix.;		0.373827	3.86189	0.655998	1	1637	473	1055	TMTC4
Locus_100152_Transcript_1/1_Confidence_1.000_Length_349	349	No_sig_nr_hit	No_sig_nr_hit	No_sig_nr_hit	No_sig_nr_hit	No_Uniprotmatch	No_%_identity	No_evalue	No_ID	No_Description	No_KEGG	No_GO	No_GOCC	No_GOBP	No_GOMF	No_keywords		0.113041	0.047767	0.914475	1	104	36	70	No
Locus_10016_Transcript_1/1_Confidence_1.000_Length_1005	1005	No_sig_nr_hit	No_sig_nr_hit	No_sig_nr_hit	No_sig_nr_hit	No_Uniprotmatch	No_%_identity	No_evalue	No_ID	No_Description	No_KEGG	No_GO	No_GOCC	No_GOBP	No_GOMF	No_keywords		-0.128863	4.29202	0.878411	1	1871	766	1318.5	No
Locus_10017_Transcript_1/1_Confidence_1.000_Length_1157	1157	No_sig_nr_hit	No_sig_nr_hit	No_sig_nr_hit	No_sig_nr_hit	No_Uniprotmatch	No_%_identity	No_evalue	No_ID	No_Description	No_KEGG	No_GO	No_GOCC	No_GOBP	No_GOMF	No_keywords		-0.133128	4.15187	0.874529	1	1695	696	1195.5	No
Locus_100170_Transcript_1/1_Confidence_1.000_Length_349	349	No_sig_nr_hit	No_sig_nr_hit	No_sig_nr_hit	No_sig_nr_hit	No_Uniprotmatch	No_%_identity	No_evalue	No_ID	No_Description	No_KEGG	No_GO	No_GOCC	No_GOBP	No_GOMF	No_keywords		0.368774	0.342689	0.690399	1	138	40	89	No
Locus_10018_Transcript_2/7_Confidence_0.111_Length_841	841	Locus_10018_Transcript_2/7_Confidence_0.111_Length_841	841	Locus_10018_Transcript_2/7_Confidence_0.111_Length_841	841	Q9CSP9	61.728	2.5e-55	TTC14_MOUSE	Tetratricopeptide repeat protein 14	mmu:67120	GO:0003676 \\	No_GOBP	nucleic acid binding (GO:0003676);	No_GOCC	Alternative splicing;Complete proteome;Phosphoprotein;Reference proteome;Repeat;TPR repeat.;		0.549766	-1.18619	0.61174	1	47	12	29.5	TTC14
Locus_10018_Transcript_4/7_Confidence_0.611_Length_4315	4315	Locus_10018_Transcript_4/7_Confidence_0.611_Length_4315	4315	Locus_10018_Transcript_4/7_Confidence_0.611_Length_4315	4315	Q9CSP9	72.028	0	TTC14_MOUSE	Tetratricopeptide repeat protein 14	mmu:67120	GO:0003676 \\	No_GOBP	nucleic acid binding (GO:0003676);	No_GOCC	Alternative splicing;Complete proteome;Phosphoprotein;Reference proteome;Repeat;TPR repeat.;		-0.50583	3.61021	0.548445	1	1010	537	773.5	TTC14
Locus_10018_Transcript_5/7_Confidence_0.556_Length_3304	3304	Locus_10018_Transcript_5/7_Confidence_0.556_Length_3304	3304	Locus_10018_Transcript_5/7_Confidence_0.556_Length_3304	3304	Q9CSP9	71.86	0	TTC14_MOUSE	Tetratricopeptide repeat protein 14	mmu:67120	GO:0003676 \\	No_GOBP	nucleic acid binding (GO:0003676);	No_GOCC	Alternative splicing;Complete proteome;Phosphoprotein;Reference proteome;Repeat;TPR repeat.;		-0.275794	3.60827	0.743759	1	1103	500	801.5	TTC14
Locus_10018_Transcript_6/7_Confidence_0.667_Length_4782	4782	Locus_10018_Transcript_6/7_Confidence_0.667_Length_4782	4782	Locus_10018_Transcript_6/7_Confidence_0.667_Length_4782	4782	Q9CSP9	72.028	0	TTC14_MOUSE	Tetratricopeptide repeat protein 14	mmu:67120	GO:0003676 \\	No_GOBP	nucleic acid binding (GO:0003676);	No_GOCC	Alternative splicing;Complete proteome;Phosphoprotein;Reference proteome;Repeat;TPR repeat.;		-0.59254	4.0254	0.48048	1	1300	734	1017	TTC14
Locus_10018_Transcript_7/7_Confidence_0.556_Length_2852	2852	Locus_10018_Transcript_7/7_Confidence_0.556_Length_2852	2852	Locus_10018_Transcript_7/7_Confidence_0.556_Length_2852	2852	Q9CSP9	71.86	0	TTC14_MOUSE	Tetratricopeptide repeat protein 14	mmu:67120	GO:0003676 \\	No_GOBP	nucleic acid binding (GO:0003676);	No_GOCC	Alternative splicing;Complete proteome;Phosphoprotein;Reference proteome;Repeat;TPR repeat.;		-0.434392	2.96883	0.605264	1	666	337	501.5	TTC14
Locus_100180_Transcript_1/1_Confidence_1.000_Length_565	565	No_sig_nr_hit	No_sig_nr_hit	No_sig_nr_hit	No_sig_nr_hit	No_Uniprotmatch	No_%_identity	No_evalue	No_ID	No_Description	No_KEGG	No_GO	No_GOCC	No_GOBP	No_GOMF	No_keywords		-0.141367	-0.0146604	0.888911	1	92	38	65	No
Locus_10019_Transcript_1/1_Confidence_1.000_Length_488	488	No_sig_nr_hit	No_sig_nr_hit	No_sig_nr_hit	No_sig_nr_hit	No_Uniprotmatch	No_%_identity	No_evalue	No_ID	No_Description	No_KEGG	No_GO	No_GOCC	No_GOBP	No_GOMF	No_keywords		0.331733	0.842083	0.716576	1	195	58	126.5	No
Locus_1002_Transcript_1/3_Confidence_0.750_Length_4143	4143	Locus_1002_Transcript_1/3_Confidence_0.750_Length_4143	4143	Locus_1002_Transcript_1/3_Confidence_0.750_Length_4143	4143	Q5NDL3	89.72	0	EOGT_CHICK	EGF domain-specific O-linked N-acetylglucosamine transferase	gga:426961	GO:0005788 \\ GO:0016262 \\ GO:0006493 \\	protein O-linked glycosylation (GO:0006493);	protein N-acetylglucosaminyltransferase activity (GO:0016262);	endoplasmic reticulum lumen (GO:0005788);	Complete proteome;Endoplasmic reticulum;Glycoprotein;Glycosyltransferase;Reference proteome;Signal;Transferase.;		-0.425214	3.88177	0.612713	1	1259	633	946	EOGT
Locus_10020_Transcript_1/1_Confidence_1.000_Length_2515	2515	No_sig_nr_hit	No_sig_nr_hit	No_sig_nr_hit	No_sig_nr_hit	No_Uniprotmatch	No_%_identity	No_evalue	No_ID	No_Description	No_KEGG	No_GO	No_GOCC	No_GOBP	No_GOMF	No_keywords		-0.358986	0.234937	0.689846	1	102	49	75.5	No
Locus_10022_Transcript_1/2_Confidence_0.750_Length_3596	3596	Locus_10022_Transcript_1/2_Confidence_0.750_Length_3596	3596	Locus_10022_Transcript_1/2_Confidence_0.750_Length_3596	3596	P21556	62.275	2.05e-136	PTAFR_CAVPO	Platelet-activating factor receptor	No_KEGG	GO:0016021 \\ GO:0005654 \\ GO:0005886 \\ GO:0001530 \\ GO:0001875 \\ GO:0005543 \\ GO:0004992 \\ GO:0006935 \\ GO:0001816 \\ GO:0006954 \\ GO:0032959 \\ GO:0048015 \\	chemotaxis (GO:0006935);cytokine production (GO:0001816);inflammatory response (GO:0006954);inositol trisphosphate biosynthetic process (GO:0032959);phosphatidylinositol-mediated signaling (GO:0048015);	lipopolysaccharide binding (GO:0001530);lipopolysaccharide receptor activity (GO:0001875);phospholipid binding (GO:0005543);platelet activating factor receptor activity (GO:0004992);	integral component of membrane (GO:0016021);nucleoplasm (GO:0005654);plasma membrane (GO:0005886);	Cell membrane;Chemotaxis;Complete proteome;Disulfide bond;G-protein coupled receptor;Glycoprotein;Membrane;Receptor;Reference proteome;Transducer;Transmembrane;Transmembrane helix.;		1.09297	0.699449	0.222112	1	211	37	124	PTAFR
Locus_10024_Transcript_1/2_Confidence_0.750_Length_1600	1600	Locus_10024_Transcript_1/2_Confidence_0.750_Length_1600	1600	Locus_10024_Transcript_1/2_Confidence_0.750_Length_1600	1600	Q9Y225	91.892	3.78e-81	RNF24_HUMAN	RING finger protein 24	hsa:11237	GO:0000139 \\ GO:0016021 \\ GO:0061630 \\ GO:0008270 \\ GO:0043161 \\ GO:0000209 \\ GO:0042787 \\	proteasome-mediated ubiquitin-dependent protein catabolic process (GO:0043161);protein polyubiquitination (GO:0000209);protein ubiquitination involved in ubiquitin-dependent protein catabolic process (GO:0042787);	ubiquitin protein ligase activity (GO:0061630);zinc ion binding (GO:0008270);	Golgi membrane (GO:0000139);integral component of membrane (GO:0016021);	3D-structure;Alternative splicing;Complete proteome;Golgi apparatus;Membrane;Metal-binding;Reference proteome;Transmembrane;Transmembrane helix;Zinc;Zinc-finger.;		0.368131	2.81105	0.665187	1	786	228	507	RNF24
Locus_100244_Transcript_1/1_Confidence_1.000_Length_488	488	No_sig_nr_hit	No_sig_nr_hit	No_sig_nr_hit	No_sig_nr_hit	No_Uniprotmatch	No_%_identity	No_evalue	No_ID	No_Description	No_KEGG	No_GO	No_GOCC	No_GOBP	No_GOMF	No_keywords		-0.456893	-0.249695	0.628858	1	70	36	53	No
Locus_10025_Transcript_1/1_Confidence_1.000_Length_2531	2531	Locus_10025_Transcript_1/1_Confidence_1.000_Length_2531	2531	Locus_10025_Transcript_1/1_Confidence_1.000_Length_2531	2531	Q921Y2	64.324	3.77e-54	IMP3_MOUSE	U3 small nucleolar ribonucleoprotein protein IMP3	mmu:102462	GO:0034457 \\ GO:0005730 \\ GO:0005634 \\ GO:0032040 \\ GO:0044822 \\ GO:0030515 \\ GO:0030519 \\ GO:0006364 \\	rRNA processing (GO:0006364);	poly(A) RNA binding (GO:0044822);snoRNA binding (GO:0030515);snoRNP binding (GO:0030519);	Mpp10 complex (GO:0034457);nucleolus (GO:0005730);nucleus (GO:0005634);small-subunit processome (GO:0032040);	Complete proteome;Nucleus;Reference proteome;Ribonucleoprotein;Ribosome biogenesis;RNA-binding;rRNA processing;rRNA-binding.;		0.522101	5.69502	0.532579	1	6106	1592	3849	IMP3
Locus_100256_Transcript_1/1_Confidence_1.000_Length_226	226	No_sig_nr_hit	No_sig_nr_hit	No_sig_nr_hit	No_sig_nr_hit	No_Uniprotmatch	No_%_identity	No_evalue	No_ID	No_Description	No_KEGG	No_GO	No_GOCC	No_GOBP	No_GOMF	No_keywords		-0.0758772	-1.26233	0.948743	1	38	15	26.5	No
Locus_10026_Transcript_1/5_Confidence_0.583_Length_1536	1536	Locus_10026_Transcript_1/5_Confidence_0.583_Length_1536	1536	Locus_10026_Transcript_1/5_Confidence_0.583_Length_1536	1536	P82919	58.182	9.46e-10	RT18A_BOVIN	28S ribosomal protein S18a, mitochondrial	bta:614102	GO:0005743 \\ GO:0005763 \\ GO:0003735 \\ GO:0032543 \\	mitochondrial translation (GO:0032543);	structural constituent of ribosome (GO:0003735);	mitochondrial inner membrane (GO:0005743);mitochondrial small ribosomal subunit (GO:0005763);	3D-structure;Complete proteome;Direct protein sequencing;Mitochondrion;Reference proteome;Ribonucleoprotein;Ribosomal protein;Transit peptide.;		0.328861	3.1631	0.696999	1	993	296	644.5	RT18A
Locus_10026_Transcript_2/5_Confidence_0.583_Length_1712	1712	Locus_10026_Transcript_2/5_Confidence_0.583_Length_1712	1712	Locus_10026_Transcript_2/5_Confidence_0.583_Length_1712	1712	P82919	66.327	4.17e-78	RT18A_BOVIN	28S ribosomal protein S18a, mitochondrial	bta:614102	GO:0005743 \\ GO:0005763 \\ GO:0003735 \\ GO:0032543 \\	mitochondrial translation (GO:0032543);	structural constituent of ribosome (GO:0003735);	mitochondrial inner membrane (GO:0005743);mitochondrial small ribosomal subunit (GO:0005763);	3D-structure;Complete proteome;Direct protein sequencing;Mitochondrion;Reference proteome;Ribonucleoprotein;Ribosomal protein;Transit peptide.;		0.26964	4.09201	0.748446	1	1861	578	1219.5	RT18A
Locus_10026_Transcript_3/5_Confidence_0.667_Length_1412	1412	Locus_10026_Transcript_3/5_Confidence_0.667_Length_1412	1412	Locus_10026_Transcript_3/5_Confidence_0.667_Length_1412	1412	P82919	62	4.37e-10	RT18A_BOVIN	28S ribosomal protein S18a, mitochondrial	bta:614102	GO:0005743 \\ GO:0005763 \\ GO:0003735 \\ GO:0032543 \\	mitochondrial translation (GO:0032543);	structural constituent of ribosome (GO:0003735);	mitochondrial inner membrane (GO:0005743);mitochondrial small ribosomal subunit (GO:0005763);	3D-structure;Complete proteome;Direct protein sequencing;Mitochondrion;Reference proteome;Ribonucleoprotein;Ribosomal protein;Transit peptide.;		0.352254	3.04971	0.675958	1	924	271	597.5	RT18A
Locus_100279_Transcript_1/1_Confidence_1.000_Length_292	292	Locus_100279_Transcript_1/1_Confidence_1.000_Length_292	292	Locus_100279_Transcript_1/1_Confidence_1.000_Length_292	292	O60245	88.66	3.36e-36	PCDH7_HUMAN	Protocadherin-7	No_KEGG	GO:0005887 \\ GO:0005886 \\ GO:0005509 \\ GO:0007156 \\	homophilic cell adhesion via plasma membrane adhesion molecules (GO:0007156);	calcium ion binding (GO:0005509);	integral component of plasma membrane (GO:0005887);plasma membrane (GO:0005886);	3D-structure;Alternative splicing;Calcium;Cell adhesion;Cell membrane;Complete proteome;Glycoprotein;Membrane;Phosphoprotein;Reference proteome;Repeat;Signal;Transmembrane;Transmembrane helix.;		-0.440161	0.531838	0.61706	1	122	62	92	PCDH7
Locus_10029_Transcript_1/1_Confidence_1.000_Length_2252	2252	No_sig_nr_hit	No_sig_nr_hit	No_sig_nr_hit	No_sig_nr_hit	No_Uniprotmatch	No_%_identity	No_evalue	No_ID	No_Description	No_KEGG	No_GO	No_GOCC	No_GOBP	No_GOMF	No_keywords		0.459676	5.12717	0.582926	1	4044	1101	2572.5	No
Locus_100298_Transcript_1/1_Confidence_1.000_Length_927	927	No_sig_nr_hit	No_sig_nr_hit	No_sig_nr_hit	No_sig_nr_hit	No_Uniprotmatch	No_%_identity	No_evalue	No_ID	No_Description	No_KEGG	No_GO	No_GOCC	No_GOBP	No_GOMF	No_keywords		0.16672	-1.53552	0.936981	1	33	11	22	No
Locus_1003_Transcript_3/8_Confidence_0.250_Length_2523	2523	Locus_1003_Transcript_3/8_Confidence_0.250_Length_2523	2523	Locus_1003_Transcript_3/8_Confidence_0.250_Length_2523	2523	P51003	96.721	0	PAPOA_HUMAN	Poly(A) polymerase alpha	hsa:10914	GO:0005737 \\ GO:0005654 \\ GO:0005634 \\ GO:0005524 \\ GO:0000287 \\ GO:0030145 \\ GO:0004652 \\ GO:0003723 \\ GO:0010467 \\ GO:0031124 \\ GO:0006378 \\ GO:0000398 \\ GO:0031440 \\ GO:0043631 \\ GO:0008380 \\ GO:0006369 \\ GO:0006366 \\	gene expression (GO:0010467);mRNA 3'-end processing (GO:0031124);mRNA polyadenylation (GO:0006378);mRNA splicing, via spliceosome (GO:0000398);regulation of mRNA 3'-end processing (GO:0031440);RNA polyadenylation (GO:0043631);RNA splicing (GO:0008380);termination of RNA polymerase II transcription (GO:0006369);transcription from RNA polymerase II promoter (GO:0006366);	ATP binding (GO:0005524);magnesium ion binding (GO:0000287);manganese ion binding (GO:0030145);polynucleotide adenylyltransferase activity (GO:0004652);RNA binding (GO:0003723);	cytoplasm (GO:0005737);nucleoplasm (GO:0005654);nucleus (GO:0005634);	Acetylation;Alternative splicing;ATP-binding;Complete proteome;Cytoplasm;Isopeptide bond;Magnesium;Manganese;Metal-binding;mRNA processing;Nucleotide-binding;Nucleus;Phosphoprotein;Reference proteome;RNA-binding;Transferase;Ubl conjugation.;		-0.0295208	1.6769	0.978959	1	314	120	217	PAPOA
Locus_1003_Transcript_4/8_Confidence_0.500_Length_5243	5243	Locus_1003_Transcript_4/8_Confidence_0.500_Length_5243	5243	Locus_1003_Transcript_4/8_Confidence_0.500_Length_5243	5243	P51003	96.048	0	PAPOA_HUMAN	Poly(A) polymerase alpha	hsa:10914	GO:0005737 \\ GO:0005654 \\ GO:0005634 \\ GO:0005524 \\ GO:0000287 \\ GO:0030145 \\ GO:0004652 \\ GO:0003723 \\ GO:0010467 \\ GO:0031124 \\ GO:0006378 \\ GO:0000398 \\ GO:0031440 \\ GO:0043631 \\ GO:0008380 \\ GO:0006369 \\ GO:0006366 \\	gene expression (GO:0010467);mRNA 3'-end processing (GO:0031124);mRNA polyadenylation (GO:0006378);mRNA splicing, via spliceosome (GO:0000398);regulation of mRNA 3'-end processing (GO:0031440);RNA polyadenylation (GO:0043631);RNA splicing (GO:0008380);termination of RNA polymerase II transcription (GO:0006369);transcription from RNA polymerase II promoter (GO:0006366);	ATP binding (GO:0005524);magnesium ion binding (GO:0000287);manganese ion binding (GO:0030145);polynucleotide adenylyltransferase activity (GO:0004652);RNA binding (GO:0003723);	cytoplasm (GO:0005737);nucleoplasm (GO:0005654);nucleus (GO:0005634);	Acetylation;Alternative splicing;ATP-binding;Complete proteome;Cytoplasm;Isopeptide bond;Magnesium;Manganese;Metal-binding;mRNA processing;Nucleotide-binding;Nucleus;Phosphoprotein;Reference proteome;RNA-binding;Transferase;Ubl conjugation.;		0.165789	4.4356	0.843742	1	2286	763	1524.5	PAPOA
Locus_1003_Transcript_5/8_Confidence_0.375_Length_2620	2620	Locus_1003_Transcript_5/8_Confidence_0.375_Length_2620	2620	Locus_1003_Transcript_5/8_Confidence_0.375_Length_2620	2620	P51003	96.048	0	PAPOA_HUMAN	Poly(A) polymerase alpha	hsa:10914	GO:0005737 \\ GO:0005654 \\ GO:0005634 \\ GO:0005524 \\ GO:0000287 \\ GO:0030145 \\ GO:0004652 \\ GO:0003723 \\ GO:0010467 \\ GO:0031124 \\ GO:0006378 \\ GO:0000398 \\ GO:0031440 \\ GO:0043631 \\ GO:0008380 \\ GO:0006369 \\ GO:0006366 \\	gene expression (GO:0010467);mRNA 3'-end processing (GO:0031124);mRNA polyadenylation (GO:0006378);mRNA splicing, via spliceosome (GO:0000398);regulation of mRNA 3'-end processing (GO:0031440);RNA polyadenylation (GO:0043631);RNA splicing (GO:0008380);termination of RNA polymerase II transcription (GO:0006369);transcription from RNA polymerase II promoter (GO:0006366);	ATP binding (GO:0005524);magnesium ion binding (GO:0000287);manganese ion binding (GO:0030145);polynucleotide adenylyltransferase activity (GO:0004652);RNA binding (GO:0003723);	cytoplasm (GO:0005737);nucleoplasm (GO:0005654);nucleus (GO:0005634);	Acetylation;Alternative splicing;ATP-binding;Complete proteome;Cytoplasm;Isopeptide bond;Magnesium;Manganese;Metal-binding;mRNA processing;Nucleotide-binding;Nucleus;Phosphoprotein;Reference proteome;RNA-binding;Transferase;Ubl conjugation.;		0.155002	2.12162	0.860868	1	455	153	304	PAPOA
Locus_1003_Transcript_6/8_Confidence_0.500_Length_5795	5795	Locus_1003_Transcript_6/8_Confidence_0.500_Length_5795	5795	Locus_1003_Transcript_6/8_Confidence_0.500_Length_5795	5795	Q61183	83.066	0	PAPOA_MOUSE	Poly(A) polymerase alpha	mmu:18789	GO:0005737 \\ GO:0005654 \\ GO:0005634 \\ GO:0005524 \\ GO:0000287 \\ GO:0030145 \\ GO:0004652 \\ GO:0003723 \\ GO:0006378 \\ GO:0031440 \\ GO:0043631 \\	mRNA polyadenylation (GO:0006378);regulation of mRNA 3'-end processing (GO:0031440);RNA polyadenylation (GO:0043631);	ATP binding (GO:0005524);magnesium ion binding (GO:0000287);manganese ion binding (GO:0030145);polynucleotide adenylyltransferase activity (GO:0004652);RNA binding (GO:0003723);	cytoplasm (GO:0005737);nucleoplasm (GO:0005654);nucleus (GO:0005634);	Acetylation;Alternative splicing;ATP-binding;Complete proteome;Isopeptide bond;Magnesium;Manganese;Metal-binding;mRNA processing;Nucleotide-binding;Nucleus;Phosphoprotein;Reference proteome;RNA-binding;Transferase;Ubl conjugation.;		0.100572	4.45502	0.905227	1	2268	792	1530	PAPOA
Locus_1003_Transcript_7/8_Confidence_0.312_Length_2509	2509	Locus_1003_Transcript_7/8_Confidence_0.312_Length_2509	2509	Locus_1003_Transcript_7/8_Confidence_0.312_Length_2509	2509	P51003	96.042	0	PAPOA_HUMAN	Poly(A) polymerase alpha	hsa:10914	GO:0005737 \\ GO:0005654 \\ GO:0005634 \\ GO:0005524 \\ GO:0000287 \\ GO:0030145 \\ GO:0004652 \\ GO:0003723 \\ GO:0010467 \\ GO:0031124 \\ GO:0006378 \\ GO:0000398 \\ GO:0031440 \\ GO:0043631 \\ GO:0008380 \\ GO:0006369 \\ GO:0006366 \\	gene expression (GO:0010467);mRNA 3'-end processing (GO:0031124);mRNA polyadenylation (GO:0006378);mRNA splicing, via spliceosome (GO:0000398);regulation of mRNA 3'-end processing (GO:0031440);RNA polyadenylation (GO:0043631);RNA splicing (GO:0008380);termination of RNA polymerase II transcription (GO:0006369);transcription from RNA polymerase II promoter (GO:0006366);	ATP binding (GO:0005524);magnesium ion binding (GO:0000287);manganese ion binding (GO:0030145);polynucleotide adenylyltransferase activity (GO:0004652);RNA binding (GO:0003723);	cytoplasm (GO:0005737);nucleoplasm (GO:0005654);nucleus (GO:0005634);	Acetylation;Alternative splicing;ATP-binding;Complete proteome;Cytoplasm;Isopeptide bond;Magnesium;Manganese;Metal-binding;mRNA processing;Nucleotide-binding;Nucleus;Phosphoprotein;Reference proteome;RNA-binding;Transferase;Ubl conjugation.;		0.0433531	2.5699	0.962093	1	600	218	409	PAPOA
Locus_1003_Transcript_8/8_Confidence_0.500_Length_5032	5032	Locus_1003_Transcript_8/8_Confidence_0.500_Length_5032	5032	Locus_1003_Transcript_8/8_Confidence_0.500_Length_5032	5032	Q61183	88.649	0	PAPOA_MOUSE	Poly(A) polymerase alpha	mmu:18789	GO:0005737 \\ GO:0005654 \\ GO:0005634 \\ GO:0005524 \\ GO:0000287 \\ GO:0030145 \\ GO:0004652 \\ GO:0003723 \\ GO:0006378 \\ GO:0031440 \\ GO:0043631 \\	mRNA polyadenylation (GO:0006378);regulation of mRNA 3'-end processing (GO:0031440);RNA polyadenylation (GO:0043631);	ATP binding (GO:0005524);magnesium ion binding (GO:0000287);manganese ion binding (GO:0030145);polynucleotide adenylyltransferase activity (GO:0004652);RNA binding (GO:0003723);	cytoplasm (GO:0005737);nucleoplasm (GO:0005654);nucleus (GO:0005634);	Acetylation;Alternative splicing;ATP-binding;Complete proteome;Isopeptide bond;Magnesium;Manganese;Metal-binding;mRNA processing;Nucleotide-binding;Nucleus;Phosphoprotein;Reference proteome;RNA-binding;Transferase;Ubl conjugation.;		0.133809	4.46877	0.873768	1	2315	790	1552.5	PAPOA
Locus_10030_Transcript_1/3_Confidence_0.600_Length_1580	1580	Locus_10030_Transcript_1/3_Confidence_0.600_Length_1580	1580	Locus_10030_Transcript_1/3_Confidence_0.600_Length_1580	1580	Q15006	96.831	0	EMC2_HUMAN	ER membrane protein complex subunit 2	hsa:9694	GO:0005737 \\ GO:0005783 \\ GO:0072546 \\ GO:0005739 \\ GO:0005634 \\	No_GOBP	No_GOMF	cytoplasm (GO:0005737);endoplasmic reticulum (GO:0005783);ER membrane protein complex (GO:0072546);mitochondrion (GO:0005739);nucleus (GO:0005634);	Acetylation;Complete proteome;Cytoplasm;Nucleus;Reference proteome;Repeat;TPR repeat.;		-0.129426	4.39343	0.877784	1	2007	822	1414.5	EMC2
Locus_10030_Transcript_2/3_Confidence_0.400_Length_1124	1124	Locus_10030_Transcript_2/3_Confidence_0.400_Length_1124	1124	Locus_10030_Transcript_2/3_Confidence_0.400_Length_1124	1124	Q15006	100	3.5e-08	EMC2_HUMAN	ER membrane protein complex subunit 2	hsa:9694	GO:0005737 \\ GO:0005783 \\ GO:0072546 \\ GO:0005739 \\ GO:0005634 \\	No_GOBP	No_GOMF	cytoplasm (GO:0005737);endoplasmic reticulum (GO:0005783);ER membrane protein complex (GO:0072546);mitochondrion (GO:0005739);nucleus (GO:0005634);	Acetylation;Complete proteome;Cytoplasm;Nucleus;Reference proteome;Repeat;TPR repeat.;		-0.170931	2.5459	0.843047	1	548	231	389.5	EMC2
Locus_10030_Transcript_3/3_Confidence_0.600_Length_1551	1551	Locus_10030_Transcript_3/3_Confidence_0.600_Length_1551	1551	Locus_10030_Transcript_3/3_Confidence_0.600_Length_1551	1551	Q15006	96.633	0	EMC2_HUMAN	ER membrane protein complex subunit 2	hsa:9694	GO:0005737 \\ GO:0005783 \\ GO:0072546 \\ GO:0005739 \\ GO:0005634 \\	No_GOBP	No_GOMF	cytoplasm (GO:0005737);endoplasmic reticulum (GO:0005783);ER membrane protein complex (GO:0072546);mitochondrion (GO:0005739);nucleus (GO:0005634);	Acetylation;Complete proteome;Cytoplasm;Nucleus;Reference proteome;Repeat;TPR repeat.;		-0.187371	4.41582	0.823405	1	1996	851	1423.5	EMC2
Locus_100328_Transcript_1/1_Confidence_1.000_Length_334	334	No_sig_nr_hit	No_sig_nr_hit	No_sig_nr_hit	No_sig_nr_hit	No_Uniprotmatch	No_%_identity	No_evalue	No_ID	No_Description	No_KEGG	No_GO	No_GOCC	No_GOBP	No_GOMF	No_keywords		0.152749	-0.0511587	0.885229	1	98	33	65.5	No
Locus_10033_Transcript_1/1_Confidence_1.000_Length_3529	3529	Locus_10033_Transcript_1/1_Confidence_1.000_Length_3529	3529	Locus_10033_Transcript_1/1_Confidence_1.000_Length_3529	3529	Q8NI36	71.413	0	WDR36_HUMAN	WD repeat-containing protein 36	hsa:134430	GO:0005730 \\ GO:0032040 \\ GO:0044822 \\ GO:0030516 \\ GO:0050896 \\ GO:0001895 \\ GO:0006364 \\ GO:0007601 \\	regulation of axon extension (GO:0030516);response to stimulus (GO:0050896);retina homeostasis (GO:0001895);rRNA processing (GO:0006364);visual perception (GO:0007601);	poly(A) RNA binding (GO:0044822);	nucleolus (GO:0005730);small-subunit processome (GO:0032040);	Complete proteome;Disease mutation;Glaucoma;Nucleus;Polymorphism;Reference proteome;Repeat;Ribosome biogenesis;rRNA processing;Sensory transduction;Vision;WD repeat.;		1.14322	2.51019	0.183236	1	773	131	452	WDR36
Locus_100347_Transcript_1/1_Confidence_1.000_Length_549	549	Locus_100347_Transcript_1/1_Confidence_1.000_Length_549	549	Locus_100347_Transcript_1/1_Confidence_1.000_Length_549	549	Q9PU85	53.571	7.69e-12	PIM3_COTJA	Serine/threonine-protein kinase pim-3	No_KEGG	GO:0005737 \\ GO:0005524 \\ GO:0004674 \\ GO:0043066 \\	negative regulation of apoptotic process (GO:0043066);	ATP binding (GO:0005524);protein serine/threonine kinase activity (GO:0004674);	cytoplasm (GO:0005737);	ATP-binding;Cytoplasm;Kinase;Nucleotide-binding;Phosphoprotein;Serine/threonine-protein kinase;Transferase.;		0.902757	-0.0242392	0.331445	1	120	24	72	PIM3
Locus_100348_Transcript_1/1_Confidence_1.000_Length_379	379	No_sig_nr_hit	No_sig_nr_hit	No_sig_nr_hit	No_sig_nr_hit	No_Uniprotmatch	No_%_identity	No_evalue	No_ID	No_Description	No_KEGG	No_GO	No_GOCC	No_GOBP	No_GOMF	No_keywords		0.192508	1.95247	0.826648	1	409	134	271.5	No
Locus_10036_Transcript_1/3_Confidence_0.714_Length_6232	6232	Locus_10036_Transcript_1/3_Confidence_0.714_Length_6232	6232	Locus_10036_Transcript_1/3_Confidence_0.714_Length_6232	6232	Q02440	98.493	0	MYO5A_CHICK	Unconventional myosin-Va	gga:396237	GO:0031941 \\ GO:0000139 \\ GO:0032593 \\ GO:0016459 \\ GO:0005524 \\ GO:0005516 \\ GO:0000146 \\ GO:0060001 \\ GO:0032869 \\ GO:0072659 \\ GO:0016192 \\	cellular response to insulin stimulus (GO:0032869);protein localization to plasma membrane (GO:0072659);vesicle-mediated transport (GO:0016192);	ATP binding (GO:0005524);calmodulin binding (GO:0005516);microfilament motor activity (GO:0000146);minus-end directed microfilament motor activity (GO:0060001);	filamentous actin (GO:0031941);Golgi membrane (GO:0000139);insulin-responsive compartment (GO:0032593);myosin complex (GO:0016459);	3D-structure;Actin-binding;ATP-binding;Calmodulin-binding;Coiled coil;Complete proteome;Direct protein sequencing;Golgi apparatus;Membrane;Motor protein;Myosin;Nucleotide-binding;Phosphoprotein;Reference proteome;Repeat.;		0.193657	8.46081	0.816238	1	37622	12317	24969.5	MYO5A
Locus_100365_Transcript_1/1_Confidence_1.000_Length_375	375	Locus_100365_Transcript_1/1_Confidence_1.000_Length_375	375	Locus_100365_Transcript_1/1_Confidence_1.000_Length_375	375	O88944	93.548	1.74e-79	KCNQ3_RAT	Potassium voltage-gated channel subfamily KQT member 3	No_KEGG	GO:0043194 \\ GO:0009986 \\ GO:0030425 \\ GO:0016021 \\ GO:0045121 \\ GO:0043005 \\ GO:0043025 \\ GO:0036477 \\ GO:0008076 \\ GO:0005516 \\ GO:0005251 \\ GO:0044325 \\ GO:0019901 \\ GO:0031625 \\ GO:0071242 \\ GO:0061548 \\ GO:0034220 \\ GO:0014003 \\	cellular response to ammonium ion (GO:0071242);ganglion development (GO:0061548);ion transmembrane transport (GO:0034220);oligodendrocyte development (GO:0014003);	calmodulin binding (GO:0005516);delayed rectifier potassium channel activity (GO:0005251);ion channel binding (GO:0044325);protein kinase binding (GO:0019901);ubiquitin protein ligase binding (GO:0031625);	axon initial segment (GO:0043194);cell surface (GO:0009986);dendrite (GO:0030425);integral component of membrane (GO:0016021);membrane raft (GO:0045121);neuron projection (GO:0043005);neuronal cell body (GO:0043025);somatodendritic compartment (GO:0036477);voltage-gated potassium channel complex (GO:0008076);	Alternative splicing;Complete proteome;Ion channel;Ion transport;Membrane;Phosphoprotein;Potassium;Potassium channel;Potassium transport;Reference proteome;Transmembrane;Transmembrane helix;Transport;Voltage-gated channel.;		0.935926	0.516044	0.299285	1	179	35	107	KCNQ3
Locus_10037_Transcript_1/3_Confidence_0.714_Length_1172	1172	Locus_10037_Transcript_1/3_Confidence_0.714_Length_1172	1172	Locus_10037_Transcript_1/3_Confidence_0.714_Length_1172	1172	A0A093H5V4	55.556	2.73e-24	A0A093H5V4_STRCA	Uncharacterized protein {ECO:0000313|EMBL:KFV77963.1}	No_KEGG	GO:0003723 \\ GO:0003964 \\	No_GOBP	RNA binding (GO:0003723);RNA-directed DNA polymerase activity (GO:0003964);	No_GOCC	Complete proteome {ECO:0000313|Proteomes:UP000053584}.;		1.48437	-0.546288	0.119984	1	90	12	51	A0A093H5V4
Locus_100371_Transcript_1/1_Confidence_1.000_Length_562	562	No_sig_nr_hit	No_sig_nr_hit	No_sig_nr_hit	No_sig_nr_hit	No_Uniprotmatch	No_%_identity	No_evalue	No_ID	No_Description	No_KEGG	No_GO	No_GOCC	No_GOBP	No_GOMF	No_keywords		0.328537	-1.11913	0.764443	1	47	14	30.5	No
Locus_100372_Transcript_1/1_Confidence_1.000_Length_649	649	Locus_100372_Transcript_1/1_Confidence_1.000_Length_649	649	Locus_100372_Transcript_1/1_Confidence_1.000_Length_649	649	O43300	93.258	2.23e-52	LRRT2_HUMAN	Leucine-rich repeat transmembrane neuronal protein 2	hsa:26045	GO:0030054 \\ GO:0060076 \\ GO:0016021 \\ GO:0045211 \\ GO:0060291 \\ GO:0002091 \\ GO:0051965 \\ GO:0050808 \\	long-term synaptic potentiation (GO:0060291);negative regulation of receptor internalization (GO:0002091);positive regulation of synapse assembly (GO:0051965);synapse organization (GO:0050808);	No_GOMF	cell junction (GO:0030054);excitatory synapse (GO:0060076);integral component of membrane (GO:0016021);postsynaptic membrane (GO:0045211);	Cell junction;Cell membrane;Complete proteome;Glycoprotein;Leucine-rich repeat;Membrane;Postsynaptic cell membrane;Reference proteome;Repeat;Signal;Synapse;Transmembrane;Transmembrane helix.;		-0.520067	1.71628	0.543554	1	270	145	207.5	LRRT2
Locus_10038_Transcript_1/5_Confidence_0.636_Length_1751	1751	Locus_10038_Transcript_1/5_Confidence_0.636_Length_1751	1751	Locus_10038_Transcript_1/5_Confidence_0.636_Length_1751	1751	Q8VBV3	86.127	3.42e-139	EXOS2_MOUSE	Exosome complex component RRP4	mmu:227715	GO:0005737 \\ GO:0000177 \\ GO:0000178 \\ GO:0000176 \\ GO:0005730 \\ GO:0005634 \\ GO:0003723 \\ GO:0071034 \\ GO:0043928 \\ GO:0000467 \\ GO:0071035 \\ GO:0071038 \\ GO:0071049 \\ GO:0034427 \\ GO:0071051 \\ GO:0030307 \\ GO:0034475 \\	CUT catabolic process (GO:0071034);exonucleolytic nuclear-transcribed mRNA catabolic process involved in deadenylation-dependent decay (GO:0043928);exonucleolytic trimming to generate mature 3'-end of 5.8S rRNA from tricistronic rRNA transcript (SSU-rRNA, 5.8S rRNA, LSU-rRNA) (GO:0000467);nuclear polyadenylation-dependent rRNA catabolic process (GO:0071035);nuclear polyadenylation-dependent tRNA …	RNA binding (GO:0003723);	cytoplasm (GO:0005737);cytoplasmic exosome (RNase complex) (GO:0000177);exosome (RNase complex) (GO:0000178);nuclear exosome (RNase complex) (GO:0000176);nucleolus (GO:0005730);nucleus (GO:0005634);	Complete proteome;Cytoplasm;Exosome;Nucleus;Phosphoprotein;Reference proteome;RNA-binding;rRNA processing.;		0.232192	1.942	0.785647	1	411	131	271	EXOS2
Locus_10038_Transcript_2/5_Confidence_0.636_Length_879	879	Locus_10038_Transcript_2/5_Confidence_0.636_Length_879	879	Locus_10038_Transcript_2/5_Confidence_0.636_Length_879	879	Q8VBV3	74.211	9.61e-93	EXOS2_MOUSE	Exosome complex component RRP4	mmu:227715	GO:0005737 \\ GO:0000177 \\ GO:0000178 \\ GO:0000176 \\ GO:0005730 \\ GO:0005634 \\ GO:0003723 \\ GO:0071034 \\ GO:0043928 \\ GO:0000467 \\ GO:0071035 \\ GO:0071038 \\ GO:0071049 \\ GO:0034427 \\ GO:0071051 \\ GO:0030307 \\ GO:0034475 \\	CUT catabolic process (GO:0071034);exonucleolytic nuclear-transcribed mRNA catabolic process involved in deadenylation-dependent decay (GO:0043928);exonucleolytic trimming to generate mature 3'-end of 5.8S rRNA from tricistronic rRNA transcript (SSU-rRNA, 5.8S rRNA, LSU-rRNA) (GO:0000467);nuclear polyadenylation-dependent rRNA catabolic process (GO:0071035);nuclear polyadenylation-dependent tRNA …	RNA binding (GO:0003723);	cytoplasm (GO:0005737);cytoplasmic exosome (RNase complex) (GO:0000177);exosome (RNase complex) (GO:0000178);nuclear exosome (RNase complex) (GO:0000176);nucleolus (GO:0005730);nucleus (GO:0005634);	Complete proteome;Cytoplasm;Exosome;Nucleus;Phosphoprotein;Reference proteome;RNA-binding;rRNA processing.;		0.696121	-0.550662	0.478617	1	78	18	48	EXOS2
Locus_10038_Transcript_3/5_Confidence_0.636_Length_1580	1580	Locus_10038_Transcript_3/5_Confidence_0.636_Length_1580	1580	Locus_10038_Transcript_3/5_Confidence_0.636_Length_1580	1580	Q13868	86.7	9.27e-126	EXOS2_HUMAN	Exosome complex component RRP4	hsa:23404	GO:0005737 \\ GO:0000177 \\ GO:0005829 \\ GO:0000178 \\ GO:0000176 \\ GO:0005730 \\ GO:0005634 \\ GO:0000175 \\ GO:0008312 \\ GO:0071034 \\ GO:0043928 \\ GO:0000467 \\ GO:0010467 \\ GO:0071035 \\ GO:0071038 \\ GO:0071049 \\ GO:0000288 \\ GO:0034427 \\ GO:0071051 \\ GO:0030307 \\ GO:0043488 \\ GO:0006364 \\ GO:0034475 \\	CUT catabolic process (GO:0071034);exonucleolytic nuclear-transcribed mRNA catabolic process involved in deadenylation-dependent decay (GO:0043928);exonucleolytic trimming to generate mature 3'-end of 5.8S rRNA from tricistronic rRNA transcript (SSU-rRNA, 5.8S rRNA, LSU-rRNA) (GO:0000467);gene expression (GO:0010467);nuclear polyadenylation-dependent rRNA catabolic process (GO:0071035);nuclear po…	3'-5'-exoribonuclease activity (GO:0000175);7S RNA binding (GO:0008312);	cytoplasm (GO:0005737);cytoplasmic exosome (RNase complex) (GO:0000177);cytosol (GO:0005829);exosome (RNase complex) (GO:0000178);nuclear exosome (RNase complex) (GO:0000176);nucleolus (GO:0005730);nucleus (GO:0005634);	3D-structure;Alternative splicing;Complete proteome;Cytoplasm;Exosome;Nucleus;Phosphoprotein;Reference proteome;RNA-binding;rRNA processing.;		0.30638	1.9944	0.722486	1	436	132	284	EXOS2
Locus_10038_Transcript_4/5_Confidence_0.636_Length_1787	1787	Locus_10038_Transcript_4/5_Confidence_0.636_Length_1787	1787	Locus_10038_Transcript_4/5_Confidence_0.636_Length_1787	1787	Q8VBV3	86.093	2.35e-87	EXOS2_MOUSE	Exosome complex component RRP4	mmu:227715	GO:0005737 \\ GO:0000177 \\ GO:0000178 \\ GO:0000176 \\ GO:0005730 \\ GO:0005634 \\ GO:0003723 \\ GO:0071034 \\ GO:0043928 \\ GO:0000467 \\ GO:0071035 \\ GO:0071038 \\ GO:0071049 \\ GO:0034427 \\ GO:0071051 \\ GO:0030307 \\ GO:0034475 \\	CUT catabolic process (GO:0071034);exonucleolytic nuclear-transcribed mRNA catabolic process involved in deadenylation-dependent decay (GO:0043928);exonucleolytic trimming to generate mature 3'-end of 5.8S rRNA from tricistronic rRNA transcript (SSU-rRNA, 5.8S rRNA, LSU-rRNA) (GO:0000467);nuclear polyadenylation-dependent rRNA catabolic process (GO:0071035);nuclear polyadenylation-dependent tRNA …	RNA binding (GO:0003723);	cytoplasm (GO:0005737);cytoplasmic exosome (RNase complex) (GO:0000177);exosome (RNase complex) (GO:0000178);nuclear exosome (RNase complex) (GO:0000176);nucleolus (GO:0005730);nucleus (GO:0005634);	Complete proteome;Cytoplasm;Exosome;Nucleus;Phosphoprotein;Reference proteome;RNA-binding;rRNA processing.;		0.171071	1.99312	0.842641	1	418	139	278.5	EXOS2
Locus_10038_Transcript_5/5_Confidence_0.636_Length_1641	1641	Locus_10038_Transcript_5/5_Confidence_0.636_Length_1641	1641	Locus_10038_Transcript_5/5_Confidence_0.636_Length_1641	1641	Q8VBV3	83.904	1.41e-179	EXOS2_MOUSE	Exosome complex component RRP4	mmu:227715	GO:0005737 \\ GO:0000177 \\ GO:0000178 \\ GO:0000176 \\ GO:0005730 \\ GO:0005634 \\ GO:0003723 \\ GO:0071034 \\ GO:0043928 \\ GO:0000467 \\ GO:0071035 \\ GO:0071038 \\ GO:0071049 \\ GO:0034427 \\ GO:0071051 \\ GO:0030307 \\ GO:0034475 \\	CUT catabolic process (GO:0071034);exonucleolytic nuclear-transcribed mRNA catabolic process involved in deadenylation-dependent decay (GO:0043928);exonucleolytic trimming to generate mature 3'-end of 5.8S rRNA from tricistronic rRNA transcript (SSU-rRNA, 5.8S rRNA, LSU-rRNA) (GO:0000467);nuclear polyadenylation-dependent rRNA catabolic process (GO:0071035);nuclear polyadenylation-dependent tRNA …	RNA binding (GO:0003723);	cytoplasm (GO:0005737);cytoplasmic exosome (RNase complex) (GO:0000177);exosome (RNase complex) (GO:0000178);nuclear exosome (RNase complex) (GO:0000176);nucleolus (GO:0005730);nucleus (GO:0005634);	Complete proteome;Cytoplasm;Exosome;Nucleus;Phosphoprotein;Reference proteome;RNA-binding;rRNA processing.;		0.0532414	2.06749	0.957082	1	424	153	288.5	EXOS2
Locus_100380_Transcript_1/1_Confidence_1.000_Length_256	256	No_sig_nr_hit	No_sig_nr_hit	No_sig_nr_hit	No_sig_nr_hit	No_Uniprotmatch	No_%_identity	No_evalue	No_ID	No_Description	No_KEGG	No_GO	No_GOCC	No_GOBP	No_GOMF	No_keywords		-1.36645	-0.845027	0.147611	1	32	31	31.5	No
Locus_1004_Transcript_10/12_Confidence_0.085_Length_1956	1956	Locus_1004_Transcript_10/12_Confidence_0.085_Length_1956	1956	Locus_1004_Transcript_10/12_Confidence_0.085_Length_1956	1956	Q5RAV3	92.857	2.38e-77	AIDA_PONAB	Axin interactor, dorsalization-associated protein	pon:100172565	GO:0005737 \\ GO:0009953 \\ GO:0046329 \\ GO:0043508 \\ GO:0043496 \\	dorsal/ventral pattern formation (GO:0009953);negative regulation of JNK cascade (GO:0046329);negative regulation of JUN kinase activity (GO:0043508);regulation of protein homodimerization activity (GO:0043496);	No_GOMF	cytoplasm (GO:0005737);	Coiled coil;Complete proteome;Developmental protein;Phosphoprotein;Reference proteome.;		-0.0869449	-0.101297	0.952795	1	88	35	61.5	AIDA
Locus_1004_Transcript_3/12_Confidence_0.136_Length_1087	1087	Locus_1004_Transcript_3/12_Confidence_0.136_Length_1087	1087	Locus_1004_Transcript_3/12_Confidence_0.136_Length_1087	1087	Q5RAV3	91.919	2.54e-109	AIDA_PONAB	Axin interactor, dorsalization-associated protein	pon:100172565	GO:0005737 \\ GO:0009953 \\ GO:0046329 \\ GO:0043508 \\ GO:0043496 \\	dorsal/ventral pattern formation (GO:0009953);negative regulation of JNK cascade (GO:0046329);negative regulation of JUN kinase activity (GO:0043508);regulation of protein homodimerization activity (GO:0043496);	No_GOMF	cytoplasm (GO:0005737);	Coiled coil;Complete proteome;Developmental protein;Phosphoprotein;Reference proteome.;		0.232942	0.364484	0.793547	1	135	43	89	AIDA
Locus_1004_Transcript_7/12_Confidence_0.559_Length_9759	9759	Locus_1004_Transcript_7/12_Confidence_0.559_Length_9759	9759	Locus_1004_Transcript_7/12_Confidence_0.559_Length_9759	9759	Q8BI84	48.953	0	MIA3_MOUSE	Melanoma inhibitory activity protein 3	mmu:338366	GO:0005789 \\ GO:0016021 \\ GO:0043231 \\ GO:0016020 \\ GO:0002063 \\ GO:0030199 \\ GO:0006887 \\ GO:0007162 \\ GO:0030336 \\ GO:0030501 \\ GO:0002687 \\ GO:0015031 \\ GO:0042060 \\	chondrocyte development (GO:0002063);collagen fibril organization (GO:0030199);exocytosis (GO:0006887);negative regulation of cell adhesion (GO:0007162);negative regulation of cell migration (GO:0030336);positive regulation of bone mineralization (GO:0030501);positive regulation of leukocyte migration (GO:0002687);protein transport (GO:0015031);wound healing (GO:0042060);	No_GOMF	endoplasmic reticulum membrane (GO:0005789);integral component of membrane (GO:0016021);intracellular membrane-bounded organelle (GO:0043231);membrane (GO:0016020);	Alternative splicing;Coiled coil;Complete proteome;Endoplasmic reticulum;ER-Golgi transport;Exocytosis;Glycoprotein;Membrane;Phosphoprotein;Protein transport;Reference proteome;SH3 domain;Signal;Transmembrane;Transmembrane helix;Transport.;		-0.160034	5.25931	0.848363	1	3619	1514	2566.5	MIA3
Locus_1004_Transcript_8/12_Confidence_0.508_Length_11070	11070	Locus_1004_Transcript_8/12_Confidence_0.508_Length_11070	11070	Locus_1004_Transcript_8/12_Confidence_0.508_Length_11070	11070	Q8BI84	48.953	0	MIA3_MOUSE	Melanoma inhibitory activity protein 3	mmu:338366	GO:0005789 \\ GO:0016021 \\ GO:0043231 \\ GO:0016020 \\ GO:0002063 \\ GO:0030199 \\ GO:0006887 \\ GO:0007162 \\ GO:0030336 \\ GO:0030501 \\ GO:0002687 \\ GO:0015031 \\ GO:0042060 \\	chondrocyte development (GO:0002063);collagen fibril organization (GO:0030199);exocytosis (GO:0006887);negative regulation of cell adhesion (GO:0007162);negative regulation of cell migration (GO:0030336);positive regulation of bone mineralization (GO:0030501);positive regulation of leukocyte migration (GO:0002687);protein transport (GO:0015031);wound healing (GO:0042060);	No_GOMF	endoplasmic reticulum membrane (GO:0005789);integral component of membrane (GO:0016021);intracellular membrane-bounded organelle (GO:0043231);membrane (GO:0016020);	Alternative splicing;Coiled coil;Complete proteome;Endoplasmic reticulum;ER-Golgi transport;Exocytosis;Glycoprotein;Membrane;Phosphoprotein;Protein transport;Reference proteome;SH3 domain;Signal;Transmembrane;Transmembrane helix;Transport.;		-0.235912	5.60424	0.777685	1	4470	1971	3220.5	MIA3
Locus_1004_Transcript_9/12_Confidence_0.542_Length_11485	11485	Locus_1004_Transcript_9/12_Confidence_0.542_Length_11485	11485	Locus_1004_Transcript_9/12_Confidence_0.542_Length_11485	11485	Q8BI84	48.444	5.71e-176	MIA3_MOUSE	Melanoma inhibitory activity protein 3	mmu:338366	GO:0005789 \\ GO:0016021 \\ GO:0043231 \\ GO:0016020 \\ GO:0002063 \\ GO:0030199 \\ GO:0006887 \\ GO:0007162 \\ GO:0030336 \\ GO:0030501 \\ GO:0002687 \\ GO:0015031 \\ GO:0042060 \\	chondrocyte development (GO:0002063);collagen fibril organization (GO:0030199);exocytosis (GO:0006887);negative regulation of cell adhesion (GO:0007162);negative regulation of cell migration (GO:0030336);positive regulation of bone mineralization (GO:0030501);positive regulation of leukocyte migration (GO:0002687);protein transport (GO:0015031);wound healing (GO:0042060);	No_GOMF	endoplasmic reticulum membrane (GO:0005789);integral component of membrane (GO:0016021);intracellular membrane-bounded organelle (GO:0043231);membrane (GO:0016020);	Alternative splicing;Coiled coil;Complete proteome;Endoplasmic reticulum;ER-Golgi transport;Exocytosis;Glycoprotein;Membrane;Phosphoprotein;Protein transport;Reference proteome;SH3 domain;Signal;Transmembrane;Transmembrane helix;Transport.;		-0.309083	5.65347	0.71141	1	4499	2087	3293	MIA3
Locus_100411_Transcript_1/1_Confidence_1.000_Length_1686	1686	No_sig_nr_hit	No_sig_nr_hit	No_sig_nr_hit	No_sig_nr_hit	No_Uniprotmatch	No_%_identity	No_evalue	No_ID	No_Description	No_KEGG	No_GO	No_GOCC	No_GOBP	No_GOMF	No_keywords		-0.297259	2.44841	0.725624	1	489	225	357	No
Locus_100424_Transcript_1/1_Confidence_1.000_Length_272	272	No_sig_nr_hit	No_sig_nr_hit	No_sig_nr_hit	No_sig_nr_hit	No_Uniprotmatch	No_%_identity	No_evalue	No_ID	No_Description	No_KEGG	No_GO	No_GOCC	No_GOBP	No_GOMF	No_keywords		-0.690279	-0.990365	0.490337	1	38	23	30.5	No
Locus_100426_Transcript_1/1_Confidence_1.000_Length_528	528	No_sig_nr_hit	No_sig_nr_hit	No_sig_nr_hit	No_sig_nr_hit	No_Uniprotmatch	No_%_identity	No_evalue	No_ID	No_Description	No_KEGG	No_GO	No_GOCC	No_GOBP	No_GOMF	No_keywords		-0.246095	1.82087	0.774994	1	322	143	232.5	No
Locus_10043_Transcript_1/2_Confidence_0.750_Length_2073	2073	Locus_10043_Transcript_1/2_Confidence_0.750_Length_2073	2073	Locus_10043_Transcript_1/2_Confidence_0.750_Length_2073	2073	Q6V0I7	88.745	0	FAT4_HUMAN	Protocadherin Fat 4	hsa:79633	GO:0045177 \\ GO:0070062 \\ GO:0016021 \\ GO:0005622 \\ GO:0005886 \\ GO:0005509 \\ GO:0001658 \\ GO:0021987 \\ GO:0048565 \\ GO:0003007 \\ GO:0007157 \\ GO:0035329 \\ GO:0007156 \\ GO:0060122 \\ GO:0022008 \\ GO:0043931 \\ GO:0007009 \\ GO:0072307 \\	branching involved in ureteric bud morphogenesis (GO:0001658);cerebral cortex development (GO:0021987);digestive tract development (GO:0048565);heart morphogenesis (GO:0003007);heterophilic cell-cell adhesion via plasma membrane cell adhesion molecules (GO:0007157);hippo signaling (GO:0035329);homophilic cell adhesion via plasma membrane adhesion molecules (GO:0007156);inner ear receptor stereoci…	calcium ion binding (GO:0005509);	apical part of cell (GO:0045177);extracellular exosome (GO:0070062);integral component of membrane (GO:0016021);intracellular (GO:0005622);plasma membrane (GO:0005886);	Alternative splicing;Calcium;Cell adhesion;Complete proteome;Deafness;Disease mutation;Disulfide bond;EGF-like domain;Glycoprotein;Membrane;Mental retardation;Phosphoprotein;Polymorphism;Reference proteome;Repeat;Signal;Transmembrane;Transmembrane helix.;		0.67369	0.458818	0.465718	1	162	38	100	FAT4
Locus_100432_Transcript_1/1_Confidence_1.000_Length_460	460	No_sig_nr_hit	No_sig_nr_hit	No_sig_nr_hit	No_sig_nr_hit	No_Uniprotmatch	No_%_identity	No_evalue	No_ID	No_Description	No_KEGG	No_GO	No_GOCC	No_GOBP	No_GOMF	No_keywords		-0.532323	1.23242	0.535511	1	192	104	148	No
Locus_10045_Transcript_4/9_Confidence_0.625_Length_4100	4100	Locus_10045_Transcript_4/9_Confidence_0.625_Length_4100	4100	Locus_10045_Transcript_4/9_Confidence_0.625_Length_4100	4100	P08575	60.584	0	PTPRC_HUMAN	Receptor-type tyrosine-protein phosphatase C	No_KEGG	GO:0009986 \\ GO:0009897 \\ GO:0070062 \\ GO:0005925 \\ GO:0005887 \\ GO:0005622 \\ GO:0016020 \\ GO:0045121 \\ GO:0005886 \\ GO:0019901 \\ GO:0004725 \\ GO:0005001 \\ GO:0007411 \\ GO:0042100 \\ GO:0050853 \\ GO:0048539 \\ GO:0044770 \\ GO:0007166 \\ GO:0051607 \\ GO:0016311 \\ GO:0002244 \\ GO:0002378 \\ GO:0006933 \\ GO:0001960 \\ GO:0006469 \\ GO:0001915 \\ GO:0035335 \\ GO:0050857 \\ GO:0030…	axon guidance (GO:0007411);B cell proliferation (GO:0042100);B cell receptor signaling pathway (GO:0050853);bone marrow development (GO:0048539);cell cycle phase transition (GO:0044770);cell surface receptor signaling pathway (GO:0007166);defense response to virus (GO:0051607);dephosphorylation (GO:0016311);hematopoietic progenitor cell differentiation (GO:0002244);immunoglobulin biosynthetic pro…	protein kinase binding (GO:0019901);protein tyrosine phosphatase activity (GO:0004725);transmembrane receptor protein tyrosine phosphatase activity (GO:0005001);	cell surface (GO:0009986);external side of plasma membrane (GO:0009897);extracellular exosome (GO:0070062);focal adhesion (GO:0005925);integral component of plasma membrane (GO:0005887);intracellular (GO:0005622);membrane (GO:0016020);membrane raft (GO:0045121);plasma membrane (GO:0005886);	3D-structure;Alternative splicing;Complete proteome;Disease mutation;Glycoprotein;Hydrolase;Membrane;Phosphoprotein;Polymorphism;Protein phosphatase;Reference proteome;Repeat;SCID;Signal;Transmembrane;Transmembrane helix.;		1.22974	0.794648	0.167986	1	232	37	134.5	PTPRC
Locus_10045_Transcript_5/9_Confidence_0.583_Length_4167	4167	Locus_10045_Transcript_5/9_Confidence_0.583_Length_4167	4167	Locus_10045_Transcript_5/9_Confidence_0.583_Length_4167	4167	P08575	61.105	0	PTPRC_HUMAN	Receptor-type tyrosine-protein phosphatase C	No_KEGG	GO:0009986 \\ GO:0009897 \\ GO:0070062 \\ GO:0005925 \\ GO:0005887 \\ GO:0005622 \\ GO:0016020 \\ GO:0045121 \\ GO:0005886 \\ GO:0019901 \\ GO:0004725 \\ GO:0005001 \\ GO:0007411 \\ GO:0042100 \\ GO:0050853 \\ GO:0048539 \\ GO:0044770 \\ GO:0007166 \\ GO:0051607 \\ GO:0016311 \\ GO:0002244 \\ GO:0002378 \\ GO:0006933 \\ GO:0001960 \\ GO:0006469 \\ GO:0001915 \\ GO:0035335 \\ GO:0050857 \\ GO:0030…	axon guidance (GO:0007411);B cell proliferation (GO:0042100);B cell receptor signaling pathway (GO:0050853);bone marrow development (GO:0048539);cell cycle phase transition (GO:0044770);cell surface receptor signaling pathway (GO:0007166);defense response to virus (GO:0051607);dephosphorylation (GO:0016311);hematopoietic progenitor cell differentiation (GO:0002244);immunoglobulin biosynthetic pro…	protein kinase binding (GO:0019901);protein tyrosine phosphatase activity (GO:0004725);transmembrane receptor protein tyrosine phosphatase activity (GO:0005001);	cell surface (GO:0009986);external side of plasma membrane (GO:0009897);extracellular exosome (GO:0070062);focal adhesion (GO:0005925);integral component of plasma membrane (GO:0005887);intracellular (GO:0005622);membrane (GO:0016020);membrane raft (GO:0045121);plasma membrane (GO:0005886);	3D-structure;Alternative splicing;Complete proteome;Disease mutation;Glycoprotein;Hydrolase;Membrane;Phosphoprotein;Polymorphism;Protein phosphatase;Reference proteome;Repeat;SCID;Signal;Transmembrane;Transmembrane helix.;		1.57947	0.206307	0.0939748	1	160	20	90	PTPRC
Locus_10045_Transcript_6/9_Confidence_0.500_Length_4045	4045	Locus_10045_Transcript_6/9_Confidence_0.500_Length_4045	4045	Locus_10045_Transcript_6/9_Confidence_0.500_Length_4045	4045	P08575	65.041	0	PTPRC_HUMAN	Receptor-type tyrosine-protein phosphatase C	No_KEGG	GO:0009986 \\ GO:0009897 \\ GO:0070062 \\ GO:0005925 \\ GO:0005887 \\ GO:0005622 \\ GO:0016020 \\ GO:0045121 \\ GO:0005886 \\ GO:0019901 \\ GO:0004725 \\ GO:0005001 \\ GO:0007411 \\ GO:0042100 \\ GO:0050853 \\ GO:0048539 \\ GO:0044770 \\ GO:0007166 \\ GO:0051607 \\ GO:0016311 \\ GO:0002244 \\ GO:0002378 \\ GO:0006933 \\ GO:0001960 \\ GO:0006469 \\ GO:0001915 \\ GO:0035335 \\ GO:0050857 \\ GO:0030…	axon guidance (GO:0007411);B cell proliferation (GO:0042100);B cell receptor signaling pathway (GO:0050853);bone marrow development (GO:0048539);cell cycle phase transition (GO:0044770);cell surface receptor signaling pathway (GO:0007166);defense response to virus (GO:0051607);dephosphorylation (GO:0016311);hematopoietic progenitor cell differentiation (GO:0002244);immunoglobulin biosynthetic pro…	protein kinase binding (GO:0019901);protein tyrosine phosphatase activity (GO:0004725);transmembrane receptor protein tyrosine phosphatase activity (GO:0005001);	cell surface (GO:0009986);external side of plasma membrane (GO:0009897);extracellular exosome (GO:0070062);focal adhesion (GO:0005925);integral component of plasma membrane (GO:0005887);intracellular (GO:0005622);membrane (GO:0016020);membrane raft (GO:0045121);plasma membrane (GO:0005886);	3D-structure;Alternative splicing;Complete proteome;Disease mutation;Glycoprotein;Hydrolase;Membrane;Phosphoprotein;Polymorphism;Protein phosphatase;Reference proteome;Repeat;SCID;Signal;Transmembrane;Transmembrane helix.;		1.26155	1.0573	0.156103	1	282	44	163	PTPRC
Locus_100452_Transcript_1/1_Confidence_1.000_Length_860	860	Locus_100452_Transcript_1/1_Confidence_1.000_Length_860	860	Locus_100452_Transcript_1/1_Confidence_1.000_Length_860	860	A0A0A0A656	65.957	5.34e-11	A0A0A0A656_CHAVO	Uncharacterized protein {ECO:0000313|EMBL:KGL88928.1}	No_KEGG	No_GOcodes	No_GOBP	No_GOMF	No_GOCC	Complete proteome {ECO:0000313|Proteomes:UP000053858}.;		-0.327734	1.18034	0.710775	1	200	94	147	A0A0A0A656
Locus_10047_Transcript_1/4_Confidence_0.400_Length_1715	1715	Locus_10047_Transcript_1/4_Confidence_0.400_Length_1715	1715	Locus_10047_Transcript_1/4_Confidence_0.400_Length_1715	1715	Q5ZKF6	89.873	1.85e-81	5NT3B_CHICK	7-methylguanosine phosphate-specific 5'-nucleotidase {ECO:0000250|UniProtKB:Q9W197}	gga:420034	GO:0005737 \\ GO:0008253 \\ GO:0000287 \\ GO:0000166 \\ GO:0009117 \\	nucleotide metabolic process (GO:0009117);	5'-nucleotidase activity (GO:0008253);magnesium ion binding (GO:0000287);nucleotide binding (GO:0000166);	cytoplasm (GO:0005737);	Complete proteome;Cytoplasm;Hydrolase;Magnesium;Metal-binding;Nucleotide metabolism;Nucleotide-binding;Reference proteome.;		0.214723	3.99843	0.798798	1	1714	553	1133.5	5NT3B
Locus_10047_Transcript_2/4_Confidence_0.700_Length_1974	1974	Locus_10047_Transcript_2/4_Confidence_0.700_Length_1974	1974	Locus_10047_Transcript_2/4_Confidence_0.700_Length_1974	1974	Q5ZKF6	87.166	5.93e-98	5NT3B_CHICK	7-methylguanosine phosphate-specific 5'-nucleotidase {ECO:0000250|UniProtKB:Q9W197}	gga:420034	GO:0005737 \\ GO:0008253 \\ GO:0000287 \\ GO:0000166 \\ GO:0009117 \\	nucleotide metabolic process (GO:0009117);	5'-nucleotidase activity (GO:0008253);magnesium ion binding (GO:0000287);nucleotide binding (GO:0000166);	cytoplasm (GO:0005737);	Complete proteome;Cytoplasm;Hydrolase;Magnesium;Metal-binding;Nucleotide metabolism;Nucleotide-binding;Reference proteome.;		0.0933889	4.24014	0.912261	1	1949	684	1316.5	5NT3B
Locus_10047_Transcript_3/4_Confidence_0.700_Length_1794	1794	Locus_10047_Transcript_3/4_Confidence_0.700_Length_1794	1794	Locus_10047_Transcript_3/4_Confidence_0.700_Length_1794	1794	Q5ZKF6	87.889	7.38e-165	5NT3B_CHICK	7-methylguanosine phosphate-specific 5'-nucleotidase {ECO:0000250|UniProtKB:Q9W197}	gga:420034	GO:0005737 \\ GO:0008253 \\ GO:0000287 \\ GO:0000166 \\ GO:0009117 \\	nucleotide metabolic process (GO:0009117);	5'-nucleotidase activity (GO:0008253);magnesium ion binding (GO:0000287);nucleotide binding (GO:0000166);	cytoplasm (GO:0005737);	Complete proteome;Cytoplasm;Hydrolase;Magnesium;Metal-binding;Nucleotide metabolism;Nucleotide-binding;Reference proteome.;		0.0174173	4.25692	0.984641	1	1922	711	1316.5	5NT3B
Locus_10048_Transcript_1/2_Confidence_0.750_Length_5027	5027	No_sig_nr_hit	No_sig_nr_hit	No_sig_nr_hit	No_sig_nr_hit	No_Uniprotmatch	No_%_identity	No_evalue	No_ID	No_Description	No_KEGG	No_GO	No_GOCC	No_GOBP	No_GOMF	No_keywords		-0.1993	2.52605	0.814347	1	535	230	382.5	No
Locus_10048_Transcript_2/2_Confidence_0.750_Length_4723	4723	No_sig_nr_hit	No_sig_nr_hit	No_sig_nr_hit	No_sig_nr_hit	No_Uniprotmatch	No_%_identity	No_evalue	No_ID	No_Description	No_KEGG	No_GO	No_GOCC	No_GOBP	No_GOMF	No_keywords		-0.169927	2.58931	0.844195	1	565	238	401.5	No
Locus_100486_Transcript_1/1_Confidence_1.000_Length_205	205	No_sig_nr_hit	No_sig_nr_hit	No_sig_nr_hit	No_sig_nr_hit	No_Uniprotmatch	No_%_identity	No_evalue	No_ID	No_Description	No_KEGG	No_GO	No_GOCC	No_GOBP	No_GOMF	No_keywords		-0.402281	0.242807	0.659657	1	101	50	75.5	No
Locus_10049_Transcript_2/6_Confidence_0.562_Length_2651	2651	Locus_10049_Transcript_2/6_Confidence_0.562_Length_2651	2651	Locus_10049_Transcript_2/6_Confidence_0.562_Length_2651	2651	P26261	84.536	1.16e-62	SDC3_CHICK	Syndecan-3	gga:396343	GO:0009986 \\ GO:0016021 \\ GO:0019838 \\ GO:0030154 \\ GO:0016477 \\ GO:0035988 \\ GO:0003419 \\ GO:1900026 \\	cell differentiation (GO:0030154);cell migration (GO:0016477);chondrocyte proliferation (GO:0035988);growth plate cartilage chondrocyte proliferation (GO:0003419);positive regulation of substrate adhesion-dependent cell spreading (GO:1900026);	growth factor binding (GO:0019838);	cell surface (GO:0009986);integral component of membrane (GO:0016021);	Complete proteome;Developmental protein;Differentiation;Glycoprotein;Heparan sulfate;Membrane;Proteoglycan;Reference proteome;Signal;Transmembrane;Transmembrane helix.;		-0.0694087	4.24762	0.934843	1	1853	728	1290.5	SDC3
Locus_10049_Transcript_3/6_Confidence_0.688_Length_2693	2693	Locus_10049_Transcript_3/6_Confidence_0.688_Length_2693	2693	Locus_10049_Transcript_3/6_Confidence_0.688_Length_2693	2693	P26261	84.536	1.23e-62	SDC3_CHICK	Syndecan-3	gga:396343	GO:0009986 \\ GO:0016021 \\ GO:0019838 \\ GO:0030154 \\ GO:0016477 \\ GO:0035988 \\ GO:0003419 \\ GO:1900026 \\	cell differentiation (GO:0030154);cell migration (GO:0016477);chondrocyte proliferation (GO:0035988);growth plate cartilage chondrocyte proliferation (GO:0003419);positive regulation of substrate adhesion-dependent cell spreading (GO:1900026);	growth factor binding (GO:0019838);	cell surface (GO:0009986);integral component of membrane (GO:0016021);	Complete proteome;Developmental protein;Differentiation;Glycoprotein;Heparan sulfate;Membrane;Proteoglycan;Reference proteome;Signal;Transmembrane;Transmembrane helix.;		0.00308589	4.24968	0.998339	1	1903	711	1307	SDC3
Locus_1005_Transcript_5/6_Confidence_0.615_Length_5640	5640	Locus_1005_Transcript_5/6_Confidence_0.615_Length_5640	5640	Locus_1005_Transcript_5/6_Confidence_0.615_Length_5640	5640	Q05B87	78.322	1.62e-68	FRDA_BOVIN	Frataxin, mitochondrial	bta:505694	GO:0005829 \\ GO:0005739 \\ GO:0051537 \\ GO:0008199 \\ GO:0008198 \\ GO:0004322 \\ GO:0034986 \\ GO:0007628 \\ GO:0009060 \\ GO:0006879 \\ GO:0070301 \\ GO:0009792 \\ GO:0006783 \\ GO:0006811 \\ GO:0018283 \\ GO:0007005 \\ GO:0040015 \\ GO:0046621 \\ GO:0090201 \\ GO:0006119 \\ GO:1904234 \\ GO:0030307 \\ GO:0008284 \\ GO:0048554 \\ GO:1904231 \\ GO:0019230 \\ GO:0016540 \\ GO:0010722 \\ GO:0010…	adult walking behavior (GO:0007628);aerobic respiration (GO:0009060);cellular iron ion homeostasis (GO:0006879);cellular response to hydrogen peroxide (GO:0070301);embryo development ending in birth or egg hatching (GO:0009792);heme biosynthetic process (GO:0006783);ion transport (GO:0006811);iron incorporation into metallo-sulfur cluster (GO:0018283);mitochondrion organization (GO:0007005);negat…	2 iron, 2 sulfur cluster binding (GO:0051537);ferric iron binding (GO:0008199);ferrous iron binding (GO:0008198);ferroxidase activity (GO:0004322);iron chaperone activity (GO:0034986);	cytosol (GO:0005829);mitochondrion (GO:0005739);	Complete proteome;Cytoplasm;Heme biosynthesis;Ion transport;Iron;Iron storage;Iron transport;Mitochondrion;Oxidoreductase;Reference proteome;Transit peptide;Transport.;		-0.0607429	5.88361	0.942247	1	5782	2258	4020	FRDA
Locus_10051_Transcript_1/2_Confidence_0.667_Length_7389	7389	Locus_10051_Transcript_1/2_Confidence_0.667_Length_7389	7389	Locus_10051_Transcript_1/2_Confidence_0.667_Length_7389	7389	Q8NCL9	67.89	0	APCDL_HUMAN	Protein APCDD1-like	hsa:164284	GO:0016021 \\	No_GOBP	No_GOMF	integral component of membrane (GO:0016021);	Complete proteome;Glycoprotein;Membrane;Polymorphism;Reference proteome;Signal;Transmembrane;Transmembrane helix.;		-0.50115	7.47384	0.548426	1	14732	7807	11269.5	APCDL
Locus_100518_Transcript_1/1_Confidence_1.000_Length_354	354	No_sig_nr_hit	No_sig_nr_hit	No_sig_nr_hit	No_sig_nr_hit	No_Uniprotmatch	No_%_identity	No_evalue	No_ID	No_Description	No_KEGG	No_GO	No_GOCC	No_GOBP	No_GOMF	No_keywords		0.734451	-1.18145	0.474735	1	49	11	30	No
Locus_10052_Transcript_1/3_Confidence_0.600_Length_961	961	Locus_10052_Transcript_1/3_Confidence_0.600_Length_961	961	Locus_10052_Transcript_1/3_Confidence_0.600_Length_961	961	Q63HR2	61.486	5.23e-101	TNS2_HUMAN	Tensin-2	hsa:23371	GO:0005925 \\ GO:0005622 \\ GO:0005886 \\ GO:0019900 \\ GO:0046872 \\ GO:0004721 \\ GO:0019725 \\ GO:0032963 \\ GO:0035556 \\ GO:0001822 \\ GO:0035264 \\ GO:0048871 \\ GO:0008285 \\ GO:0014850 \\	cellular homeostasis (GO:0019725);collagen metabolic process (GO:0032963);intracellular signal transduction (GO:0035556);kidney development (GO:0001822);multicellular organism growth (GO:0035264);multicellular organismal homeostasis (GO:0048871);negative regulation of cell proliferation (GO:0008285);response to muscle activity (GO:0014850);	kinase binding (GO:0019900);metal ion binding (GO:0046872);phosphoprotein phosphatase activity (GO:0004721);	focal adhesion (GO:0005925);intracellular (GO:0005622);plasma membrane (GO:0005886);	3D-structure;Alternative splicing;Cell junction;Cell membrane;Complete proteome;Hydrolase;Membrane;Metal-binding;Phosphoprotein;Polymorphism;Protein phosphatase;Reference proteome;SH2 domain;Zinc;Zinc-finger.;		-0.0135264	0.382289	1	1	127	48	87.5	TNS2
Locus_10052_Transcript_2/3_Confidence_0.600_Length_1056	1056	Locus_10052_Transcript_2/3_Confidence_0.600_Length_1056	1056	Locus_10052_Transcript_2/3_Confidence_0.600_Length_1056	1056	Q63HR2	70.423	5.92e-55	TNS2_HUMAN	Tensin-2	hsa:23371	GO:0005925 \\ GO:0005622 \\ GO:0005886 \\ GO:0019900 \\ GO:0046872 \\ GO:0004721 \\ GO:0019725 \\ GO:0032963 \\ GO:0035556 \\ GO:0001822 \\ GO:0035264 \\ GO:0048871 \\ GO:0008285 \\ GO:0014850 \\	cellular homeostasis (GO:0019725);collagen metabolic process (GO:0032963);intracellular signal transduction (GO:0035556);kidney development (GO:0001822);multicellular organism growth (GO:0035264);multicellular organismal homeostasis (GO:0048871);negative regulation of cell proliferation (GO:0008285);response to muscle activity (GO:0014850);	kinase binding (GO:0019900);metal ion binding (GO:0046872);phosphoprotein phosphatase activity (GO:0004721);	focal adhesion (GO:0005925);intracellular (GO:0005622);plasma membrane (GO:0005886);	3D-structure;Alternative splicing;Cell junction;Cell membrane;Complete proteome;Hydrolase;Membrane;Metal-binding;Phosphoprotein;Polymorphism;Protein phosphatase;Reference proteome;SH2 domain;Zinc;Zinc-finger.;		-0.600336	1.56829	0.482801	1	236	134	185	TNS2
Locus_10052_Transcript_3/3_Confidence_0.600_Length_1470	1470	Locus_10052_Transcript_3/3_Confidence_0.600_Length_1470	1470	Locus_10052_Transcript_3/3_Confidence_0.600_Length_1470	1470	Q63HR2	63.343	5.88e-123	TNS2_HUMAN	Tensin-2	hsa:23371	GO:0005925 \\ GO:0005622 \\ GO:0005886 \\ GO:0019900 \\ GO:0046872 \\ GO:0004721 \\ GO:0019725 \\ GO:0032963 \\ GO:0035556 \\ GO:0001822 \\ GO:0035264 \\ GO:0048871 \\ GO:0008285 \\ GO:0014850 \\	cellular homeostasis (GO:0019725);collagen metabolic process (GO:0032963);intracellular signal transduction (GO:0035556);kidney development (GO:0001822);multicellular organism growth (GO:0035264);multicellular organismal homeostasis (GO:0048871);negative regulation of cell proliferation (GO:0008285);response to muscle activity (GO:0014850);	kinase binding (GO:0019900);metal ion binding (GO:0046872);phosphoprotein phosphatase activity (GO:0004721);	focal adhesion (GO:0005925);intracellular (GO:0005622);plasma membrane (GO:0005886);	3D-structure;Alternative splicing;Cell junction;Cell membrane;Complete proteome;Hydrolase;Membrane;Metal-binding;Phosphoprotein;Polymorphism;Protein phosphatase;Reference proteome;SH2 domain;Zinc;Zinc-finger.;		-0.387103	1.75525	0.652371	1	292	143	217.5	TNS2
Locus_10053_Transcript_3/3_Confidence_0.714_Length_3149	3149	Locus_10053_Transcript_3/3_Confidence_0.714_Length_3149	3149	Locus_10053_Transcript_3/3_Confidence_0.714_Length_3149	3149	C6K2K4	89.524	0	NETO2_RAT	Neuropilin and tolloid-like protein 2	rno:307757	GO:0032983 \\ GO:2000312 \\	regulation of kainate selective glutamate receptor activity (GO:2000312);	No_GOMF	kainate selective glutamate receptor complex (GO:0032983);	Complete proteome;Disulfide bond;Glycoprotein;Membrane;Phosphoprotein;Receptor;Reference proteome;Repeat;Signal;Transmembrane;Transmembrane helix.;		-0.295399	6.90774	0.723252	1	10790	4958	7874	NETO2
Locus_10054_Transcript_5/6_Confidence_0.667_Length_5869	5869	Locus_10054_Transcript_5/6_Confidence_0.667_Length_5869	5869	Locus_10054_Transcript_5/6_Confidence_0.667_Length_5869	5869	O60861	83.229	0	GAS7_HUMAN	Growth arrest-specific protein 7	hsa:8522	GO:0005884 \\ GO:0005737 \\ GO:0001726 \\ GO:0003700 \\ GO:0051017 \\ GO:0030041 \\ GO:0007050 \\ GO:0048812 \\ GO:0008360 \\ GO:0006355 \\	actin filament bundle assembly (GO:0051017);actin filament polymerization (GO:0030041);cell cycle arrest (GO:0007050);neuron projection morphogenesis (GO:0048812);regulation of cell shape (GO:0008360);regulation of transcription, DNA-templated (GO:0006355);	transcription factor activity, sequence-specific DNA binding (GO:0003700);	actin filament (GO:0005884);cytoplasm (GO:0005737);ruffle (GO:0001726);	3D-structure;Alternative splicing;Chromosomal rearrangement;Coiled coil;Complete proteome;Cytoplasm;Developmental protein;Differentiation;Neurogenesis;Phosphoprotein;Proto-oncogene;Reference proteome;SH3 domain.;		-0.181931	6.06389	0.827528	1	6272	2664	4468	GAS7
Locus_10055_Transcript_1/1_Confidence_1.000_Length_3051	3051	Locus_10055_Transcript_1/1_Confidence_1.000_Length_3051	3051	Locus_10055_Transcript_1/1_Confidence_1.000_Length_3051	3051	Q53GL7	52.406	3.12e-50	PAR10_HUMAN	Poly [ADP-ribose] polymerase 10	hsa:84875	GO:0005737 \\ GO:0005794 \\ GO:0005730 \\ GO:0005654 \\ GO:0005634 \\ GO:0070530 \\ GO:0003950 \\ GO:0048147 \\ GO:0010629 \\ GO:0032088 \\ GO:0033159 \\ GO:1900045 \\ GO:0045071 \\ GO:0006471 \\ GO:0070213 \\ GO:0070212 \\ GO:0010847 \\	negative regulation of fibroblast proliferation (GO:0048147);negative regulation of gene expression (GO:0010629);negative regulation of NF-kappaB transcription factor activity (GO:0032088);negative regulation of protein import into nucleus, translocation (GO:0033159);negative regulation of protein K63-linked ubiquitination (GO:1900045);negative regulation of viral genome replication (GO:0045071);…	K63-linked polyubiquitin binding (GO:0070530);NAD+ ADP-ribosyltransferase activity (GO:0003950);	cytoplasm (GO:0005737);Golgi apparatus (GO:0005794);nucleolus (GO:0005730);nucleoplasm (GO:0005654);nucleus (GO:0005634);	3D-structure;Acetylation;Complete proteome;Cytoplasm;Glycosyltransferase;NAD;Nucleus;Phosphoprotein;Polymorphism;Reference proteome;Transferase.;		1.02005	1.36911	0.242485	1	336	62	199	PAR10
Locus_10056_Transcript_1/4_Confidence_0.556_Length_1221	1221	Locus_10056_Transcript_1/4_Confidence_0.556_Length_1221	1221	Locus_10056_Transcript_1/4_Confidence_0.556_Length_1221	1221	O95816	80.488	9.13e-72	BAG2_HUMAN	BAG family molecular chaperone regulator 2	hsa:9532	GO:0005829 \\ GO:0042802 \\ GO:0034605 \\ GO:0006457 \\ GO:0019538 \\ GO:1900034 \\	cellular response to heat (GO:0034605);protein folding (GO:0006457);protein metabolic process (GO:0019538);regulation of cellular response to heat (GO:1900034);	identical protein binding (GO:0042802);	cytosol (GO:0005829);	Acetylation;Alternative splicing;Chaperone;Coiled coil;Complete proteome;Phosphoprotein;Reference proteome.;		-0.000776393	1.73863	1	1	331	124	227.5	BAG2
Locus_10056_Transcript_2/4_Confidence_0.556_Length_1160	1160	Locus_10056_Transcript_2/4_Confidence_0.556_Length_1160	1160	Locus_10056_Transcript_2/4_Confidence_0.556_Length_1160	1160	O95816	80.625	9.72e-77	BAG2_HUMAN	BAG family molecular chaperone regulator 2	hsa:9532	GO:0005829 \\ GO:0042802 \\ GO:0034605 \\ GO:0006457 \\ GO:0019538 \\ GO:1900034 \\	cellular response to heat (GO:0034605);protein folding (GO:0006457);protein metabolic process (GO:0019538);regulation of cellular response to heat (GO:1900034);	identical protein binding (GO:0042802);	cytosol (GO:0005829);	Acetylation;Alternative splicing;Chaperone;Coiled coil;Complete proteome;Phosphoprotein;Reference proteome.;		-0.132855	1.84548	0.882105	1	341	140	240.5	BAG2
Locus_10056_Transcript_3/4_Confidence_0.444_Length_806	806	Locus_10056_Transcript_3/4_Confidence_0.444_Length_806	806	Locus_10056_Transcript_3/4_Confidence_0.444_Length_806	806	Q91YN9	67.391	6.13e-29	BAG2_MOUSE	BAG family molecular chaperone regulator 2	mmu:213539	GO:0042802 \\ GO:0006457 \\ GO:0019538 \\	protein folding (GO:0006457);protein metabolic process (GO:0019538);	identical protein binding (GO:0042802);	No_GOCC	3D-structure;Acetylation;Chaperone;Coiled coil;Complete proteome;Phosphoprotein;Reference proteome.;		0.0378447	-0.202835	1	1	85	31	58	BAG2
Locus_10056_Transcript_4/4_Confidence_0.556_Length_1174	1174	Locus_10056_Transcript_4/4_Confidence_0.556_Length_1174	1174	Locus_10056_Transcript_4/4_Confidence_0.556_Length_1174	1174	O95816	74.057	1.38e-93	BAG2_HUMAN	BAG family molecular chaperone regulator 2	hsa:9532	GO:0005829 \\ GO:0042802 \\ GO:0034605 \\ GO:0006457 \\ GO:0019538 \\ GO:1900034 \\	cellular response to heat (GO:0034605);protein folding (GO:0006457);protein metabolic process (GO:0019538);regulation of cellular response to heat (GO:1900034);	identical protein binding (GO:0042802);	cytosol (GO:0005829);	Acetylation;Alternative splicing;Chaperone;Coiled coil;Complete proteome;Phosphoprotein;Reference proteome.;		-0.230198	1.98075	0.786611	1	362	159	260.5	BAG2
Locus_100561_Transcript_1/1_Confidence_1.000_Length_293	293	No_sig_nr_hit	No_sig_nr_hit	No_sig_nr_hit	No_sig_nr_hit	No_Uniprotmatch	No_%_identity	No_evalue	No_ID	No_Description	No_KEGG	No_GO	No_GOCC	No_GOBP	No_GOMF	No_keywords		-1.52918	-0.147178	0.0961816	1	48	52	50	No
Locus_10057_Transcript_1/2_Confidence_0.750_Length_2188	2188	Locus_10057_Transcript_1/2_Confidence_0.750_Length_2188	2188	Locus_10057_Transcript_1/2_Confidence_0.750_Length_2188	2188	Q5R7Q3	85.596	4.94e-165	NIPA2_PONAB	Magnesium transporter NIPA2	pon:100173267	GO:0005769 \\ GO:0016021 \\ GO:0005886 \\ GO:0015095 \\ GO:0015693 \\	magnesium ion transport (GO:0015693);	magnesium ion transmembrane transporter activity (GO:0015095);	early endosome (GO:0005769);integral component of membrane (GO:0016021);plasma membrane (GO:0005886);	Cell membrane;Complete proteome;Endosome;Ion transport;Magnesium;Membrane;Reference proteome;Transmembrane;Transmembrane helix;Transport.;		0.371476	4.91187	0.657298	1	3393	982	2187.5	NIPA2
Locus_100573_Transcript_1/1_Confidence_1.000_Length_462	462	No_sig_nr_hit	No_sig_nr_hit	No_sig_nr_hit	No_sig_nr_hit	No_Uniprotmatch	No_%_identity	No_evalue	No_ID	No_Description	No_KEGG	No_GO	No_GOCC	No_GOBP	No_GOMF	No_keywords		-1.16761	-0.968336	0.226668	1	32	27	29.5	No
Locus_10058_Transcript_1/1_Confidence_1.000_Length_3173	3173	Locus_10058_Transcript_1/1_Confidence_1.000_Length_3173	3173	Locus_10058_Transcript_1/1_Confidence_1.000_Length_3173	3173	O75626	77.913	0	PRDM1_HUMAN	PR domain zinc finger protein 1	hsa:639	GO:0005737 \\ GO:0005634 \\ GO:0046872 \\ GO:0008168 \\ GO:0000978 \\ GO:0003700 \\ GO:0001078 \\ GO:0035904 \\ GO:0048844 \\ GO:0045165 \\ GO:0060976 \\ GO:0042462 \\ GO:0007281 \\ GO:0003170 \\ GO:0060576 \\ GO:0001893 \\ GO:0001763 \\ GO:0030889 \\ GO:0031665 \\ GO:0000122 \\ GO:0045579 \\ GO:0010628 \\ GO:0009791 \\ GO:1990654 \\ GO:0006351 \\ GO:0060707 \\ GO:0003281 \\	aorta development (GO:0035904);artery morphogenesis (GO:0048844);cell fate commitment (GO:0045165);coronary vasculature development (GO:0060976);eye photoreceptor cell development (GO:0042462);germ cell development (GO:0007281);heart valve development (GO:0003170);intestinal epithelial cell development (GO:0060576);maternal placenta development (GO:0001893);morphogenesis of a branching structure …	metal ion binding (GO:0046872);methyltransferase activity (GO:0008168);RNA polymerase II core promoter proximal region sequence-specific DNA binding (GO:0000978);transcription factor activity, sequence-specific DNA binding (GO:0003700);transcriptional repressor activity, RNA polymerase II core promoter proximal region sequence-specific binding (GO:0001078);	cytoplasm (GO:0005737);nucleus (GO:0005634);	3D-structure;Alternative splicing;Complete proteome;Cytoplasm;DNA-binding;Isopeptide bond;Metal-binding;Methyltransferase;Nucleus;Polymorphism;Reference proteome;Repeat;Repressor;S-adenosyl-L-methionine;Transcription;Transcription regulation;Transferase;Ubl conjugation;Zinc;Zinc-finger.;		0.786012	-0.927128	0.449747	1	60	13	36.5	PRDM1
Locus_1006_Transcript_1/4_Confidence_0.600_Length_1117	1117	Locus_1006_Transcript_1/4_Confidence_0.600_Length_1117	1117	Locus_1006_Transcript_1/4_Confidence_0.600_Length_1117	1117	P59999	94.815	1.61e-82	ARPC4_MOUSE	Actin-related protein 2/3 complex subunit 4	mmu:68089	GO:0005885 \\ GO:0042995 \\ GO:0005737 \\ GO:0070062 \\ GO:0019899 \\ GO:0005200 \\ GO:0030041 \\ GO:0034314 \\	actin filament polymerization (GO:0030041);Arp2/3 complex-mediated actin nucleation (GO:0034314);	enzyme binding (GO:0019899);structural constituent of cytoskeleton (GO:0005200);	Arp2/3 protein complex (GO:0005885);cell projection (GO:0042995);cytoplasm (GO:0005737);extracellular exosome (GO:0070062);	Acetylation;Actin-binding;Cell projection;Complete proteome;Cytoplasm;Cytoskeleton;Direct protein sequencing;Reference proteome.;		0.231011	4.14608	0.783586	1	1909	609	1259	ARPC4
Locus_1006_Transcript_2/4_Confidence_0.500_Length_897	897	Locus_1006_Transcript_2/4_Confidence_0.500_Length_897	897	Locus_1006_Transcript_2/4_Confidence_0.500_Length_897	897	P59999	100	1.82e-57	ARPC4_MOUSE	Actin-related protein 2/3 complex subunit 4	mmu:68089	GO:0005885 \\ GO:0042995 \\ GO:0005737 \\ GO:0070062 \\ GO:0019899 \\ GO:0005200 \\ GO:0030041 \\ GO:0034314 \\	actin filament polymerization (GO:0030041);Arp2/3 complex-mediated actin nucleation (GO:0034314);	enzyme binding (GO:0019899);structural constituent of cytoskeleton (GO:0005200);	Arp2/3 protein complex (GO:0005885);cell projection (GO:0042995);cytoplasm (GO:0005737);extracellular exosome (GO:0070062);	Acetylation;Actin-binding;Cell projection;Complete proteome;Cytoplasm;Cytoskeleton;Direct protein sequencing;Reference proteome.;		0.172746	4.23702	0.83746	1	1996	663	1329.5	ARPC4
Locus_1006_Transcript_3/4_Confidence_0.600_Length_1187	1187	Locus_1006_Transcript_3/4_Confidence_0.600_Length_1187	1187	Locus_1006_Transcript_3/4_Confidence_0.600_Length_1187	1187	P59999	94.815	3.27e-82	ARPC4_MOUSE	Actin-related protein 2/3 complex subunit 4	mmu:68089	GO:0005885 \\ GO:0042995 \\ GO:0005737 \\ GO:0070062 \\ GO:0019899 \\ GO:0005200 \\ GO:0030041 \\ GO:0034314 \\	actin filament polymerization (GO:0030041);Arp2/3 complex-mediated actin nucleation (GO:0034314);	enzyme binding (GO:0019899);structural constituent of cytoskeleton (GO:0005200);	Arp2/3 protein complex (GO:0005885);cell projection (GO:0042995);cytoplasm (GO:0005737);extracellular exosome (GO:0070062);	Acetylation;Actin-binding;Cell projection;Complete proteome;Cytoplasm;Cytoskeleton;Direct protein sequencing;Reference proteome.;		0.213476	4.16235	0.799711	1	1920	620	1270	ARPC4
Locus_1006_Transcript_4/4_Confidence_0.400_Length_780	780	Locus_1006_Transcript_4/4_Confidence_0.400_Length_780	780	Locus_1006_Transcript_4/4_Confidence_0.400_Length_780	780	P59999	94.853	5.93e-85	ARPC4_MOUSE	Actin-related protein 2/3 complex subunit 4	mmu:68089	GO:0005885 \\ GO:0042995 \\ GO:0005737 \\ GO:0070062 \\ GO:0019899 \\ GO:0005200 \\ GO:0030041 \\ GO:0034314 \\	actin filament polymerization (GO:0030041);Arp2/3 complex-mediated actin nucleation (GO:0034314);	enzyme binding (GO:0019899);structural constituent of cytoskeleton (GO:0005200);	Arp2/3 protein complex (GO:0005885);cell projection (GO:0042995);cytoplasm (GO:0005737);extracellular exosome (GO:0070062);	Acetylation;Actin-binding;Cell projection;Complete proteome;Cytoplasm;Cytoskeleton;Direct protein sequencing;Reference proteome.;		0.182107	4.50527	0.828417	1	2412	796	1604	ARPC4
Locus_10060_Transcript_2/3_Confidence_0.750_Length_1423	1423	Locus_10060_Transcript_2/3_Confidence_0.750_Length_1423	1423	Locus_10060_Transcript_2/3_Confidence_0.750_Length_1423	1423	Q2UVH8	39.63	2.06e-39	ACRO_MELGA	Acrosin {ECO:0000303|PubMed:20561916}	No_KEGG	GO:0001669 \\ GO:0005623 \\ GO:0005615 \\ GO:0097180 \\ GO:0004040 \\ GO:0004252 \\	No_GOBP	amidase activity (GO:0004040);serine-type endopeptidase activity (GO:0004252);	acrosomal vesicle (GO:0001669);cell (GO:0005623);extracellular space (GO:0005615);serine protease inhibitor complex (GO:0097180);	Complete proteome;Direct protein sequencing;Disulfide bond;Glycoprotein;Hydrolase;Protease;Reference proteome;Serine protease;Signal;Zymogen.;		1.49123	2.06012	0.0876123	1	601	80	340.5	ACRO
Locus_10062_Transcript_1/10_Confidence_0.346_Length_3974	3974	Locus_10062_Transcript_1/10_Confidence_0.346_Length_3974	3974	Locus_10062_Transcript_1/10_Confidence_0.346_Length_3974	3974	Q50L44	99.347	0	LIGO1_CHICK	Leucine-rich repeat and immunoglobulin-like domain-containing nogo receptor-interacting protein 1	gga:415344	GO:0016021 \\ GO:0005622 \\ GO:0005886 \\ GO:0005154 \\ GO:0007409 \\ GO:0021954 \\ GO:0048715 \\ GO:0043491 \\ GO:0007165 \\	axonogenesis (GO:0007409);central nervous system neuron development (GO:0021954);negative regulation of oligodendrocyte differentiation (GO:0048715);protein kinase B signaling (GO:0043491);signal transduction (GO:0007165);	epidermal growth factor receptor binding (GO:0005154);	integral component of membrane (GO:0016021);intracellular (GO:0005622);plasma membrane (GO:0005886);	Cell membrane;Complete proteome;Disulfide bond;Glycoprotein;Immunoglobulin domain;Leucine-rich repeat;Membrane;Reference proteome;Repeat;Signal;Transmembrane;Transmembrane helix.;		-0.31434	6.76264	0.706358	1	9687	4510	7098.5	LIGO1
Locus_10062_Transcript_10/10_Confidence_0.462_Length_4209	4209	Locus_10062_Transcript_10/10_Confidence_0.462_Length_4209	4209	Locus_10062_Transcript_10/10_Confidence_0.462_Length_4209	4209	Q50L44	99.347	0	LIGO1_CHICK	Leucine-rich repeat and immunoglobulin-like domain-containing nogo receptor-interacting protein 1	gga:415344	GO:0016021 \\ GO:0005622 \\ GO:0005886 \\ GO:0005154 \\ GO:0007409 \\ GO:0021954 \\ GO:0048715 \\ GO:0043491 \\ GO:0007165 \\	axonogenesis (GO:0007409);central nervous system neuron development (GO:0021954);negative regulation of oligodendrocyte differentiation (GO:0048715);protein kinase B signaling (GO:0043491);signal transduction (GO:0007165);	epidermal growth factor receptor binding (GO:0005154);	integral component of membrane (GO:0016021);intracellular (GO:0005622);plasma membrane (GO:0005886);	Cell membrane;Complete proteome;Disulfide bond;Glycoprotein;Immunoglobulin domain;Leucine-rich repeat;Membrane;Reference proteome;Repeat;Signal;Transmembrane;Transmembrane helix.;		-0.313378	6.92792	0.707179	1	10867	5056	7961.5	LIGO1
Locus_10062_Transcript_4/10_Confidence_0.385_Length_4350	4350	Locus_10062_Transcript_4/10_Confidence_0.385_Length_4350	4350	Locus_10062_Transcript_4/10_Confidence_0.385_Length_4350	4350	Q50L44	99.347	0	LIGO1_CHICK	Leucine-rich repeat and immunoglobulin-like domain-containing nogo receptor-interacting protein 1	gga:415344	GO:0016021 \\ GO:0005622 \\ GO:0005886 \\ GO:0005154 \\ GO:0007409 \\ GO:0021954 \\ GO:0048715 \\ GO:0043491 \\ GO:0007165 \\	axonogenesis (GO:0007409);central nervous system neuron development (GO:0021954);negative regulation of oligodendrocyte differentiation (GO:0048715);protein kinase B signaling (GO:0043491);signal transduction (GO:0007165);	epidermal growth factor receptor binding (GO:0005154);	integral component of membrane (GO:0016021);intracellular (GO:0005622);plasma membrane (GO:0005886);	Cell membrane;Complete proteome;Disulfide bond;Glycoprotein;Immunoglobulin domain;Leucine-rich repeat;Membrane;Reference proteome;Repeat;Signal;Transmembrane;Transmembrane helix.;		-0.242657	6.89068	0.771107	1	10878	4819	7848.5	LIGO1
Locus_10062_Transcript_5/10_Confidence_0.077_Length_397	397	No_sig_nr_hit	No_sig_nr_hit	No_sig_nr_hit	No_sig_nr_hit	No_Uniprotmatch	No_%_identity	No_evalue	No_ID	No_Description	No_KEGG	No_GO	No_GOCC	No_GOBP	No_GOMF	No_keywords		0.372438	1.73303	0.663782	1	370	107	238.5	No
Locus_10062_Transcript_6/10_Confidence_0.385_Length_4098	4098	Locus_10062_Transcript_6/10_Confidence_0.385_Length_4098	4098	Locus_10062_Transcript_6/10_Confidence_0.385_Length_4098	4098	Q50L44	99.347	0	LIGO1_CHICK	Leucine-rich repeat and immunoglobulin-like domain-containing nogo receptor-interacting protein 1	gga:415344	GO:0016021 \\ GO:0005622 \\ GO:0005886 \\ GO:0005154 \\ GO:0007409 \\ GO:0021954 \\ GO:0048715 \\ GO:0043491 \\ GO:0007165 \\	axonogenesis (GO:0007409);central nervous system neuron development (GO:0021954);negative regulation of oligodendrocyte differentiation (GO:0048715);protein kinase B signaling (GO:0043491);signal transduction (GO:0007165);	epidermal growth factor receptor binding (GO:0005154);	integral component of membrane (GO:0016021);intracellular (GO:0005622);plasma membrane (GO:0005886);	Cell membrane;Complete proteome;Disulfide bond;Glycoprotein;Immunoglobulin domain;Leucine-rich repeat;Membrane;Reference proteome;Repeat;Signal;Transmembrane;Transmembrane helix.;		-0.29588	6.74379	0.722854	1	9629	4426	7027.5	LIGO1
Locus_10062_Transcript_7/10_Confidence_0.077_Length_1379	1379	No_sig_nr_hit	No_sig_nr_hit	No_sig_nr_hit	No_sig_nr_hit	No_Uniprotmatch	No_%_identity	No_evalue	No_ID	No_Description	No_KEGG	No_GO	No_GOCC	No_GOBP	No_GOMF	No_keywords		0.617795	3.67189	0.462607	1	1537	375	956	No
Locus_10062_Transcript_8/10_Confidence_0.154_Length_2259	2259	Locus_10062_Transcript_8/10_Confidence_0.154_Length_2259	2259	Locus_10062_Transcript_8/10_Confidence_0.154_Length_2259	2259	Q5ZKF4	94.253	0	HM20A_CHICK	High mobility group protein 20A	gga:415346	GO:0005634 \\ GO:0003677 \\ GO:0006355 \\ GO:0006351 \\	regulation of transcription, DNA-templated (GO:0006355);transcription, DNA-templated (GO:0006351);	DNA binding (GO:0003677);	nucleus (GO:0005634);	Coiled coil;Complete proteome;DNA-binding;Nucleus;Reference proteome;Transcription;Transcription regulation.;		0.461886	2.10571	0.58758	1	493	134	313.5	HM20A
Locus_10062_Transcript_9/10_Confidence_0.077_Length_4976	4976	Locus_10062_Transcript_9/10_Confidence_0.077_Length_4976	4976	Locus_10062_Transcript_9/10_Confidence_0.077_Length_4976	4976	Q5ZKF4	94.253	0	HM20A_CHICK	High mobility group protein 20A	gga:415346	GO:0005634 \\ GO:0003677 \\ GO:0006355 \\ GO:0006351 \\	regulation of transcription, DNA-templated (GO:0006355);transcription, DNA-templated (GO:0006351);	DNA binding (GO:0003677);	nucleus (GO:0005634);	Coiled coil;Complete proteome;DNA-binding;Nucleus;Reference proteome;Transcription;Transcription regulation.;		-0.0168769	6.56351	0.984055	1	9408	3564	6486	HM20A
Locus_10064_Transcript_1/3_Confidence_0.714_Length_3755	3755	Locus_10064_Transcript_1/3_Confidence_0.714_Length_3755	3755	Locus_10064_Transcript_1/3_Confidence_0.714_Length_3755	3755	Q56P03	64.234	2.27e-85	EAPP_HUMAN	E2F-associated phosphoprotein	hsa:55837	GO:0005737 \\ GO:0005794 \\ GO:0005634 \\ GO:0034244 \\ GO:0008284 \\ GO:0032968 \\	negative regulation of transcription elongation from RNA polymerase II promoter (GO:0034244);positive regulation of cell proliferation (GO:0008284);positive regulation of transcription elongation from RNA polymerase II promoter (GO:0032968);	No_GOMF	cytoplasm (GO:0005737);Golgi apparatus (GO:0005794);nucleus (GO:0005634);	Acetylation;Complete proteome;Cytoplasm;Nucleus;Phosphoprotein;Polymorphism;Reference proteome.;		0.205938	3.83717	0.807561	1	1528	496	1012	EAPP
Locus_10064_Transcript_2/3_Confidence_0.714_Length_4532	4532	Locus_10064_Transcript_2/3_Confidence_0.714_Length_4532	4532	Locus_10064_Transcript_2/3_Confidence_0.714_Length_4532	4532	Q56P03	67.978	1.12e-43	EAPP_HUMAN	E2F-associated phosphoprotein	hsa:55837	GO:0005737 \\ GO:0005794 \\ GO:0005634 \\ GO:0034244 \\ GO:0008284 \\ GO:0032968 \\	negative regulation of transcription elongation from RNA polymerase II promoter (GO:0034244);positive regulation of cell proliferation (GO:0008284);positive regulation of transcription elongation from RNA polymerase II promoter (GO:0032968);	No_GOMF	cytoplasm (GO:0005737);Golgi apparatus (GO:0005794);nucleus (GO:0005634);	Acetylation;Complete proteome;Cytoplasm;Nucleus;Phosphoprotein;Polymorphism;Reference proteome.;		0.131223	3.86807	0.876934	1	1524	521	1022.5	EAPP
Locus_100640_Transcript_1/1_Confidence_1.000_Length_478	478	No_sig_nr_hit	No_sig_nr_hit	No_sig_nr_hit	No_sig_nr_hit	No_Uniprotmatch	No_%_identity	No_evalue	No_ID	No_Description	No_KEGG	No_GO	No_GOCC	No_GOBP	No_GOMF	No_keywords		-0.197901	2.74665	0.81735	1	624	268	446	No
Locus_10065_Transcript_4/6_Confidence_0.588_Length_368	368	No_sig_nr_hit	No_sig_nr_hit	No_sig_nr_hit	No_sig_nr_hit	No_Uniprotmatch	No_%_identity	No_evalue	No_ID	No_Description	No_KEGG	No_GO	No_GOCC	No_GOBP	No_GOMF	No_keywords		-0.517832	0.425068	0.563451	1	110	59	84.5	No
Locus_10065_Transcript_5/6_Confidence_0.588_Length_722	722	No_sig_nr_hit	No_sig_nr_hit	No_sig_nr_hit	No_sig_nr_hit	R7VX65	31.551	5.67e-15	R7VX65_COLLI	Uncharacterized protein {ECO:0000313|EMBL:EMC87722.1}	No_KEGG	GO:0016021 \\	No_GOBP	No_GOMF	integral component of membrane (GO:0016021);	Complete proteome {ECO:0000313|Proteomes:UP000053872};Membrane {ECO:0000256|SAM:Phobius};Transmembrane {ECO:0000256|SAM:Phobius};Transmembrane helix {ECO:0000256|SAM:Phobius}.;		-1.18507	2.6436	0.165695	1	384	327	355.5	R7VX65
Locus_10066_Transcript_1/2_Confidence_0.750_Length_3074	3074	Locus_10066_Transcript_1/2_Confidence_0.750_Length_3074	3074	Locus_10066_Transcript_1/2_Confidence_0.750_Length_3074	3074	Q5C9Z4	73.643	0	NOM1_HUMAN	Nucleolar MIF4G domain-containing protein 1	hsa:64434	GO:0005730 \\ GO:0005634 \\ GO:0044822 \\ GO:0003723 \\ GO:0022008 \\ GO:0042274 \\	neurogenesis (GO:0022008);ribosomal small subunit biogenesis (GO:0042274);	poly(A) RNA binding (GO:0044822);RNA binding (GO:0003723);	nucleolus (GO:0005730);nucleus (GO:0005634);	Complete proteome;Nucleus;Phosphoprotein;Polymorphism;Reference proteome.;		0.217367	2.31472	0.802738	1	531	171	351	NOM1
Locus_10066_Transcript_2/2_Confidence_0.750_Length_3053	3053	Locus_10066_Transcript_2/2_Confidence_0.750_Length_3053	3053	Locus_10066_Transcript_2/2_Confidence_0.750_Length_3053	3053	Q5C9Z4	73.643	0	NOM1_HUMAN	Nucleolar MIF4G domain-containing protein 1	hsa:64434	GO:0005730 \\ GO:0005634 \\ GO:0044822 \\ GO:0003723 \\ GO:0022008 \\ GO:0042274 \\	neurogenesis (GO:0022008);ribosomal small subunit biogenesis (GO:0042274);	poly(A) RNA binding (GO:0044822);RNA binding (GO:0003723);	nucleolus (GO:0005730);nucleus (GO:0005634);	Complete proteome;Nucleus;Phosphoprotein;Polymorphism;Reference proteome.;		0.286728	2.44238	0.738988	1	593	182	387.5	NOM1
Locus_100660_Transcript_1/1_Confidence_1.000_Length_284	284	No_sig_nr_hit	No_sig_nr_hit	No_sig_nr_hit	No_sig_nr_hit	No_Uniprotmatch	No_%_identity	No_evalue	No_ID	No_Description	No_KEGG	No_GO	No_GOCC	No_GOBP	No_GOMF	No_keywords		-0.635342	1.07276	0.465651	1	165	96	130.5	No
Locus_100670_Transcript_1/1_Confidence_1.000_Length_367	367	No_sig_nr_hit	No_sig_nr_hit	No_sig_nr_hit	No_sig_nr_hit	No_Uniprotmatch	No_%_identity	No_evalue	No_ID	No_Description	No_KEGG	No_GO	No_GOCC	No_GOBP	No_GOMF	No_keywords		-0.464285	0.094636	0.605956	1	89	46	67.5	No
Locus_100679_Transcript_1/1_Confidence_1.000_Length_280	280	No_sig_nr_hit	No_sig_nr_hit	No_sig_nr_hit	No_sig_nr_hit	No_Uniprotmatch	No_%_identity	No_evalue	No_ID	No_Description	No_KEGG	No_GO	No_GOCC	No_GOBP	No_GOMF	No_keywords		-0.0947837	-1.57073	0.936981	1	30	12	21	No
Locus_100686_Transcript_1/1_Confidence_1.000_Length_398	398	No_sig_nr_hit	No_sig_nr_hit	No_sig_nr_hit	No_sig_nr_hit	No_Uniprotmatch	No_%_identity	No_evalue	No_ID	No_Description	No_KEGG	No_GO	No_GOCC	No_GOBP	No_GOMF	No_keywords		1.08092	-0.833364	0.272208	1	68	12	40	No
Locus_10069_Transcript_1/1_Confidence_1.000_Length_2265	2265	Locus_10069_Transcript_1/1_Confidence_1.000_Length_2265	2265	Locus_10069_Transcript_1/1_Confidence_1.000_Length_2265	2265	Q4V7C9	91.304	5.62e-74	NKAP_RAT	NF-kappa-B-activating protein	rno:298342	GO:0005634 \\ GO:0003682 \\ GO:0045892 \\ GO:0007219 \\ GO:0046638 \\ GO:0006351 \\	negative regulation of transcription, DNA-templated (GO:0045892);Notch signaling pathway (GO:0007219);positive regulation of alpha-beta T cell differentiation (GO:0046638);transcription, DNA-templated (GO:0006351);	chromatin binding (GO:0003682);	nucleus (GO:0005634);	Acetylation;Complete proteome;Notch signaling pathway;Nucleus;Phosphoprotein;Reference proteome;Repressor;Transcription;Transcription regulation.;		-0.155272	5.54512	0.852703	1	4420	1843	3131.5	NKAP
Locus_100690_Transcript_1/1_Confidence_1.000_Length_303	303	No_sig_nr_hit	No_sig_nr_hit	No_sig_nr_hit	No_sig_nr_hit	No_Uniprotmatch	No_%_identity	No_evalue	No_ID	No_Description	No_KEGG	No_GO	No_GOCC	No_GOBP	No_GOMF	No_keywords		0.116981	1.29552	0.899579	1	252	87	169.5	No
Locus_100696_Transcript_1/1_Confidence_1.000_Length_368	368	No_sig_nr_hit	No_sig_nr_hit	No_sig_nr_hit	No_sig_nr_hit	No_Uniprotmatch	No_%_identity	No_evalue	No_ID	No_Description	No_KEGG	No_GO	No_GOCC	No_GOBP	No_GOMF	No_keywords		0.373284	-0.251833	0.713374	1	90	26	58	No
Locus_10070_Transcript_3/5_Confidence_0.250_Length_662	662	Locus_10070_Transcript_3/5_Confidence_0.250_Length_662	662	Locus_10070_Transcript_3/5_Confidence_0.250_Length_662	662	Q4U116	93.182	1.15e-19	S4A4_PIG	Electrogenic sodium bicarbonate cotransporter 1	ssc:503546	GO:0016323 \\ GO:0016021 \\ GO:0008509 \\ GO:0005452 \\ GO:0008510 \\ GO:0098656 \\ GO:0015701 \\ GO:0035725 \\ GO:0006814 \\	anion transmembrane transport (GO:0098656);bicarbonate transport (GO:0015701);sodium ion transmembrane transport (GO:0035725);sodium ion transport (GO:0006814);	anion transmembrane transporter activity (GO:0008509);inorganic anion exchanger activity (GO:0005452);sodium (GO:0008510);	basolateral plasma membrane (GO:0016323);integral component of membrane (GO:0016021);	Alternative splicing;Cell membrane;Complete proteome;Disulfide bond;Glycoprotein;Ion transport;Membrane;Phosphoprotein;Reference proteome;Sodium;Sodium transport;Symport;Transmembrane;Transmembrane helix;Transport.;		-0.41584	-0.857876	0.695214	1	46	23	34.5	S4A4
Locus_10070_Transcript_4/5_Confidence_0.583_Length_3748	3748	Locus_10070_Transcript_4/5_Confidence_0.583_Length_3748	3748	Locus_10070_Transcript_4/5_Confidence_0.583_Length_3748	3748	Q4U116	92.558	0	S4A4_PIG	Electrogenic sodium bicarbonate cotransporter 1	ssc:503546	GO:0016323 \\ GO:0016021 \\ GO:0008509 \\ GO:0005452 \\ GO:0008510 \\ GO:0098656 \\ GO:0015701 \\ GO:0035725 \\ GO:0006814 \\	anion transmembrane transport (GO:0098656);bicarbonate transport (GO:0015701);sodium ion transmembrane transport (GO:0035725);sodium ion transport (GO:0006814);	anion transmembrane transporter activity (GO:0008509);inorganic anion exchanger activity (GO:0005452);sodium (GO:0008510);	basolateral plasma membrane (GO:0016323);integral component of membrane (GO:0016021);	Alternative splicing;Cell membrane;Complete proteome;Disulfide bond;Glycoprotein;Ion transport;Membrane;Phosphoprotein;Reference proteome;Sodium;Sodium transport;Symport;Transmembrane;Transmembrane helix;Transport.;		-0.179152	3.39538	0.832055	1	986	418	702	S4A4
Locus_10070_Transcript_5/5_Confidence_0.667_Length_3721	3721	Locus_10070_Transcript_5/5_Confidence_0.667_Length_3721	3721	Locus_10070_Transcript_5/5_Confidence_0.667_Length_3721	3721	Q4U116	92	0	S4A4_PIG	Electrogenic sodium bicarbonate cotransporter 1	ssc:503546	GO:0016323 \\ GO:0016021 \\ GO:0008509 \\ GO:0005452 \\ GO:0008510 \\ GO:0098656 \\ GO:0015701 \\ GO:0035725 \\ GO:0006814 \\	anion transmembrane transport (GO:0098656);bicarbonate transport (GO:0015701);sodium ion transmembrane transport (GO:0035725);sodium ion transport (GO:0006814);	anion transmembrane transporter activity (GO:0008509);inorganic anion exchanger activity (GO:0005452);sodium (GO:0008510);	basolateral plasma membrane (GO:0016323);integral component of membrane (GO:0016021);	Alternative splicing;Cell membrane;Complete proteome;Disulfide bond;Glycoprotein;Ion transport;Membrane;Phosphoprotein;Reference proteome;Sodium;Sodium transport;Symport;Transmembrane;Transmembrane helix;Transport.;		-0.123026	3.31884	0.885343	1	954	389	671.5	S4A4
Locus_100704_Transcript_1/1_Confidence_1.000_Length_629	629	Locus_100704_Transcript_1/1_Confidence_1.000_Length_629	629	Locus_100704_Transcript_1/1_Confidence_1.000_Length_629	629	R0LIS7	69.091	2.19e-31	R0LIS7_ANAPL	Rab GTPase-activating protein 1 {ECO:0000313|EMBL:EOB01565.1}	No_KEGG	No_GOcodes	No_GOBP	No_GOMF	No_GOCC	No_keywords		-0.0792442	-0.0576803	0.954355	1	91	36	63.5	R0LIS7
Locus_10071_Transcript_1/10_Confidence_0.480_Length_2054	2054	Locus_10071_Transcript_1/10_Confidence_0.480_Length_2054	2054	Locus_10071_Transcript_1/10_Confidence_0.480_Length_2054	2054	Q8CCK0	90.678	0	H2AW_MOUSE	Core histone macro-H2A.2	mmu:404634	GO:0001740 \\ GO:0035098 \\ GO:0070062 \\ GO:0000790 \\ GO:0000784 \\ GO:0005654 \\ GO:0000786 \\ GO:0031490 \\ GO:0003677 \\ GO:0000977 \\ GO:0044212 \\ GO:0007420 \\ GO:0016568 \\ GO:0006342 \\ GO:0007549 \\ GO:0071169 \\ GO:0045814 \\ GO:0000122 \\ GO:1901837 \\ GO:0006334 \\ GO:0045618 \\	brain development (GO:0007420);chromatin modification (GO:0016568);chromatin silencing (GO:0006342);dosage compensation (GO:0007549);establishment of protein localization to chromatin (GO:0071169);negative regulation of gene expression, epigenetic (GO:0045814);negative regulation of transcription from RNA polymerase II promoter (GO:0000122);negative regulation of transcription of nuclear large rR…	chromatin DNA binding (GO:0031490);DNA binding (GO:0003677);RNA polymerase II regulatory region sequence-specific DNA binding (GO:0000977);transcription regulatory region DNA binding (GO:0044212);	Barr body (GO:0001740);ESC/E(Z) complex (GO:0035098);extracellular exosome (GO:0070062);nuclear chromatin (GO:0000790);nuclear chromosome, telomeric region (GO:0000784);nucleoplasm (GO:0005654);nucleosome (GO:0000786);	Chromatin regulator;Chromosome;Complete proteome;DNA-binding;Isopeptide bond;Nucleosome core;Nucleus;Reference proteome;Ubl conjugation.;		-0.112939	2.22381	0.894513	1	447	181	314	H2AW
Locus_10071_Transcript_4/10_Confidence_0.360_Length_1742	1742	Locus_10071_Transcript_4/10_Confidence_0.360_Length_1742	1742	Locus_10071_Transcript_4/10_Confidence_0.360_Length_1742	1742	Q8CCK0	89.531	3.87e-157	H2AW_MOUSE	Core histone macro-H2A.2	mmu:404634	GO:0001740 \\ GO:0035098 \\ GO:0070062 \\ GO:0000790 \\ GO:0000784 \\ GO:0005654 \\ GO:0000786 \\ GO:0031490 \\ GO:0003677 \\ GO:0000977 \\ GO:0044212 \\ GO:0007420 \\ GO:0016568 \\ GO:0006342 \\ GO:0007549 \\ GO:0071169 \\ GO:0045814 \\ GO:0000122 \\ GO:1901837 \\ GO:0006334 \\ GO:0045618 \\	brain development (GO:0007420);chromatin modification (GO:0016568);chromatin silencing (GO:0006342);dosage compensation (GO:0007549);establishment of protein localization to chromatin (GO:0071169);negative regulation of gene expression, epigenetic (GO:0045814);negative regulation of transcription from RNA polymerase II promoter (GO:0000122);negative regulation of transcription of nuclear large rR…	chromatin DNA binding (GO:0031490);DNA binding (GO:0003677);RNA polymerase II regulatory region sequence-specific DNA binding (GO:0000977);transcription regulatory region DNA binding (GO:0044212);	Barr body (GO:0001740);ESC/E(Z) complex (GO:0035098);extracellular exosome (GO:0070062);nuclear chromatin (GO:0000790);nuclear chromosome, telomeric region (GO:0000784);nucleoplasm (GO:0005654);nucleosome (GO:0000786);	Chromatin regulator;Chromosome;Complete proteome;DNA-binding;Isopeptide bond;Nucleosome core;Nucleus;Reference proteome;Ubl conjugation.;		0.384351	2.76917	0.652692	1	767	220	493.5	H2AW
Locus_10071_Transcript_5/10_Confidence_0.400_Length_1787	1787	Locus_10071_Transcript_5/10_Confidence_0.400_Length_1787	1787	Locus_10071_Transcript_5/10_Confidence_0.400_Length_1787	1787	Q8CCK0	74.098	1.34e-129	H2AW_MOUSE	Core histone macro-H2A.2	mmu:404634	GO:0001740 \\ GO:0035098 \\ GO:0070062 \\ GO:0000790 \\ GO:0000784 \\ GO:0005654 \\ GO:0000786 \\ GO:0031490 \\ GO:0003677 \\ GO:0000977 \\ GO:0044212 \\ GO:0007420 \\ GO:0016568 \\ GO:0006342 \\ GO:0007549 \\ GO:0071169 \\ GO:0045814 \\ GO:0000122 \\ GO:1901837 \\ GO:0006334 \\ GO:0045618 \\	brain development (GO:0007420);chromatin modification (GO:0016568);chromatin silencing (GO:0006342);dosage compensation (GO:0007549);establishment of protein localization to chromatin (GO:0071169);negative regulation of gene expression, epigenetic (GO:0045814);negative regulation of transcription from RNA polymerase II promoter (GO:0000122);negative regulation of transcription of nuclear large rR…	chromatin DNA binding (GO:0031490);DNA binding (GO:0003677);RNA polymerase II regulatory region sequence-specific DNA binding (GO:0000977);transcription regulatory region DNA binding (GO:0044212);	Barr body (GO:0001740);ESC/E(Z) complex (GO:0035098);extracellular exosome (GO:0070062);nuclear chromatin (GO:0000790);nuclear chromosome, telomeric region (GO:0000784);nucleoplasm (GO:0005654);nucleosome (GO:0000786);	Chromatin regulator;Chromosome;Complete proteome;DNA-binding;Isopeptide bond;Nucleosome core;Nucleus;Reference proteome;Ubl conjugation.;		0.074073	2.8388	0.933947	1	731	260	495.5	H2AW
Locus_10071_Transcript_6/10_Confidence_0.400_Length_1917	1917	Locus_10071_Transcript_6/10_Confidence_0.400_Length_1917	1917	Locus_10071_Transcript_6/10_Confidence_0.400_Length_1917	1917	Q8CCK0	90.678	0	H2AW_MOUSE	Core histone macro-H2A.2	mmu:404634	GO:0001740 \\ GO:0035098 \\ GO:0070062 \\ GO:0000790 \\ GO:0000784 \\ GO:0005654 \\ GO:0000786 \\ GO:0031490 \\ GO:0003677 \\ GO:0000977 \\ GO:0044212 \\ GO:0007420 \\ GO:0016568 \\ GO:0006342 \\ GO:0007549 \\ GO:0071169 \\ GO:0045814 \\ GO:0000122 \\ GO:1901837 \\ GO:0006334 \\ GO:0045618 \\	brain development (GO:0007420);chromatin modification (GO:0016568);chromatin silencing (GO:0006342);dosage compensation (GO:0007549);establishment of protein localization to chromatin (GO:0071169);negative regulation of gene expression, epigenetic (GO:0045814);negative regulation of transcription from RNA polymerase II promoter (GO:0000122);negative regulation of transcription of nuclear large rR…	chromatin DNA binding (GO:0031490);DNA binding (GO:0003677);RNA polymerase II regulatory region sequence-specific DNA binding (GO:0000977);transcription regulatory region DNA binding (GO:0044212);	Barr body (GO:0001740);ESC/E(Z) complex (GO:0035098);extracellular exosome (GO:0070062);nuclear chromatin (GO:0000790);nuclear chromosome, telomeric region (GO:0000784);nucleoplasm (GO:0005654);nucleosome (GO:0000786);	Chromatin regulator;Chromosome;Complete proteome;DNA-binding;Isopeptide bond;Nucleosome core;Nucleus;Reference proteome;Ubl conjugation.;		0.0664541	3.06415	0.940827	1	853	305	579	H2AW
Locus_10071_Transcript_7/10_Confidence_0.440_Length_1895	1895	Locus_10071_Transcript_7/10_Confidence_0.440_Length_1895	1895	Locus_10071_Transcript_7/10_Confidence_0.440_Length_1895	1895	Q8CCK0	90.678	0	H2AW_MOUSE	Core histone macro-H2A.2	mmu:404634	GO:0001740 \\ GO:0035098 \\ GO:0070062 \\ GO:0000790 \\ GO:0000784 \\ GO:0005654 \\ GO:0000786 \\ GO:0031490 \\ GO:0003677 \\ GO:0000977 \\ GO:0044212 \\ GO:0007420 \\ GO:0016568 \\ GO:0006342 \\ GO:0007549 \\ GO:0071169 \\ GO:0045814 \\ GO:0000122 \\ GO:1901837 \\ GO:0006334 \\ GO:0045618 \\	brain development (GO:0007420);chromatin modification (GO:0016568);chromatin silencing (GO:0006342);dosage compensation (GO:0007549);establishment of protein localization to chromatin (GO:0071169);negative regulation of gene expression, epigenetic (GO:0045814);negative regulation of transcription from RNA polymerase II promoter (GO:0000122);negative regulation of transcription of nuclear large rR…	chromatin DNA binding (GO:0031490);DNA binding (GO:0003677);RNA polymerase II regulatory region sequence-specific DNA binding (GO:0000977);transcription regulatory region DNA binding (GO:0044212);	Barr body (GO:0001740);ESC/E(Z) complex (GO:0035098);extracellular exosome (GO:0070062);nuclear chromatin (GO:0000790);nuclear chromosome, telomeric region (GO:0000784);nucleoplasm (GO:0005654);nucleosome (GO:0000786);	Chromatin regulator;Chromosome;Complete proteome;DNA-binding;Isopeptide bond;Nucleosome core;Nucleus;Reference proteome;Ubl conjugation.;		0.372322	2.24276	0.661549	1	529	153	341	H2AW
Locus_100724_Transcript_1/1_Confidence_1.000_Length_243	243	No_sig_nr_hit	No_sig_nr_hit	No_sig_nr_hit	No_sig_nr_hit	No_Uniprotmatch	No_%_identity	No_evalue	No_ID	No_Description	No_KEGG	No_GO	No_GOCC	No_GOBP	No_GOMF	No_keywords		-0.161635	-0.310888	0.865116	1	74	31	52.5	No
Locus_10073_Transcript_1/4_Confidence_0.600_Length_2824	2824	Locus_10073_Transcript_1/4_Confidence_0.600_Length_2824	2824	Locus_10073_Transcript_1/4_Confidence_0.600_Length_2824	2824	Q8VEI3	56.89	2.46e-66	HYAL3_MOUSE	Hyaluronidase-3	mmu:109685	GO:0031410 \\ GO:0005576 \\ GO:0005764 \\ GO:0033906 \\ GO:0004415 \\ GO:0005975 \\ GO:0051216 \\ GO:0071347 \\ GO:0071356 \\ GO:0071493 \\ GO:0030214 \\ GO:0006954 \\ GO:0046677 \\ GO:0009615 \\	carbohydrate metabolic process (GO:0005975);cartilage development (GO:0051216);cellular response to interleukin-1 (GO:0071347);cellular response to tumor necrosis factor (GO:0071356);cellular response to UV-B (GO:0071493);hyaluronan catabolic process (GO:0030214);inflammatory response (GO:0006954);response to antibiotic (GO:0046677);response to virus (GO:0009615);	hyaluronoglucuronidase activity (GO:0033906);hyalurononglucosaminidase activity (GO:0004415);	cytoplasmic vesicle (GO:0031410);extracellular region (GO:0005576);lysosome (GO:0005764);	Complete proteome;Disulfide bond;EGF-like domain;Glycoprotein;Glycosidase;Hydrolase;Lysosome;Reference proteome;Secreted;Signal.;		-0.142974	1.14318	0.869409	1	208	86	147	HYAL3
Locus_10073_Transcript_2/4_Confidence_0.700_Length_2610	2610	Locus_10073_Transcript_2/4_Confidence_0.700_Length_2610	2610	Locus_10073_Transcript_2/4_Confidence_0.700_Length_2610	2610	Q8VEI3	57.743	3.69e-109	HYAL3_MOUSE	Hyaluronidase-3	mmu:109685	GO:0031410 \\ GO:0005576 \\ GO:0005764 \\ GO:0033906 \\ GO:0004415 \\ GO:0005975 \\ GO:0051216 \\ GO:0071347 \\ GO:0071356 \\ GO:0071493 \\ GO:0030214 \\ GO:0006954 \\ GO:0046677 \\ GO:0009615 \\	carbohydrate metabolic process (GO:0005975);cartilage development (GO:0051216);cellular response to interleukin-1 (GO:0071347);cellular response to tumor necrosis factor (GO:0071356);cellular response to UV-B (GO:0071493);hyaluronan catabolic process (GO:0030214);inflammatory response (GO:0006954);response to antibiotic (GO:0046677);response to virus (GO:0009615);	hyaluronoglucuronidase activity (GO:0033906);hyalurononglucosaminidase activity (GO:0004415);	cytoplasmic vesicle (GO:0031410);extracellular region (GO:0005576);lysosome (GO:0005764);	Complete proteome;Disulfide bond;EGF-like domain;Glycoprotein;Glycosidase;Hydrolase;Lysosome;Reference proteome;Secreted;Signal.;		-0.341962	1.30475	0.700411	1	217	103	160	HYAL3
Locus_10073_Transcript_3/4_Confidence_0.700_Length_2694	2694	Locus_10073_Transcript_3/4_Confidence_0.700_Length_2694	2694	Locus_10073_Transcript_3/4_Confidence_0.700_Length_2694	2694	Q8VEI3	54.034	8.74e-104	HYAL3_MOUSE	Hyaluronidase-3	mmu:109685	GO:0031410 \\ GO:0005576 \\ GO:0005764 \\ GO:0033906 \\ GO:0004415 \\ GO:0005975 \\ GO:0051216 \\ GO:0071347 \\ GO:0071356 \\ GO:0071493 \\ GO:0030214 \\ GO:0006954 \\ GO:0046677 \\ GO:0009615 \\	carbohydrate metabolic process (GO:0005975);cartilage development (GO:0051216);cellular response to interleukin-1 (GO:0071347);cellular response to tumor necrosis factor (GO:0071356);cellular response to UV-B (GO:0071493);hyaluronan catabolic process (GO:0030214);inflammatory response (GO:0006954);response to antibiotic (GO:0046677);response to virus (GO:0009615);	hyaluronoglucuronidase activity (GO:0033906);hyalurononglucosaminidase activity (GO:0004415);	cytoplasmic vesicle (GO:0031410);extracellular region (GO:0005576);lysosome (GO:0005764);	Complete proteome;Disulfide bond;EGF-like domain;Glycoprotein;Glycosidase;Hydrolase;Lysosome;Reference proteome;Secreted;Signal.;		0.0470957	1.12072	0.969075	1	218	79	148.5	HYAL3
Locus_10074_Transcript_1/1_Confidence_1.000_Length_297	297	No_sig_nr_hit	No_sig_nr_hit	No_sig_nr_hit	No_sig_nr_hit	No_Uniprotmatch	No_%_identity	No_evalue	No_ID	No_Description	No_KEGG	No_GO	No_GOCC	No_GOBP	No_GOMF	No_keywords		0.926429	-1.05355	0.337454	1	56	11	33.5	No
Locus_100749_Transcript_1/1_Confidence_1.000_Length_660	660	No_sig_nr_hit	No_sig_nr_hit	No_sig_nr_hit	No_sig_nr_hit	No_Uniprotmatch	No_%_identity	No_evalue	No_ID	No_Description	No_KEGG	No_GO	No_GOCC	No_GOBP	No_GOMF	No_keywords		-0.234955	4.97876	0.77892	1	2898	1277	2087.5	No
Locus_10075_Transcript_2/4_Confidence_0.286_Length_1185	1185	Locus_10075_Transcript_2/4_Confidence_0.286_Length_1185	1185	Locus_10075_Transcript_2/4_Confidence_0.286_Length_1185	1185	Q8AY68	97.561	1.61e-17	SHC1_XENLA	SHC-transforming protein 1	xla:399198	GO:0005737 \\ GO:0001525 \\ GO:0035556 \\ GO:0040008 \\	angiogenesis (GO:0001525);intracellular signal transduction (GO:0035556);regulation of growth (GO:0040008);	No_GOMF	cytoplasm (GO:0005737);	Cytoplasm;Growth regulation;SH2 domain.;		-0.0559016	1.77794	0.954177	1	334	130	232	SHC1
Locus_10075_Transcript_3/4_Confidence_0.429_Length_4504	4504	Locus_10075_Transcript_3/4_Confidence_0.429_Length_4504	4504	Locus_10075_Transcript_3/4_Confidence_0.429_Length_4504	4504	Q8AY68	82.816	0	SHC1_XENLA	SHC-transforming protein 1	xla:399198	GO:0005737 \\ GO:0001525 \\ GO:0035556 \\ GO:0040008 \\	angiogenesis (GO:0001525);intracellular signal transduction (GO:0035556);regulation of growth (GO:0040008);	No_GOMF	cytoplasm (GO:0005737);	Cytoplasm;Growth regulation;SH2 domain.;		0.335134	3.65888	0.69099	1	1405	417	911	SHC1
Locus_10075_Transcript_4/4_Confidence_0.571_Length_2884	2884	Locus_10075_Transcript_4/4_Confidence_0.571_Length_2884	2884	Locus_10075_Transcript_4/4_Confidence_0.571_Length_2884	2884	Q8AY68	82.816	0	SHC1_XENLA	SHC-transforming protein 1	xla:399198	GO:0005737 \\ GO:0001525 \\ GO:0035556 \\ GO:0040008 \\	angiogenesis (GO:0001525);intracellular signal transduction (GO:0035556);regulation of growth (GO:0040008);	No_GOMF	cytoplasm (GO:0005737);	Cytoplasm;Growth regulation;SH2 domain.;		0.350856	3.42428	0.678239	1	1199	352	775.5	SHC1
Locus_100758_Transcript_1/1_Confidence_1.000_Length_257	257	No_sig_nr_hit	No_sig_nr_hit	No_sig_nr_hit	No_sig_nr_hit	No_Uniprotmatch	No_%_identity	No_evalue	No_ID	No_Description	No_KEGG	No_GO	No_GOCC	No_GOBP	No_GOMF	No_keywords		0.369213	-1.41358	0.766959	1	38	11	24.5	No
Locus_100762_Transcript_1/1_Confidence_1.000_Length_750	750	Locus_100762_Transcript_1/1_Confidence_1.000_Length_750	750	Locus_100762_Transcript_1/1_Confidence_1.000_Length_750	750	No_Uniprotmatch	No_%_identity	No_evalue	No_ID	No_Description	No_KEGG	No_GO	No_GOCC	No_GOBP	No_GOMF	No_keywords		-0.415218	-1.35619	0.681784	1	32	16	24	No
Locus_100764_Transcript_1/1_Confidence_1.000_Length_671	671	Locus_100764_Transcript_1/1_Confidence_1.000_Length_671	671	Locus_100764_Transcript_1/1_Confidence_1.000_Length_671	671	No_Uniprotmatch	No_%_identity	No_evalue	No_ID	No_Description	No_KEGG	No_GO	No_GOCC	No_GOBP	No_GOMF	No_keywords		-0.830484	-0.199114	0.361564	1	63	42	52.5	No
Locus_10077_Transcript_1/6_Confidence_0.400_Length_938	938	Locus_10077_Transcript_1/6_Confidence_0.400_Length_938	938	Locus_10077_Transcript_1/6_Confidence_0.400_Length_938	938	Q9CXK4	55.155	4.38e-50	SWET1_MOUSE	Sugar transporter SWEET1	mmu:19729	GO:0005794 \\ GO:0000139 \\ GO:0016021 \\ GO:0005634 \\ GO:0005886 \\ GO:0042947 \\ GO:0051119 \\ GO:0034219 \\ GO:0008643 \\ GO:0042946 \\ GO:0045815 \\	carbohydrate transmembrane transport (GO:0034219);carbohydrate transport (GO:0008643);glucoside transport (GO:0042946);positive regulation of gene expression, epigenetic (GO:0045815);	glucoside transmembrane transporter activity (GO:0042947);sugar transmembrane transporter activity (GO:0051119);	Golgi apparatus (GO:0005794);Golgi membrane (GO:0000139);integral component of membrane (GO:0016021);nucleus (GO:0005634);plasma membrane (GO:0005886);	Cell membrane;Complete proteome;Golgi apparatus;Membrane;Reference proteome;Repeat;Sugar transport;Transmembrane;Transmembrane helix;Transport.;		-0.257749	0.57268	0.779697	1	134	60	97	SWET1
Locus_10077_Transcript_2/6_Confidence_0.333_Length_779	779	Locus_10077_Transcript_2/6_Confidence_0.333_Length_779	779	Locus_10077_Transcript_2/6_Confidence_0.333_Length_779	779	Q9CXK4	76.119	9.83e-27	SWET1_MOUSE	Sugar transporter SWEET1	mmu:19729	GO:0005794 \\ GO:0000139 \\ GO:0016021 \\ GO:0005634 \\ GO:0005886 \\ GO:0042947 \\ GO:0051119 \\ GO:0034219 \\ GO:0008643 \\ GO:0042946 \\ GO:0045815 \\	carbohydrate transmembrane transport (GO:0034219);carbohydrate transport (GO:0008643);glucoside transport (GO:0042946);positive regulation of gene expression, epigenetic (GO:0045815);	glucoside transmembrane transporter activity (GO:0042947);sugar transmembrane transporter activity (GO:0051119);	Golgi apparatus (GO:0005794);Golgi membrane (GO:0000139);integral component of membrane (GO:0016021);nucleus (GO:0005634);plasma membrane (GO:0005886);	Cell membrane;Complete proteome;Golgi apparatus;Membrane;Reference proteome;Repeat;Sugar transport;Transmembrane;Transmembrane helix;Transport.;		0.0761386	0.102794	0.958471	1	107	38	72.5	SWET1
Locus_10077_Transcript_3/6_Confidence_0.467_Length_1124	1124	Locus_10077_Transcript_3/6_Confidence_0.467_Length_1124	1124	Locus_10077_Transcript_3/6_Confidence_0.467_Length_1124	1124	Q9CXK4	60.185	7.01e-71	SWET1_MOUSE	Sugar transporter SWEET1	mmu:19729	GO:0005794 \\ GO:0000139 \\ GO:0016021 \\ GO:0005634 \\ GO:0005886 \\ GO:0042947 \\ GO:0051119 \\ GO:0034219 \\ GO:0008643 \\ GO:0042946 \\ GO:0045815 \\	carbohydrate transmembrane transport (GO:0034219);carbohydrate transport (GO:0008643);glucoside transport (GO:0042946);positive regulation of gene expression, epigenetic (GO:0045815);	glucoside transmembrane transporter activity (GO:0042947);sugar transmembrane transporter activity (GO:0051119);	Golgi apparatus (GO:0005794);Golgi membrane (GO:0000139);integral component of membrane (GO:0016021);nucleus (GO:0005634);plasma membrane (GO:0005886);	Cell membrane;Complete proteome;Golgi apparatus;Membrane;Reference proteome;Repeat;Sugar transport;Transmembrane;Transmembrane helix;Transport.;		-0.0485807	1.07035	0.968124	1	204	79	141.5	SWET1
Locus_10077_Transcript_4/6_Confidence_0.600_Length_1068	1068	Locus_10077_Transcript_4/6_Confidence_0.600_Length_1068	1068	Locus_10077_Transcript_4/6_Confidence_0.600_Length_1068	1068	Q9CXK4	61.14	7.65e-62	SWET1_MOUSE	Sugar transporter SWEET1	mmu:19729	GO:0005794 \\ GO:0000139 \\ GO:0016021 \\ GO:0005634 \\ GO:0005886 \\ GO:0042947 \\ GO:0051119 \\ GO:0034219 \\ GO:0008643 \\ GO:0042946 \\ GO:0045815 \\	carbohydrate transmembrane transport (GO:0034219);carbohydrate transport (GO:0008643);glucoside transport (GO:0042946);positive regulation of gene expression, epigenetic (GO:0045815);	glucoside transmembrane transporter activity (GO:0042947);sugar transmembrane transporter activity (GO:0051119);	Golgi apparatus (GO:0005794);Golgi membrane (GO:0000139);integral component of membrane (GO:0016021);nucleus (GO:0005634);plasma membrane (GO:0005886);	Cell membrane;Complete proteome;Golgi apparatus;Membrane;Reference proteome;Repeat;Sugar transport;Transmembrane;Transmembrane helix;Transport.;		-0.294164	1.134	0.740953	1	196	90	143	SWET1
Locus_10077_Transcript_5/6_Confidence_0.533_Length_1314	1314	Locus_10077_Transcript_5/6_Confidence_0.533_Length_1314	1314	Locus_10077_Transcript_5/6_Confidence_0.533_Length_1314	1314	Q9CXK4	50.556	2.43e-45	SWET1_MOUSE	Sugar transporter SWEET1	mmu:19729	GO:0005794 \\ GO:0000139 \\ GO:0016021 \\ GO:0005634 \\ GO:0005886 \\ GO:0042947 \\ GO:0051119 \\ GO:0034219 \\ GO:0008643 \\ GO:0042946 \\ GO:0045815 \\	carbohydrate transmembrane transport (GO:0034219);carbohydrate transport (GO:0008643);glucoside transport (GO:0042946);positive regulation of gene expression, epigenetic (GO:0045815);	glucoside transmembrane transporter activity (GO:0042947);sugar transmembrane transporter activity (GO:0051119);	Golgi apparatus (GO:0005794);Golgi membrane (GO:0000139);integral component of membrane (GO:0016021);nucleus (GO:0005634);plasma membrane (GO:0005886);	Cell membrane;Complete proteome;Golgi apparatus;Membrane;Reference proteome;Repeat;Sugar transport;Transmembrane;Transmembrane helix;Transport.;		-0.310094	1.14223	0.723676	1	196	91	143.5	SWET1
Locus_100779_Transcript_1/1_Confidence_1.000_Length_222	222	No_sig_nr_hit	No_sig_nr_hit	No_sig_nr_hit	No_sig_nr_hit	No_Uniprotmatch	No_%_identity	No_evalue	No_ID	No_Description	No_KEGG	No_GO	No_GOCC	No_GOBP	No_GOMF	No_keywords		0.284651	2.66645	0.737795	1	693	213	453	No
Locus_10078_Transcript_1/2_Confidence_0.750_Length_927	927	Locus_10078_Transcript_1/2_Confidence_0.750_Length_927	927	Locus_10078_Transcript_1/2_Confidence_0.750_Length_927	927	P52912	84.887	6.63e-178	TIA1_MOUSE	Nucleolysin TIA-1	No_KEGG	GO:0005737 \\ GO:0010494 \\ GO:0097165 \\ GO:0005654 \\ GO:0005634 \\ GO:0017091 \\ GO:0000166 \\ GO:0044822 \\ GO:0006915 \\ GO:0042036 \\ GO:0017148 \\ GO:1904037 \\ GO:0048024 \\	apoptotic process (GO:0006915);negative regulation of cytokine biosynthetic process (GO:0042036);negative regulation of translation (GO:0017148);positive regulation of epithelial cell apoptotic process (GO:1904037);regulation of mRNA splicing, via spliceosome (GO:0048024);	AU-rich element binding (GO:0017091);nucleotide binding (GO:0000166);poly(A) RNA binding (GO:0044822);	cytoplasm (GO:0005737);cytoplasmic stress granule (GO:0010494);nuclear stress granule (GO:0097165);nucleoplasm (GO:0005654);nucleus (GO:0005634);	3D-structure;Acetylation;Apoptosis;Complete proteome;Nucleus;Reference proteome;Repeat;RNA-binding.;		-0.457706	2.05492	0.592212	1	350	180	265	TIA1
Locus_10079_Transcript_1/10_Confidence_0.391_Length_3351	3351	Locus_10079_Transcript_1/10_Confidence_0.391_Length_3351	3351	Locus_10079_Transcript_1/10_Confidence_0.391_Length_3351	3351	Q91WG5	96.466	0	AAKG2_MOUSE	5'-AMP-activated protein kinase subunit gamma-2	No_KEGG	GO:0005829 \\ GO:0005615 \\ GO:0005654 \\ GO:0031588 \\ GO:0043531 \\ GO:0016208 \\ GO:0004679 \\ GO:0005524 \\ GO:0004862 \\ GO:0008603 \\ GO:0008607 \\ GO:0030295 \\ GO:0019901 \\ GO:0032147 \\ GO:0006633 \\ GO:0005977 \\ GO:0035556 \\ GO:0006469 \\ GO:0071901 \\ GO:0010800 \\ GO:0045860 \\ GO:0019217 \\ GO:0006110 \\	activation of protein kinase activity (GO:0032147);fatty acid biosynthetic process (GO:0006633);glycogen metabolic process (GO:0005977);intracellular signal transduction (GO:0035556);negative regulation of protein kinase activity (GO:0006469);negative regulation of protein serine/threonine kinase activity (GO:0071901);positive regulation of peptidyl-threonine phosphorylation (GO:0010800);positive…	ADP binding (GO:0043531);AMP binding (GO:0016208);AMP-activated protein kinase activity (GO:0004679);ATP binding (GO:0005524);cAMP-dependent protein kinase inhibitor activity (GO:0004862);cAMP-dependent protein kinase regulator activity (GO:0008603);phosphorylase kinase regulator activity (GO:0008607);protein kinase activator activity (GO:0030295);protein kinase binding (GO:0019901);	cytosol (GO:0005829);extracellular space (GO:0005615);nucleoplasm (GO:0005654);nucleotide-activated protein kinase complex (GO:0031588);	Alternative splicing;ATP-binding;CBS domain;Complete proteome;Fatty acid biosynthesis;Fatty acid metabolism;Lipid biosynthesis;Lipid metabolism;Nucleotide-binding;Phosphoprotein;Reference proteome;Repeat.;		0.0995824	2.96881	0.908125	1	807	282	544.5	AAKG2
Locus_10079_Transcript_10/10_Confidence_0.565_Length_4013	4013	Locus_10079_Transcript_10/10_Confidence_0.565_Length_4013	4013	Locus_10079_Transcript_10/10_Confidence_0.565_Length_4013	4013	Q9UGJ0	86.355	0	AAKG2_HUMAN	5'-AMP-activated protein kinase subunit gamma-2	hsa:51422	GO:0005829 \\ GO:0005615 \\ GO:0005654 \\ GO:0031588 \\ GO:0043531 \\ GO:0016208 \\ GO:0004679 \\ GO:0005524 \\ GO:0004862 \\ GO:0008603 \\ GO:0008607 \\ GO:0030295 \\ GO:0019901 \\ GO:0032147 \\ GO:0006754 \\ GO:0006853 \\ GO:0007050 \\ GO:0044255 \\ GO:0006112 \\ GO:0006633 \\ GO:0010467 \\ GO:0005977 \\ GO:0008286 \\ GO:0035556 \\ GO:0016236 \\ GO:0061024 \\ GO:0007005 \\ GO:0006469 \\ GO:0071…	activation of protein kinase activity (GO:0032147);ATP biosynthetic process (GO:0006754);carnitine shuttle (GO:0006853);cell cycle arrest (GO:0007050);cellular lipid metabolic process (GO:0044255);energy reserve metabolic process (GO:0006112);fatty acid biosynthetic process (GO:0006633);gene expression (GO:0010467);glycogen metabolic process (GO:0005977);insulin receptor signaling pathway (GO:000…	ADP binding (GO:0043531);AMP binding (GO:0016208);AMP-activated protein kinase activity (GO:0004679);ATP binding (GO:0005524);cAMP-dependent protein kinase inhibitor activity (GO:0004862);cAMP-dependent protein kinase regulator activity (GO:0008603);phosphorylase kinase regulator activity (GO:0008607);protein kinase activator activity (GO:0030295);protein kinase binding (GO:0019901);	cytosol (GO:0005829);extracellular space (GO:0005615);nucleoplasm (GO:0005654);nucleotide-activated protein kinase complex (GO:0031588);	Alternative splicing;ATP-binding;Cardiomyopathy;CBS domain;Complete proteome;Disease mutation;Fatty acid biosynthesis;Fatty acid metabolism;Glycogen storage disease;Lipid biosynthesis;Lipid metabolism;Nucleotide-binding;Phosphoprotein;Polymorphism;Reference proteome;Repeat.;		0.0755772	3.12888	0.930577	1	895	318	606.5	AAKG2
Locus_10079_Transcript_5/10_Confidence_0.565_Length_4108	4108	Locus_10079_Transcript_5/10_Confidence_0.565_Length_4108	4108	Locus_10079_Transcript_5/10_Confidence_0.565_Length_4108	4108	Q91WG5	94.318	5.5e-165	AAKG2_MOUSE	5'-AMP-activated protein kinase subunit gamma-2	No_KEGG	GO:0005829 \\ GO:0005615 \\ GO:0005654 \\ GO:0031588 \\ GO:0043531 \\ GO:0016208 \\ GO:0004679 \\ GO:0005524 \\ GO:0004862 \\ GO:0008603 \\ GO:0008607 \\ GO:0030295 \\ GO:0019901 \\ GO:0032147 \\ GO:0006633 \\ GO:0005977 \\ GO:0035556 \\ GO:0006469 \\ GO:0071901 \\ GO:0010800 \\ GO:0045860 \\ GO:0019217 \\ GO:0006110 \\	activation of protein kinase activity (GO:0032147);fatty acid biosynthetic process (GO:0006633);glycogen metabolic process (GO:0005977);intracellular signal transduction (GO:0035556);negative regulation of protein kinase activity (GO:0006469);negative regulation of protein serine/threonine kinase activity (GO:0071901);positive regulation of peptidyl-threonine phosphorylation (GO:0010800);positive…	ADP binding (GO:0043531);AMP binding (GO:0016208);AMP-activated protein kinase activity (GO:0004679);ATP binding (GO:0005524);cAMP-dependent protein kinase inhibitor activity (GO:0004862);cAMP-dependent protein kinase regulator activity (GO:0008603);phosphorylase kinase regulator activity (GO:0008607);protein kinase activator activity (GO:0030295);protein kinase binding (GO:0019901);	cytosol (GO:0005829);extracellular space (GO:0005615);nucleoplasm (GO:0005654);nucleotide-activated protein kinase complex (GO:0031588);	Alternative splicing;ATP-binding;CBS domain;Complete proteome;Fatty acid biosynthesis;Fatty acid metabolism;Lipid biosynthesis;Lipid metabolism;Nucleotide-binding;Phosphoprotein;Reference proteome;Repeat.;		0.152217	3.14648	0.860616	1	929	313	621	AAKG2
Locus_10079_Transcript_6/10_Confidence_0.478_Length_2338	2338	Locus_10079_Transcript_6/10_Confidence_0.478_Length_2338	2338	Locus_10079_Transcript_6/10_Confidence_0.478_Length_2338	2338	Q9UGJ0	86.355	0	AAKG2_HUMAN	5'-AMP-activated protein kinase subunit gamma-2	hsa:51422	GO:0005829 \\ GO:0005615 \\ GO:0005654 \\ GO:0031588 \\ GO:0043531 \\ GO:0016208 \\ GO:0004679 \\ GO:0005524 \\ GO:0004862 \\ GO:0008603 \\ GO:0008607 \\ GO:0030295 \\ GO:0019901 \\ GO:0032147 \\ GO:0006754 \\ GO:0006853 \\ GO:0007050 \\ GO:0044255 \\ GO:0006112 \\ GO:0006633 \\ GO:0010467 \\ GO:0005977 \\ GO:0008286 \\ GO:0035556 \\ GO:0016236 \\ GO:0061024 \\ GO:0007005 \\ GO:0006469 \\ GO:0071…	activation of protein kinase activity (GO:0032147);ATP biosynthetic process (GO:0006754);carnitine shuttle (GO:0006853);cell cycle arrest (GO:0007050);cellular lipid metabolic process (GO:0044255);energy reserve metabolic process (GO:0006112);fatty acid biosynthetic process (GO:0006633);gene expression (GO:0010467);glycogen metabolic process (GO:0005977);insulin receptor signaling pathway (GO:000…	ADP binding (GO:0043531);AMP binding (GO:0016208);AMP-activated protein kinase activity (GO:0004679);ATP binding (GO:0005524);cAMP-dependent protein kinase inhibitor activity (GO:0004862);cAMP-dependent protein kinase regulator activity (GO:0008603);phosphorylase kinase regulator activity (GO:0008607);protein kinase activator activity (GO:0030295);protein kinase binding (GO:0019901);	cytosol (GO:0005829);extracellular space (GO:0005615);nucleoplasm (GO:0005654);nucleotide-activated protein kinase complex (GO:0031588);	Alternative splicing;ATP-binding;Cardiomyopathy;CBS domain;Complete proteome;Disease mutation;Fatty acid biosynthesis;Fatty acid metabolism;Glycogen storage disease;Lipid biosynthesis;Lipid metabolism;Nucleotide-binding;Phosphoprotein;Polymorphism;Reference proteome;Repeat.;		0.0475217	1.99746	0.960689	1	403	146	274.5	AAKG2
Locus_10079_Transcript_7/10_Confidence_0.174_Length_2504	2504	No_sig_nr_hit	No_sig_nr_hit	No_sig_nr_hit	No_sig_nr_hit	No_Uniprotmatch	No_%_identity	No_evalue	No_ID	No_Description	No_KEGG	No_GO	No_GOCC	No_GOBP	No_GOMF	No_keywords		0.205165	2.3574	0.808284	1	545	177	361	No
Locus_10079_Transcript_9/10_Confidence_0.478_Length_4041	4041	Locus_10079_Transcript_9/10_Confidence_0.478_Length_4041	4041	Locus_10079_Transcript_9/10_Confidence_0.478_Length_4041	4041	Q9UGJ0	87.407	0	AAKG2_HUMAN	5'-AMP-activated protein kinase subunit gamma-2	hsa:51422	GO:0005829 \\ GO:0005615 \\ GO:0005654 \\ GO:0031588 \\ GO:0043531 \\ GO:0016208 \\ GO:0004679 \\ GO:0005524 \\ GO:0004862 \\ GO:0008603 \\ GO:0008607 \\ GO:0030295 \\ GO:0019901 \\ GO:0032147 \\ GO:0006754 \\ GO:0006853 \\ GO:0007050 \\ GO:0044255 \\ GO:0006112 \\ GO:0006633 \\ GO:0010467 \\ GO:0005977 \\ GO:0008286 \\ GO:0035556 \\ GO:0016236 \\ GO:0061024 \\ GO:0007005 \\ GO:0006469 \\ GO:0071…	activation of protein kinase activity (GO:0032147);ATP biosynthetic process (GO:0006754);carnitine shuttle (GO:0006853);cell cycle arrest (GO:0007050);cellular lipid metabolic process (GO:0044255);energy reserve metabolic process (GO:0006112);fatty acid biosynthetic process (GO:0006633);gene expression (GO:0010467);glycogen metabolic process (GO:0005977);insulin receptor signaling pathway (GO:000…	ADP binding (GO:0043531);AMP binding (GO:0016208);AMP-activated protein kinase activity (GO:0004679);ATP binding (GO:0005524);cAMP-dependent protein kinase inhibitor activity (GO:0004862);cAMP-dependent protein kinase regulator activity (GO:0008603);phosphorylase kinase regulator activity (GO:0008607);protein kinase activator activity (GO:0030295);protein kinase binding (GO:0019901);	cytosol (GO:0005829);extracellular space (GO:0005615);nucleoplasm (GO:0005654);nucleotide-activated protein kinase complex (GO:0031588);	Alternative splicing;ATP-binding;Cardiomyopathy;CBS domain;Complete proteome;Disease mutation;Fatty acid biosynthesis;Fatty acid metabolism;Glycogen storage disease;Lipid biosynthesis;Lipid metabolism;Nucleotide-binding;Phosphoprotein;Polymorphism;Reference proteome;Repeat.;		0.191503	3.19933	0.82208	1	976	320	648	AAKG2
Locus_100793_Transcript_1/1_Confidence_1.000_Length_667	667	Locus_100793_Transcript_1/1_Confidence_1.000_Length_667	667	Locus_100793_Transcript_1/1_Confidence_1.000_Length_667	667	O73590	98.058	1.4e-92	ZFHX4_CHICK	Zinc finger homeobox protein 4	No_KEGG	GO:0005634 \\ GO:0043565 \\ GO:0008270 \\ GO:0006355 \\ GO:0006351 \\	regulation of transcription, DNA-templated (GO:0006355);transcription, DNA-templated (GO:0006351);	sequence-specific DNA binding (GO:0043565);zinc ion binding (GO:0008270);	nucleus (GO:0005634);	Coiled coil;Complete proteome;DNA-binding;Homeobox;Metal-binding;Nucleus;Reference proteome;Repeat;Repressor;Transcription;Transcription regulation;Zinc;Zinc-finger.;		0.387773	-1.52679	0.812306	1	35	10	22.5	ZFHX4
Locus_10080_Transcript_1/5_Confidence_0.583_Length_3001	3001	Locus_10080_Transcript_1/5_Confidence_0.583_Length_3001	3001	Locus_10080_Transcript_1/5_Confidence_0.583_Length_3001	3001	Q9C0B0	69.066	0	UNK_HUMAN	RING finger protein unkempt homolog	hsa:85451	GO:0005737 \\ GO:1990715 \\ GO:0044822 \\ GO:0008270 \\ GO:0048667 \\ GO:2000766 \\ GO:0001764 \\	cell morphogenesis involved in neuron differentiation (GO:0048667);negative regulation of cytoplasmic translation (GO:2000766);neuron migration (GO:0001764);	mRNA CDS binding (GO:1990715);poly(A) RNA binding (GO:0044822);zinc ion binding (GO:0008270);	cytoplasm (GO:0005737);	Coiled coil;Complete proteome;Cytoplasm;Metal-binding;Phosphoprotein;Reference proteome;Repeat;Repressor;RNA-binding;Translation regulation;Zinc;Zinc-finger.;		-0.0808429	0.0894608	0.958471	1	101	40	70.5	UNK
Locus_10080_Transcript_2/5_Confidence_0.667_Length_3250	3250	Locus_10080_Transcript_2/5_Confidence_0.667_Length_3250	3250	Locus_10080_Transcript_2/5_Confidence_0.667_Length_3250	3250	Q6EE22	87.484	0	UNK_CANLF	RING finger protein unkempt homolog	cfa:444855	GO:0005737 \\ GO:0003723 \\ GO:0008270 \\ GO:0048667 \\ GO:0006417 \\	cell morphogenesis involved in neuron differentiation (GO:0048667);regulation of translation (GO:0006417);	RNA binding (GO:0003723);zinc ion binding (GO:0008270);	cytoplasm (GO:0005737);	Coiled coil;Complete proteome;Cytoplasm;Metal-binding;Phosphoprotein;Reference proteome;Repeat;Repressor;RNA-binding;Translation regulation;Zinc;Zinc-finger.;		0.413413	0.143196	0.663891	1	121	34	77.5	UNK
Locus_10080_Transcript_4/5_Confidence_0.667_Length_3118	3118	Locus_10080_Transcript_4/5_Confidence_0.667_Length_3118	3118	Locus_10080_Transcript_4/5_Confidence_0.667_Length_3118	3118	Q6EE22	86.079	0	UNK_CANLF	RING finger protein unkempt homolog	cfa:444855	GO:0005737 \\ GO:0003723 \\ GO:0008270 \\ GO:0048667 \\ GO:0006417 \\	cell morphogenesis involved in neuron differentiation (GO:0048667);regulation of translation (GO:0006417);	RNA binding (GO:0003723);zinc ion binding (GO:0008270);	cytoplasm (GO:0005737);	Coiled coil;Complete proteome;Cytoplasm;Metal-binding;Phosphoprotein;Reference proteome;Repeat;Repressor;RNA-binding;Translation regulation;Zinc;Zinc-finger.;		0.569137	0.0189671	0.539033	1	115	29	72	UNK
Locus_10080_Transcript_5/5_Confidence_0.667_Length_3202	3202	Locus_10080_Transcript_5/5_Confidence_0.667_Length_3202	3202	Locus_10080_Transcript_5/5_Confidence_0.667_Length_3202	3202	Q6EE22	89.4	0	UNK_CANLF	RING finger protein unkempt homolog	cfa:444855	GO:0005737 \\ GO:0003723 \\ GO:0008270 \\ GO:0048667 \\ GO:0006417 \\	cell morphogenesis involved in neuron differentiation (GO:0048667);regulation of translation (GO:0006417);	RNA binding (GO:0003723);zinc ion binding (GO:0008270);	cytoplasm (GO:0005737);	Coiled coil;Complete proteome;Cytoplasm;Metal-binding;Phosphoprotein;Reference proteome;Repeat;Repressor;RNA-binding;Translation regulation;Zinc;Zinc-finger.;		0.510027	0.281413	0.574502	1	137	36	86.5	UNK
Locus_10083_Transcript_1/5_Confidence_0.538_Length_1435	1435	No_sig_nr_hit	No_sig_nr_hit	No_sig_nr_hit	No_sig_nr_hit	No_Uniprotmatch	No_%_identity	No_evalue	No_ID	No_Description	No_KEGG	No_GO	No_GOCC	No_GOBP	No_GOMF	No_keywords		-0.00322041	2.28696	1	1	485	182	333.5	No
Locus_10083_Transcript_2/5_Confidence_0.538_Length_981	981	No_sig_nr_hit	No_sig_nr_hit	No_sig_nr_hit	No_sig_nr_hit	No_Uniprotmatch	No_%_identity	No_evalue	No_ID	No_Description	No_KEGG	No_GO	No_GOCC	No_GOBP	No_GOMF	No_keywords		-0.0742725	2.21099	0.937017	1	449	177	313	No
Locus_10083_Transcript_4/5_Confidence_0.462_Length_1340	1340	No_sig_nr_hit	No_sig_nr_hit	No_sig_nr_hit	No_sig_nr_hit	No_Uniprotmatch	No_%_identity	No_evalue	No_ID	No_Description	No_KEGG	No_GO	No_GOCC	No_GOBP	No_GOMF	No_keywords		-0.588832	2.44354	0.488575	1	435	245	340	No
Locus_100845_Transcript_1/1_Confidence_1.000_Length_486	486	No_sig_nr_hit	No_sig_nr_hit	No_sig_nr_hit	No_sig_nr_hit	No_Uniprotmatch	No_%_identity	No_evalue	No_ID	No_Description	No_KEGG	No_GO	No_GOCC	No_GOBP	No_GOMF	No_keywords		-0.384044	2.48378	0.653609	1	485	237	361	No
Locus_10085_Transcript_1/2_Confidence_0.800_Length_2537	2537	Locus_10085_Transcript_1/2_Confidence_0.800_Length_2537	2537	Locus_10085_Transcript_1/2_Confidence_0.800_Length_2537	2537	Q8BQ89	88.104	5.03e-166	LIX1L_MOUSE	LIX1-like protein	mmu:280411	GO:0005737 \\ GO:0097352 \\	autophagosome maturation (GO:0097352);	No_GOMF	cytoplasm (GO:0005737);	Complete proteome;Reference proteome.;		0.476236	4.78271	0.569811	1	3199	861	2030	LIX1L
Locus_10085_Transcript_2/2_Confidence_0.800_Length_2483	2483	Locus_10085_Transcript_2/2_Confidence_0.800_Length_2483	2483	Locus_10085_Transcript_2/2_Confidence_0.800_Length_2483	2483	Q8BQ89	94.422	1.85e-171	LIX1L_MOUSE	LIX1-like protein	mmu:280411	GO:0005737 \\ GO:0097352 \\	autophagosome maturation (GO:0097352);	No_GOMF	cytoplasm (GO:0005737);	Complete proteome;Reference proteome.;		0.537001	4.82682	0.521738	1	3356	866	2111	LIX1L
Locus_100850_Transcript_1/1_Confidence_1.000_Length_333	333	No_sig_nr_hit	No_sig_nr_hit	No_sig_nr_hit	No_sig_nr_hit	No_Uniprotmatch	No_%_identity	No_evalue	No_ID	No_Description	No_KEGG	No_GO	No_GOCC	No_GOBP	No_GOMF	No_keywords		-0.458175	-1.29545	0.651328	1	33	17	25	No
Locus_10086_Transcript_1/1_Confidence_1.000_Length_2268	2268	No_sig_nr_hit	No_sig_nr_hit	No_sig_nr_hit	No_sig_nr_hit	No_Uniprotmatch	No_%_identity	No_evalue	No_ID	No_Description	No_KEGG	No_GO	No_GOCC	No_GOBP	No_GOMF	No_keywords		-0.365198	6.54743	0.66173	1	8182	3946	6064	No
Locus_10087_Transcript_2/6_Confidence_0.688_Length_3608	3608	No_sig_nr_hit	No_sig_nr_hit	No_sig_nr_hit	No_sig_nr_hit	No_Uniprotmatch	No_%_identity	No_evalue	No_ID	No_Description	No_KEGG	No_GO	No_GOCC	No_GOBP	No_GOMF	No_keywords		-0.141843	6.49167	0.865059	1	8562	3537	6049.5	No
Locus_100876_Transcript_1/1_Confidence_1.000_Length_1463	1463	No_sig_nr_hit	No_sig_nr_hit	No_sig_nr_hit	No_sig_nr_hit	No_Uniprotmatch	No_%_identity	No_evalue	No_ID	No_Description	No_KEGG	No_GO	No_GOCC	No_GOBP	No_GOMF	No_keywords		-0.150145	-0.260405	0.895005	1	77	32	54.5	No
Locus_10089_Transcript_1/3_Confidence_0.714_Length_4903	4903	Locus_10089_Transcript_1/3_Confidence_0.714_Length_4903	4903	Locus_10089_Transcript_1/3_Confidence_0.714_Length_4903	4903	Q9Y2C2	93.333	0	UST_HUMAN	Uronyl 2-sulfotransferase	hsa:10090	GO:0000139 \\ GO:0016021 \\ GO:0008146 \\ GO:0005975 \\ GO:0030204 \\ GO:0030208 \\ GO:0030203 \\ GO:0006477 \\ GO:0044281 \\	carbohydrate metabolic process (GO:0005975);chondroitin sulfate metabolic process (GO:0030204);dermatan sulfate biosynthetic process (GO:0030208);glycosaminoglycan metabolic process (GO:0030203);protein sulfation (GO:0006477);small molecule metabolic process (GO:0044281);	sulfotransferase activity (GO:0008146);	Golgi membrane (GO:0000139);integral component of membrane (GO:0016021);	Complete proteome;Glycoprotein;Golgi apparatus;Membrane;Polymorphism;Reference proteome;Signal-anchor;Transferase;Transmembrane;Transmembrane helix.;		-0.164213	4.41657	0.84504	1	2014	845	1429.5	UST
Locus_100893_Transcript_1/1_Confidence_1.000_Length_397	397	Locus_100893_Transcript_1/1_Confidence_1.000_Length_397	397	Locus_100893_Transcript_1/1_Confidence_1.000_Length_397	397	Q6UUV9	79.412	1.28e-10	CRTC1_HUMAN	CREB-regulated transcription coactivator 1	hsa:23373	GO:0005737 \\ GO:0030425 \\ GO:0043025 \\ GO:0005654 \\ GO:0005634 \\ GO:0005886 \\ GO:0045202 \\ GO:0008140 \\ GO:0043153 \\ GO:0060081 \\ GO:0007613 \\ GO:0032793 \\ GO:1900006 \\ GO:1900273 \\ GO:0045944 \\ GO:0051289 \\ GO:0048511 \\ GO:0006351 \\ GO:0016032 \\	entrainment of circadian clock by photoperiod (GO:0043153);membrane hyperpolarization (GO:0060081);memory (GO:0007613);positive regulation of CREB transcription factor activity (GO:0032793);positive regulation of dendrite development (GO:1900006);positive regulation of long-term synaptic potentiation (GO:1900273);positive regulation of transcription from RNA polymerase II promoter (GO:0045944);pr…	cAMP response element binding protein binding (GO:0008140);	cytoplasm (GO:0005737);dendrite (GO:0030425);neuronal cell body (GO:0043025);nucleoplasm (GO:0005654);nucleus (GO:0005634);plasma membrane (GO:0005886);synapse (GO:0045202);	Activator;Alternative splicing;Biological rhythms;Chromosomal rearrangement;Complete proteome;Cytoplasm;Host-virus interaction;Nucleus;Phosphoprotein;Polymorphism;Reference proteome;Transcription;Transcription regulation.;		-0.299735	0.666174	0.739085	1	141	65	103	CRTC1
Locus_100898_Transcript_1/1_Confidence_1.000_Length_474	474	No_sig_nr_hit	No_sig_nr_hit	No_sig_nr_hit	No_sig_nr_hit	No_Uniprotmatch	No_%_identity	No_evalue	No_ID	No_Description	No_KEGG	No_GO	No_GOCC	No_GOBP	No_GOMF	No_keywords		-0.616622	-0.955836	0.531276	1	40	23	31.5	No
Locus_100899_Transcript_1/1_Confidence_1.000_Length_288	288	Locus_100899_Transcript_1/1_Confidence_1.000_Length_288	288	Locus_100899_Transcript_1/1_Confidence_1.000_Length_288	288	G2YXE3	37.079	1.71e-08	G2YXE3_BOTF4	Uncharacterized protein {ECO:0000313|EMBL:CCD56114.1}	No_KEGG	GO:0016032 \\	viral process (GO:0016032);	No_GOMF	No_GOCC	Coiled coil {ECO:0000256|SAM:Coils};Complete proteome {ECO:0000313|Proteomes:UP000008177};Reference proteome {ECO:0000313|Proteomes:UP000008177}.;		0.50511	-0.0208757	0.604439	1	110	29	69.5	G2YXE3
Locus_1009_Transcript_2/7_Confidence_0.562_Length_2240	2240	Locus_1009_Transcript_2/7_Confidence_0.562_Length_2240	2240	Locus_1009_Transcript_2/7_Confidence_0.562_Length_2240	2240	P09102	94.664	0	PDIA1_CHICK	Protein disulfide-isomerase	No_KEGG	GO:0005783 \\ GO:0005788 \\ GO:0005886 \\ GO:0003756 \\ GO:0045454 \\ GO:0019511 \\ GO:0006457 \\ GO:1902175 \\ GO:0034976 \\	cell redox homeostasis (GO:0045454);peptidyl-proline hydroxylation (GO:0019511);protein folding (GO:0006457);regulation of oxidative stress-induced intrinsic apoptotic signaling pathway (GO:1902175);response to endoplasmic reticulum stress (GO:0034976);	protein disulfide isomerase activity (GO:0003756);	endoplasmic reticulum (GO:0005783);endoplasmic reticulum lumen (GO:0005788);plasma membrane (GO:0005886);	Cell membrane;Chaperone;Complete proteome;Direct protein sequencing;Disulfide bond;Endoplasmic reticulum;Isomerase;Membrane;Redox-active center;Reference proteome;Repeat;Signal.;		1.01959	4.90578	0.226773	1	4007	740	2373.5	PDIA1
Locus_1009_Transcript_3/7_Confidence_0.562_Length_2455	2455	Locus_1009_Transcript_3/7_Confidence_0.562_Length_2455	2455	Locus_1009_Transcript_3/7_Confidence_0.562_Length_2455	2455	P09102	96.875	2.45e-124	PDIA1_CHICK	Protein disulfide-isomerase	No_KEGG	GO:0005783 \\ GO:0005788 \\ GO:0005886 \\ GO:0003756 \\ GO:0045454 \\ GO:0019511 \\ GO:0006457 \\ GO:1902175 \\ GO:0034976 \\	cell redox homeostasis (GO:0045454);peptidyl-proline hydroxylation (GO:0019511);protein folding (GO:0006457);regulation of oxidative stress-induced intrinsic apoptotic signaling pathway (GO:1902175);response to endoplasmic reticulum stress (GO:0034976);	protein disulfide isomerase activity (GO:0003756);	endoplasmic reticulum (GO:0005783);endoplasmic reticulum lumen (GO:0005788);plasma membrane (GO:0005886);	Cell membrane;Chaperone;Complete proteome;Direct protein sequencing;Disulfide bond;Endoplasmic reticulum;Isomerase;Membrane;Redox-active center;Reference proteome;Repeat;Signal.;		0.986508	4.96679	0.241858	1	4149	784	2466.5	PDIA1
Locus_1009_Transcript_4/7_Confidence_0.375_Length_1036	1036	No_sig_nr_hit	No_sig_nr_hit	No_sig_nr_hit	No_sig_nr_hit	No_Uniprotmatch	No_%_identity	No_evalue	No_ID	No_Description	No_KEGG	No_GO	No_GOCC	No_GOBP	No_GOMF	No_keywords		0.896474	3.78507	0.287992	1	1785	359	1072	No
Locus_1009_Transcript_5/7_Confidence_0.250_Length_1231	1231	No_sig_nr_hit	No_sig_nr_hit	No_sig_nr_hit	No_sig_nr_hit	No_Uniprotmatch	No_%_identity	No_evalue	No_ID	No_Description	No_KEGG	No_GO	No_GOCC	No_GOBP	No_GOMF	No_keywords		0.652395	3.52258	0.439513	1	1398	333	865.5	No
Locus_1009_Transcript_6/7_Confidence_0.250_Length_1756	1756	Locus_1009_Transcript_6/7_Confidence_0.250_Length_1756	1756	Locus_1009_Transcript_6/7_Confidence_0.250_Length_1756	1756	P09102	92.739	2.46e-165	PDIA1_CHICK	Protein disulfide-isomerase	No_KEGG	GO:0005783 \\ GO:0005788 \\ GO:0005886 \\ GO:0003756 \\ GO:0045454 \\ GO:0019511 \\ GO:0006457 \\ GO:1902175 \\ GO:0034976 \\	cell redox homeostasis (GO:0045454);peptidyl-proline hydroxylation (GO:0019511);protein folding (GO:0006457);regulation of oxidative stress-induced intrinsic apoptotic signaling pathway (GO:1902175);response to endoplasmic reticulum stress (GO:0034976);	protein disulfide isomerase activity (GO:0003756);	endoplasmic reticulum (GO:0005783);endoplasmic reticulum lumen (GO:0005788);plasma membrane (GO:0005886);	Cell membrane;Chaperone;Complete proteome;Direct protein sequencing;Disulfide bond;Endoplasmic reticulum;Isomerase;Membrane;Redox-active center;Reference proteome;Repeat;Signal.;		1.21802	3.44347	0.15306	1	1510	243	876.5	PDIA1
Locus_1009_Transcript_7/7_Confidence_0.562_Length_2216	2216	Locus_1009_Transcript_7/7_Confidence_0.562_Length_2216	2216	Locus_1009_Transcript_7/7_Confidence_0.562_Length_2216	2216	P09102	94.575	0	PDIA1_CHICK	Protein disulfide-isomerase	No_KEGG	GO:0005783 \\ GO:0005788 \\ GO:0005886 \\ GO:0003756 \\ GO:0045454 \\ GO:0019511 \\ GO:0006457 \\ GO:1902175 \\ GO:0034976 \\	cell redox homeostasis (GO:0045454);peptidyl-proline hydroxylation (GO:0019511);protein folding (GO:0006457);regulation of oxidative stress-induced intrinsic apoptotic signaling pathway (GO:1902175);response to endoplasmic reticulum stress (GO:0034976);	protein disulfide isomerase activity (GO:0003756);	endoplasmic reticulum (GO:0005783);endoplasmic reticulum lumen (GO:0005788);plasma membrane (GO:0005886);	Cell membrane;Chaperone;Complete proteome;Direct protein sequencing;Disulfide bond;Endoplasmic reticulum;Isomerase;Membrane;Redox-active center;Reference proteome;Repeat;Signal.;		1.02523	4.98899	0.224182	1	4251	782	2516.5	PDIA1
Locus_100901_Transcript_1/1_Confidence_1.000_Length_269	269	Locus_100901_Transcript_1/1_Confidence_1.000_Length_269	269	Locus_100901_Transcript_1/1_Confidence_1.000_Length_269	269	P51673	87.952	2.86e-49	RABP2_RAT	Cellular retinoic acid-binding protein 2	rno:29563	GO:0005737 \\ GO:0005829 \\ GO:0005783 \\ GO:0005634 \\ GO:0008289 \\ GO:0016918 \\ GO:0001972 \\ GO:0019841 \\ GO:0005215 \\ GO:0006869 \\ GO:0048385 \\ GO:0002138 \\ GO:0042573 \\	lipid transport (GO:0006869);regulation of retinoic acid receptor signaling pathway (GO:0048385);retinoic acid biosynthetic process (GO:0002138);retinoic acid metabolic process (GO:0042573);	lipid binding (GO:0008289);retinal binding (GO:0016918);retinoic acid binding (GO:0001972);retinol binding (GO:0019841);transporter activity (GO:0005215);	cytoplasm (GO:0005737);cytosol (GO:0005829);endoplasmic reticulum (GO:0005783);nucleus (GO:0005634);	Complete proteome;Cytoplasm;Endoplasmic reticulum;Isopeptide bond;Nucleus;Reference proteome;Retinol-binding;Transport;Ubl conjugation;Vitamin A.;		0.151781	-0.138688	0.90241	1	92	31	61.5	RABP2
Locus_100909_Transcript_1/1_Confidence_1.000_Length_361	361	No_sig_nr_hit	No_sig_nr_hit	No_sig_nr_hit	No_sig_nr_hit	No_Uniprotmatch	No_%_identity	No_evalue	No_ID	No_Description	No_KEGG	No_GO	No_GOCC	No_GOBP	No_GOMF	No_keywords		-0.0633858	-1.00852	1	1	46	18	32	No
Locus_10091_Transcript_1/1_Confidence_1.000_Length_2386	2386	Locus_10091_Transcript_1/1_Confidence_1.000_Length_2386	2386	Locus_10091_Transcript_1/1_Confidence_1.000_Length_2386	2386	A0A093BM48	67.647	9.86e-11	A0A093BM48_CHAPE	Zinc finger CCCH domain-containing protein 11A {ECO:0000313|EMBL:KFU85683.1}	No_KEGG	GO:0046872 \\	No_GOBP	metal ion binding (GO:0046872);	No_GOCC	Coiled coil {ECO:0000256|SAM:Coils};Complete proteome {ECO:0000313|Proteomes:UP000031515};Metal-binding {ECO:0000256|SAAS:SAAS00522393};Reference proteome {ECO:0000313|Proteomes:UP000031515}.;		-0.567469	2.71053	0.502281	1	528	293	410.5	A0A093BM48
Locus_100911_Transcript_1/1_Confidence_1.000_Length_531	531	Locus_100911_Transcript_1/1_Confidence_1.000_Length_531	531	Locus_100911_Transcript_1/1_Confidence_1.000_Length_531	531	A0A078A2G4	76.596	3.47e-25	A0A078A2G4_STYLE	Uncharacterized protein {ECO:0000313|EMBL:CDW75723.1}	No_KEGG	No_GOcodes	No_GOBP	No_GOMF	No_GOCC	Complete proteome {ECO:0000313|Proteomes:UP000039865};Reference proteome {ECO:0000313|Proteomes:UP000039865}.;		-0.504579	3.69676	0.548165	1	1073	570	821.5	A0A078A2G4
Locus_100917_Transcript_1/1_Confidence_1.000_Length_211	211	No_sig_nr_hit	No_sig_nr_hit	No_sig_nr_hit	No_sig_nr_hit	No_Uniprotmatch	No_%_identity	No_evalue	No_ID	No_Description	No_KEGG	No_GO	No_GOCC	No_GOBP	No_GOMF	No_keywords		0.0813039	-0.591648	0.967103	1	65	23	44	No
Locus_10092_Transcript_1/3_Confidence_0.667_Length_2358	2358	Locus_10092_Transcript_1/3_Confidence_0.667_Length_2358	2358	Locus_10092_Transcript_1/3_Confidence_0.667_Length_2358	2358	Q99689	59.806	2.39e-111	FEZ1_HUMAN	Fasciculation and elongation protein zeta-1	hsa:9638	GO:0030424 \\ GO:0005813 \\ GO:0005737 \\ GO:0030425 \\ GO:0005794 \\ GO:0005874 \\ GO:0015630 \\ GO:0005739 \\ GO:0005886 \\ GO:0007411 \\ GO:0007155 \\ GO:0071363 \\ GO:0051654 \\ GO:1902902 \\ GO:0007399 \\ GO:0010976 \\ GO:0006810 \\	axon guidance (GO:0007411);cell adhesion (GO:0007155);cellular response to growth factor stimulus (GO:0071363);establishment of mitochondrion localization (GO:0051654);negative regulation of autophagosome assembly (GO:1902902);nervous system development (GO:0007399);positive regulation of neuron projection development (GO:0010976);transport (GO:0006810);	No_GOMF	axon (GO:0030424);centrosome (GO:0005813);cytoplasm (GO:0005737);dendrite (GO:0030425);Golgi apparatus (GO:0005794);microtubule (GO:0005874);microtubule cytoskeleton (GO:0015630);mitochondrion (GO:0005739);plasma membrane (GO:0005886);	Alternative splicing;Cell membrane;Coiled coil;Complete proteome;Cytoplasm;Cytoskeleton;Disulfide bond;Membrane;Microtubule;Phosphoprotein;Polymorphism;Reference proteome;Transport;Ubl conjugation.;		0.211414	8.80218	0.799718	1	47940	15503	31721.5	FEZ1
Locus_10092_Transcript_2/3_Confidence_0.667_Length_2237	2237	Locus_10092_Transcript_2/3_Confidence_0.667_Length_2237	2237	Locus_10092_Transcript_2/3_Confidence_0.667_Length_2237	2237	P97577	47.703	1.1e-42	FEZ1_RAT	Fasciculation and elongation protein zeta-1	rno:81730	GO:0030424 \\ GO:0042995 \\ GO:0005813 \\ GO:0005737 \\ GO:0030425 \\ GO:0005794 \\ GO:0005874 \\ GO:0005886 \\ GO:0005080 \\ GO:0047485 \\ GO:0007411 \\ GO:0071363 \\ GO:0051654 \\ GO:1902902 \\ GO:0045666 \\ GO:0010976 \\ GO:0006810 \\	axon guidance (GO:0007411);cellular response to growth factor stimulus (GO:0071363);establishment of mitochondrion localization (GO:0051654);negative regulation of autophagosome assembly (GO:1902902);positive regulation of neuron differentiation (GO:0045666);positive regulation of neuron projection development (GO:0010976);transport (GO:0006810);	protein kinase C binding (GO:0005080);protein N-terminus binding (GO:0047485);	axon (GO:0030424);cell projection (GO:0042995);centrosome (GO:0005813);cytoplasm (GO:0005737);dendrite (GO:0030425);Golgi apparatus (GO:0005794);microtubule (GO:0005874);plasma membrane (GO:0005886);	Cell membrane;Coiled coil;Complete proteome;Cytoplasm;Cytoskeleton;Membrane;Microtubule;Phosphoprotein;Reference proteome;Transport;Ubl conjugation.;		0.317176	7.08561	0.703809	1	15077	4531	9804	FEZ1
Locus_10093_Transcript_2/6_Confidence_0.667_Length_3094	3094	Locus_10093_Transcript_2/6_Confidence_0.667_Length_3094	3094	Locus_10093_Transcript_2/6_Confidence_0.667_Length_3094	3094	P13913	91.724	0	ARY1_CHICK	Arylamine N-acetyltransferase, pineal gland isozyme NAT-10	gga:396283	GO:0004060 \\	No_GOBP	arylamine N-acetyltransferase activity (GO:0004060);	No_GOCC	Acyltransferase;Complete proteome;Reference proteome;Transferase.;		1.00378	4.29075	0.234869	1	2603	486	1544.5	ARY1
Locus_10093_Transcript_3/6_Confidence_0.333_Length_477	477	No_sig_nr_hit	No_sig_nr_hit	No_sig_nr_hit	No_sig_nr_hit	No_Uniprotmatch	No_%_identity	No_evalue	No_ID	No_Description	No_KEGG	No_GO	No_GOCC	No_GOBP	No_GOMF	No_keywords		0.759012	0.717325	0.388882	1	199	44	121.5	No
Locus_100932_Transcript_1/1_Confidence_1.000_Length_404	404	Locus_100932_Transcript_1/1_Confidence_1.000_Length_404	404	Locus_100932_Transcript_1/1_Confidence_1.000_Length_404	404	Q14155	98.571	6.76e-16	ARHG7_HUMAN	Rho guanine nucleotide exchange factor 7	hsa:8874	GO:0005938 \\ GO:0005829 \\ GO:0005925 \\ GO:0030027 \\ GO:0043005 \\ GO:0043025 \\ GO:0005886 \\ GO:0043234 \\ GO:0001726 \\ GO:0000322 \\ GO:0005085 \\ GO:0019901 \\ GO:0005089 \\ GO:0097190 \\ GO:0007411 \\ GO:0048013 \\ GO:0007173 \\ GO:0048041 \\ GO:0007030 \\ GO:0002244 \\ GO:0030032 \\ GO:0042059 \\ GO:0048011 \\ GO:0043065 \\ GO:0010763 \\ GO:0060124 \\ GO:0043547 \\ GO:2000394 \\ GO:0032…	apoptotic signaling pathway (GO:0097190);axon guidance (GO:0007411);ephrin receptor signaling pathway (GO:0048013);epidermal growth factor receptor signaling pathway (GO:0007173);focal adhesion assembly (GO:0048041);Golgi organization (GO:0007030);hematopoietic progenitor cell differentiation (GO:0002244);lamellipodium assembly (GO:0030032);negative regulation of epidermal growth factor receptor …	guanyl-nucleotide exchange factor activity (GO:0005085);protein kinase binding (GO:0019901);Rho guanyl-nucleotide exchange factor activity (GO:0005089);	cell cortex (GO:0005938);cytosol (GO:0005829);focal adhesion (GO:0005925);lamellipodium (GO:0030027);neuron projection (GO:0043005);neuronal cell body (GO:0043025);plasma membrane (GO:0005886);protein complex (GO:0043234);ruffle (GO:0001726);storage vacuole (GO:0000322);	3D-structure;Acetylation;Alternative splicing;Cell junction;Cell projection;Complete proteome;Cytoplasm;Guanine-nucleotide releasing factor;Neurogenesis;Phosphoprotein;Polymorphism;Reference proteome;SH3 domain.;		0.00675072	0.708666	1	1	161	60	110.5	ARHG7
Locus_100934_Transcript_1/1_Confidence_1.000_Length_419	419	No_sig_nr_hit	No_sig_nr_hit	No_sig_nr_hit	No_sig_nr_hit	No_Uniprotmatch	No_%_identity	No_evalue	No_ID	No_Description	No_KEGG	No_GO	No_GOCC	No_GOBP	No_GOMF	No_keywords		-1.12822	-0.710131	0.216279	1	39	32	35.5	No
Locus_10094_Transcript_2/3_Confidence_0.571_Length_1959	1959	Locus_10094_Transcript_2/3_Confidence_0.571_Length_1959	1959	Locus_10094_Transcript_2/3_Confidence_0.571_Length_1959	1959	Q9NQG1	66.216	6.53e-28	MANBL_HUMAN	Protein MANBAL	hsa:63905	GO:0016021 \\	No_GOBP	No_GOMF	integral component of membrane (GO:0016021);	Complete proteome;Membrane;Reference proteome;Transmembrane;Transmembrane helix.;		0.104487	4.80877	0.901215	1	2903	1011	1957	MANBL
Locus_10094_Transcript_3/3_Confidence_0.714_Length_2080	2080	Locus_10094_Transcript_3/3_Confidence_0.714_Length_2080	2080	Locus_10094_Transcript_3/3_Confidence_0.714_Length_2080	2080	Q9NQG1	66.216	8.03e-28	MANBL_HUMAN	Protein MANBAL	hsa:63905	GO:0016021 \\	No_GOBP	No_GOMF	integral component of membrane (GO:0016021);	Complete proteome;Membrane;Reference proteome;Transmembrane;Transmembrane helix.;		0.081289	5.22306	0.923001	1	3840	1359	2599.5	MANBL
Locus_100952_Transcript_1/1_Confidence_1.000_Length_519	519	Locus_100952_Transcript_1/1_Confidence_1.000_Length_519	519	Locus_100952_Transcript_1/1_Confidence_1.000_Length_519	519	Q5TBA9	98.837	8.21e-112	FRY_HUMAN	Protein furry homolog	hsa:10129	GO:0005938 \\ GO:0005815 \\ GO:0030427 \\ GO:0000922 \\ GO:0004857 \\ GO:0090527 \\ GO:0000902 \\ GO:1904428 \\ GO:0031175 \\	actin filament reorganization (GO:0090527);cell morphogenesis (GO:0000902);negative regulation of tubulin deacetylation (GO:1904428);neuron projection development (GO:0031175);	enzyme inhibitor activity (GO:0004857);	cell cortex (GO:0005938);microtubule organizing center (GO:0005815);site of polarized growth (GO:0030427);spindle pole (GO:0000922);	Complete proteome;Cytoplasm;Cytoskeleton;Phosphoprotein;Polymorphism;Reference proteome.;		0.716395	-1.31795	0.528342	1	44	10	27	FRY
Locus_10096_Transcript_5/5_Confidence_0.600_Length_3438	3438	Locus_10096_Transcript_5/5_Confidence_0.600_Length_3438	3438	Locus_10096_Transcript_5/5_Confidence_0.600_Length_3438	3438	P09917	81.818	0	LOX5_HUMAN	Arachidonate 5-lipoxygenase	hsa:240	GO:0005829 \\ GO:0030425 \\ GO:0005615 \\ GO:0005635 \\ GO:0005641 \\ GO:0016363 \\ GO:0031965 \\ GO:0042383 \\ GO:0004051 \\ GO:0005506 \\ GO:0002526 \\ GO:0019369 \\ GO:0019370 \\ GO:0006691 \\ GO:0002540 \\ GO:2001300 \\ GO:0019372 \\ GO:0045907 \\ GO:0055093 \\ GO:0007584 \\ GO:0019233 \\ GO:0044281 \\	acute inflammatory response (GO:0002526);arachidonic acid metabolic process (GO:0019369);leukotriene biosynthetic process (GO:0019370);leukotriene metabolic process (GO:0006691);leukotriene production involved in inflammatory response (GO:0002540);lipoxin metabolic process (GO:2001300);lipoxygenase pathway (GO:0019372);positive regulation of vasoconstriction (GO:0045907);response to hyperoxia (GO…	arachidonate 5-lipoxygenase activity (GO:0004051);iron ion binding (GO:0005506);	cytosol (GO:0005829);dendrite (GO:0030425);extracellular space (GO:0005615);nuclear envelope (GO:0005635);nuclear envelope lumen (GO:0005641);nuclear matrix (GO:0016363);nuclear membrane (GO:0031965);sarcolemma (GO:0042383);	3D-structure;Alternative splicing;Calcium;Complete proteome;Cytoplasm;Dioxygenase;Direct protein sequencing;Iron;Leukotriene biosynthesis;Membrane;Metal-binding;Nucleus;Oxidoreductase;Phosphoprotein;Polymorphism;Reference proteome.;		-0.118441	0.38455	0.898542	1	123	50	86.5	LOX5
Locus_10099_Transcript_1/6_Confidence_0.688_Length_9034	9034	Locus_10099_Transcript_1/6_Confidence_0.688_Length_9034	9034	Locus_10099_Transcript_1/6_Confidence_0.688_Length_9034	9034	Q9JIL5	78.116	0	TULP4_MOUSE	Tubby-related protein 4	No_KEGG	GO:0005929 \\ GO:0005737 \\ GO:0035091 \\ GO:0035556 \\ GO:0061512 \\ GO:0016567 \\	intracellular signal transduction (GO:0035556);protein localization to cilium (GO:0061512);protein ubiquitination (GO:0016567);	phosphatidylinositol binding (GO:0035091);	cilium (GO:0005929);cytoplasm (GO:0005737);	Complete proteome;Cytoplasm;Reference proteome;Repeat;Ubl conjugation pathway;WD repeat.;		-0.355459	4.70523	0.671193	1	2290	1097	1693.5	TULP4
Locus_10099_Transcript_3/6_Confidence_0.688_Length_9413	9413	Locus_10099_Transcript_3/6_Confidence_0.688_Length_9413	9413	Locus_10099_Transcript_3/6_Confidence_0.688_Length_9413	9413	Q9JIL5	78.116	0	TULP4_MOUSE	Tubby-related protein 4	No_KEGG	GO:0005929 \\ GO:0005737 \\ GO:0035091 \\ GO:0035556 \\ GO:0061512 \\ GO:0016567 \\	intracellular signal transduction (GO:0035556);protein localization to cilium (GO:0061512);protein ubiquitination (GO:0016567);	phosphatidylinositol binding (GO:0035091);	cilium (GO:0005929);cytoplasm (GO:0005737);	Complete proteome;Cytoplasm;Reference proteome;Repeat;Ubl conjugation pathway;WD repeat.;		-0.429741	4.82262	0.607735	1	2413	1217	1815	TULP4
Locus_100994_Transcript_1/1_Confidence_1.000_Length_215	215	Locus_100994_Transcript_1/1_Confidence_1.000_Length_215	215	Locus_100994_Transcript_1/1_Confidence_1.000_Length_215	215	Q98ST7	91.549	6.29e-40	MOXD1_CHICK	DBH-like monooxygenase protein 1	gga:395333	GO:0005789 \\ GO:0016021 \\ GO:0005507 \\ GO:0016715 \\	No_GOBP	copper ion binding (GO:0005507);oxidoreductase activity, acting on paired donors, with incorporation or reduction of molecular oxygen, reduced ascorbate as one donor, and incorporation of one atom of oxygen (GO:0016715);	endoplasmic reticulum membrane (GO:0005789);integral component of membrane (GO:0016021);	Complete proteome;Copper;Disulfide bond;Endoplasmic reticulum;Glycoprotein;Membrane;Metal-binding;Monooxygenase;Oxidoreductase;Reference proteome;Signal;Transmembrane;Transmembrane helix.;		-0.735527	1.30432	0.399906	1	186	116	151	MOXD1
Locus_101_Transcript_10/10_Confidence_0.208_Length_2429	2429	Locus_101_Transcript_10/10_Confidence_0.208_Length_2429	2429	Locus_101_Transcript_10/10_Confidence_0.208_Length_2429	2429	Q96GR4	57.692	1.35e-47	ZDH12_HUMAN	Probable palmitoyltransferase ZDHHC12	hsa:84885	GO:0005783 \\ GO:0005794 \\ GO:0016021 \\ GO:0016409 \\ GO:0019706 \\ GO:0008270 \\ GO:0018345 \\	protein palmitoylation (GO:0018345);	palmitoyltransferase activity (GO:0016409);protein-cysteine S-palmitoyltransferase activity (GO:0019706);zinc ion binding (GO:0008270);	endoplasmic reticulum (GO:0005783);Golgi apparatus (GO:0005794);integral component of membrane (GO:0016021);	Acyltransferase;Alternative splicing;Complete proteome;Membrane;Metal-binding;Polymorphism;Reference proteome;Transferase;Transmembrane;Transmembrane helix;Zinc;Zinc-finger.;		-0.176028	0.489994	0.84302	1	130	55	92.5	ZDH12
Locus_101_Transcript_7/10_Confidence_0.375_Length_5186	5186	Locus_101_Transcript_7/10_Confidence_0.375_Length_5186	5186	Locus_101_Transcript_7/10_Confidence_0.375_Length_5186	5186	Q7Z7L7	89.687	0	ZER1_HUMAN	Protein zer-1 homolog	hsa:10444	GO:0031462 \\ GO:0004842 \\ GO:0016567 \\ GO:0051438 \\	protein ubiquitination (GO:0016567);regulation of ubiquitin-protein transferase activity (GO:0051438);	ubiquitin-protein transferase activity (GO:0004842);	Cul2-RING ubiquitin ligase complex (GO:0031462);	Acetylation;Complete proteome;Leucine-rich repeat;Polymorphism;Reference proteome;Repeat;Ubl conjugation pathway.;		0.322719	2.81023	0.703732	1	775	232	503.5	ZER1
Locus_101_Transcript_8/10_Confidence_0.292_Length_7796	7796	Locus_101_Transcript_8/10_Confidence_0.292_Length_7796	7796	Locus_101_Transcript_8/10_Confidence_0.292_Length_7796	7796	Q7Z7L7	89.687	0	ZER1_HUMAN	Protein zer-1 homolog	hsa:10444	GO:0031462 \\ GO:0004842 \\ GO:0016567 \\ GO:0051438 \\	protein ubiquitination (GO:0016567);regulation of ubiquitin-protein transferase activity (GO:0051438);	ubiquitin-protein transferase activity (GO:0004842);	Cul2-RING ubiquitin ligase complex (GO:0031462);	Acetylation;Complete proteome;Leucine-rich repeat;Polymorphism;Reference proteome;Repeat;Ubl conjugation pathway.;		-0.117311	5.94889	0.888397	1	5929	2408	4168.5	ZER1
Locus_101_Transcript_9/10_Confidence_0.292_Length_7773	7773	Locus_101_Transcript_9/10_Confidence_0.292_Length_7773	7773	Locus_101_Transcript_9/10_Confidence_0.292_Length_7773	7773	Q7Z7L7	89.687	0	ZER1_HUMAN	Protein zer-1 homolog	hsa:10444	GO:0031462 \\ GO:0004842 \\ GO:0016567 \\ GO:0051438 \\	protein ubiquitination (GO:0016567);regulation of ubiquitin-protein transferase activity (GO:0051438);	ubiquitin-protein transferase activity (GO:0004842);	Cul2-RING ubiquitin ligase complex (GO:0031462);	Acetylation;Complete proteome;Leucine-rich repeat;Polymorphism;Reference proteome;Repeat;Ubl conjugation pathway.;		-0.089549	5.95027	0.914765	1	5994	2388	4191	ZER1
Locus_1010_Transcript_1/3_Confidence_0.714_Length_5298	5298	Locus_1010_Transcript_1/3_Confidence_0.714_Length_5298	5298	Locus_1010_Transcript_1/3_Confidence_0.714_Length_5298	5298	D2H526	78.741	0	CDK12_AILME	Cyclin-dependent kinase 12	No_KEGG	GO:0002944 \\ GO:0019908 \\ GO:0016607 \\ GO:0005730 \\ GO:0005524 \\ GO:0004693 \\ GO:0008353 \\ GO:0006397 \\ GO:0070816 \\ GO:0046777 \\ GO:0043405 \\ GO:0008380 \\	mRNA processing (GO:0006397);phosphorylation of RNA polymerase II C-terminal domain (GO:0070816);protein autophosphorylation (GO:0046777);regulation of MAP kinase activity (GO:0043405);RNA splicing (GO:0008380);	ATP binding (GO:0005524);cyclin-dependent protein serine/threonine kinase activity (GO:0004693);RNA polymerase II carboxy-terminal domain kinase activity (GO:0008353);	cyclin K-CDK12 complex (GO:0002944);nuclear cyclin-dependent protein kinase holoenzyme complex (GO:0019908);nuclear speck (GO:0016607);nucleolus (GO:0005730);	ATP-binding;Complete proteome;Kinase;mRNA processing;mRNA splicing;Nucleotide-binding;Nucleus;Phosphoprotein;Reference proteome;Serine/threonine-protein kinase;Transferase.;		0.103315	3.69288	0.904325	1	1337	466	901.5	CDK12
Locus_1010_Transcript_2/3_Confidence_0.714_Length_5325	5325	Locus_1010_Transcript_2/3_Confidence_0.714_Length_5325	5325	Locus_1010_Transcript_2/3_Confidence_0.714_Length_5325	5325	D2H526	78.954	0	CDK12_AILME	Cyclin-dependent kinase 12	No_KEGG	GO:0002944 \\ GO:0019908 \\ GO:0016607 \\ GO:0005730 \\ GO:0005524 \\ GO:0004693 \\ GO:0008353 \\ GO:0006397 \\ GO:0070816 \\ GO:0046777 \\ GO:0043405 \\ GO:0008380 \\	mRNA processing (GO:0006397);phosphorylation of RNA polymerase II C-terminal domain (GO:0070816);protein autophosphorylation (GO:0046777);regulation of MAP kinase activity (GO:0043405);RNA splicing (GO:0008380);	ATP binding (GO:0005524);cyclin-dependent protein serine/threonine kinase activity (GO:0004693);RNA polymerase II carboxy-terminal domain kinase activity (GO:0008353);	cyclin K-CDK12 complex (GO:0002944);nuclear cyclin-dependent protein kinase holoenzyme complex (GO:0019908);nuclear speck (GO:0016607);nucleolus (GO:0005730);	ATP-binding;Complete proteome;Kinase;mRNA processing;mRNA splicing;Nucleotide-binding;Nucleus;Phosphoprotein;Reference proteome;Serine/threonine-protein kinase;Transferase.;		0.0591163	3.74807	0.944677	1	1369	492	930.5	CDK12
Locus_10100_Transcript_2/3_Confidence_0.714_Length_8395	8395	Locus_10100_Transcript_2/3_Confidence_0.714_Length_8395	8395	Locus_10100_Transcript_2/3_Confidence_0.714_Length_8395	8395	Q86X10	91.639	0	RLGPB_HUMAN	Ral GTPase-activating protein subunit beta	hsa:57148	GO:0005622 \\ GO:0005096 \\ GO:0046982 \\ GO:0090630 \\ GO:0061024 \\ GO:0032484 \\ GO:0060178 \\ GO:0051056 \\	activation of GTPase activity (GO:0090630);membrane organization (GO:0061024);Ral protein signal transduction (GO:0032484);regulation of exocyst localization (GO:0060178);regulation of small GTPase mediated signal transduction (GO:0051056);	GTPase activator activity (GO:0005096);protein heterodimerization activity (GO:0046982);	intracellular (GO:0005622);	Alternative splicing;Complete proteome;GTPase activation;Phosphoprotein;Reference proteome.;		-0.154647	6.56955	0.852979	1	8995	3749	6372	RLGPB
Locus_10101_Transcript_1/1_Confidence_1.000_Length_3142	3142	Locus_10101_Transcript_1/1_Confidence_1.000_Length_3142	3142	Locus_10101_Transcript_1/1_Confidence_1.000_Length_3142	3142	Q7YR76	62.908	0	MYCD_PIG	Myocardin	ssc:396571	GO:0005634 \\ GO:0001105 \\ GO:0055007 \\ GO:2000727 \\ GO:0045944 \\ GO:0035065 \\ GO:0006357 \\ GO:0051145 \\	cardiac muscle cell differentiation (GO:0055007);positive regulation of cardiac muscle cell differentiation (GO:2000727);positive regulation of transcription from RNA polymerase II promoter (GO:0045944);regulation of histone acetylation (GO:0035065);regulation of transcription from RNA polymerase II promoter (GO:0006357);smooth muscle cell differentiation (GO:0051145);	RNA polymerase II transcription coactivator activity (GO:0001105);	nucleus (GO:0005634);	Activator;Coiled coil;Complete proteome;Nucleus;Phosphoprotein;Reference proteome;Repeat;Transcription;Transcription regulation.;		0.0387301	0.118538	1	1	107	39	73	MYCD
Locus_101015_Transcript_1/1_Confidence_1.000_Length_254	254	Locus_101015_Transcript_1/1_Confidence_1.000_Length_254	254	Locus_101015_Transcript_1/1_Confidence_1.000_Length_254	254	Q14940	86.905	7.89e-41	SL9A5_HUMAN	Sodium/hydrogen exchanger 5	hsa:6553	GO:0016021 \\ GO:0005886 \\ GO:0015385 \\ GO:0006811 \\ GO:0006885 \\ GO:0035725 \\ GO:0055085 \\ GO:0006810 \\	ion transport (GO:0006811);regulation of pH (GO:0006885);sodium ion transmembrane transport (GO:0035725);transmembrane transport (GO:0055085);transport (GO:0006810);	sodium (GO:0015385);	integral component of membrane (GO:0016021);plasma membrane (GO:0005886);	Antiport;Complete proteome;Glycoprotein;Ion transport;Membrane;Phosphoprotein;Reference proteome;Sodium;Sodium transport;Transmembrane;Transmembrane helix;Transport.;		0.0108124	0.587665	1	1	148	55	101.5	SL9A5
Locus_10102_Transcript_1/1_Confidence_1.000_Length_2327	2327	No_sig_nr_hit	No_sig_nr_hit	No_sig_nr_hit	No_sig_nr_hit	No_Uniprotmatch	No_%_identity	No_evalue	No_ID	No_Description	No_KEGG	No_GO	No_GOCC	No_GOBP	No_GOMF	No_keywords		0.635431	2.13401	0.456897	1	527	127	327	No
Locus_101020_Transcript_1/1_Confidence_1.000_Length_226	226	No_sig_nr_hit	No_sig_nr_hit	No_sig_nr_hit	No_sig_nr_hit	No_Uniprotmatch	No_%_identity	No_evalue	No_ID	No_Description	No_KEGG	No_GO	No_GOCC	No_GOBP	No_GOMF	No_keywords		0.16731	-0.270976	0.892975	1	84	28	56	No
Locus_101022_Transcript_1/1_Confidence_1.000_Length_248	248	No_sig_nr_hit	No_sig_nr_hit	No_sig_nr_hit	No_sig_nr_hit	No_Uniprotmatch	No_%_identity	No_evalue	No_ID	No_Description	No_KEGG	No_GO	No_GOCC	No_GOBP	No_GOMF	No_keywords		-0.72564	-1.34668	0.457372	1	29	18	23.5	No
Locus_10103_Transcript_2/2_Confidence_0.750_Length_976	976	No_sig_nr_hit	No_sig_nr_hit	No_sig_nr_hit	No_sig_nr_hit	No_Uniprotmatch	No_%_identity	No_evalue	No_ID	No_Description	No_KEGG	No_GO	No_GOCC	No_GOBP	No_GOMF	No_keywords		0.0718918	1.59256	0.940455	1	306	109	207.5	No
Locus_101030_Transcript_1/1_Confidence_1.000_Length_236	236	No_sig_nr_hit	No_sig_nr_hit	No_sig_nr_hit	No_sig_nr_hit	No_Uniprotmatch	No_%_identity	No_evalue	No_ID	No_Description	No_KEGG	No_GO	No_GOCC	No_GOBP	No_GOMF	No_keywords		-0.732051	1.52484	0.392744	1	217	135	176	No
Locus_10104_Transcript_1/1_Confidence_1.000_Length_973	973	No_sig_nr_hit	No_sig_nr_hit	No_sig_nr_hit	No_sig_nr_hit	No_Uniprotmatch	No_%_identity	No_evalue	No_ID	No_Description	No_KEGG	No_GO	No_GOCC	No_GOBP	No_GOMF	No_keywords		0.406	0.677101	0.657397	1	177	50	113.5	No
Locus_101047_Transcript_1/1_Confidence_1.000_Length_566	566	Locus_101047_Transcript_1/1_Confidence_1.000_Length_566	566	Locus_101047_Transcript_1/1_Confidence_1.000_Length_566	566	A0JN27	80.556	1.09e-11	TF2H2_RAT	General transcription factor IIH subunit 2	rno:294693	GO:0000439 \\ GO:0005675 \\ GO:0008270 \\ GO:0006289 \\ GO:0006468 \\ GO:0006355 \\ GO:0006366 \\	nucleotide-excision repair (GO:0006289);protein phosphorylation (GO:0006468);regulation of transcription, DNA-templated (GO:0006355);transcription from RNA polymerase II promoter (GO:0006366);	zinc ion binding (GO:0008270);	core TFIIH complex (GO:0000439);holo TFIIH complex (GO:0005675);	Complete proteome;DNA damage;DNA repair;Metal-binding;Nucleus;Phosphoprotein;Reference proteome;Transcription;Transcription regulation;Zinc;Zinc-finger.;		1.2967	-0.681749	0.179148	1	79	12	45.5	TF2H2
Locus_101049_Transcript_1/1_Confidence_1.000_Length_266	266	No_sig_nr_hit	No_sig_nr_hit	No_sig_nr_hit	No_sig_nr_hit	No_Uniprotmatch	No_%_identity	No_evalue	No_ID	No_Description	No_KEGG	No_GO	No_GOCC	No_GOBP	No_GOMF	No_keywords		-0.752118	1.51683	0.385784	1	214	135	174.5	No
Locus_10105_Transcript_1/1_Confidence_1.000_Length_1478	1478	Locus_10105_Transcript_1/1_Confidence_1.000_Length_1478	1478	Locus_10105_Transcript_1/1_Confidence_1.000_Length_1478	1478	Q96RW7	77.004	0	HMCN1_HUMAN	Hemicentin-1	hsa:83872	GO:0005604 \\ GO:0005938 \\ GO:0030054 \\ GO:0070062 \\ GO:0005509 \\ GO:0050896 \\ GO:0007601 \\	response to stimulus (GO:0050896);visual perception (GO:0007601);	calcium ion binding (GO:0005509);	basement membrane (GO:0005604);cell cortex (GO:0005938);cell junction (GO:0030054);extracellular exosome (GO:0070062);	Age-related macular degeneration;Alternative splicing;Basement membrane;Calcium;Complete proteome;Disease mutation;Disulfide bond;EGF-like domain;Extracellular matrix;Glycoprotein;Immunoglobulin domain;Polymorphism;Reference proteome;Repeat;Secreted;Sensory transduction;Signal;Vision.;		-0.767899	-1.02593	0.449747	1	36	23	29.5	HMCN1
Locus_10106_Transcript_1/1_Confidence_1.000_Length_4457	4457	Locus_10106_Transcript_1/1_Confidence_1.000_Length_4457	4457	Locus_10106_Transcript_1/1_Confidence_1.000_Length_4457	4457	Q9TU53	61.452	0	CUBN_CANLF	Cubilin	cfa:403767	GO:0016324 \\ GO:0010008 \\ GO:0005765 \\ GO:0005509 \\ GO:0031419 \\ GO:0004872 \\ GO:0008203 \\ GO:0015031 \\ GO:0006898 \\	cholesterol metabolic process (GO:0008203);protein transport (GO:0015031);receptor-mediated endocytosis (GO:0006898);	calcium ion binding (GO:0005509);cobalamin binding (GO:0031419);receptor activity (GO:0004872);	apical plasma membrane (GO:0016324);endosome membrane (GO:0010008);lysosomal membrane (GO:0005765);	Calcium;Cholesterol metabolism;Cleavage on pair of basic residues;Cobalamin;Cobalt;Complete proteome;Direct protein sequencing;Disulfide bond;EGF-like domain;Endosome;Glycoprotein;Lipid metabolism;Lysosome;Membrane;Metal-binding;Phosphoprotein;Protein transport;Reference proteome;Repeat;Signal;Steroid metabolism;Sterol metabolism;Transport.;		-0.533105	0.0311509	0.573378	1	83	45	64	CUBN
Locus_101069_Transcript_1/1_Confidence_1.000_Length_334	334	No_sig_nr_hit	No_sig_nr_hit	No_sig_nr_hit	No_sig_nr_hit	No_Uniprotmatch	No_%_identity	No_evalue	No_ID	No_Description	No_KEGG	No_GO	No_GOCC	No_GOBP	No_GOMF	No_keywords		-0.158732	0.391763	0.88245	1	122	51	86.5	No
Locus_10107_Transcript_1/5_Confidence_0.500_Length_7325	7325	Locus_10107_Transcript_1/5_Confidence_0.500_Length_7325	7325	Locus_10107_Transcript_1/5_Confidence_0.500_Length_7325	7325	Q9EQG6	82.562	0	KDIS_RAT	Kinase D-interacting substrate of 220 kDa	rno:116478	GO:0005829 \\ GO:0016021 \\ GO:0005770 \\ GO:0043234 \\ GO:0030165 \\ GO:0019901 \\ GO:0019887 \\ GO:1990090 \\ GO:0016482 \\ GO:0038180 \\ GO:0010976 \\ GO:0045859 \\	cellular response to nerve growth factor stimulus (GO:1990090);cytoplasmic transport (GO:0016482);nerve growth factor signaling pathway (GO:0038180);positive regulation of neuron projection development (GO:0010976);regulation of protein kinase activity (GO:0045859);	PDZ domain binding (GO:0030165);protein kinase binding (GO:0019901);protein kinase regulator activity (GO:0019887);	cytosol (GO:0005829);integral component of membrane (GO:0016021);late endosome (GO:0005770);protein complex (GO:0043234);	Alternative splicing;ANK repeat;Complete proteome;Endosome;Membrane;Neurogenesis;Phosphoprotein;Reference proteome;Repeat;Transmembrane;Transmembrane helix.;		0.102347	6.25279	0.902568	1	7899	2755	5327	KDIS
Locus_10107_Transcript_2/5_Confidence_0.583_Length_7493	7493	Locus_10107_Transcript_2/5_Confidence_0.583_Length_7493	7493	Locus_10107_Transcript_2/5_Confidence_0.583_Length_7493	7493	Q9ULH0	85.434	0	KDIS_HUMAN	Kinase D-interacting substrate of 220 kDa	hsa:57498	GO:0005829 \\ GO:0016021 \\ GO:0005770 \\ GO:0016020 \\ GO:0043234 \\ GO:0030165 \\ GO:0019887 \\ GO:0000186 \\ GO:1990090 \\ GO:0016482 \\ GO:0048813 \\ GO:0001701 \\ GO:0038180 \\ GO:0048011 \\ GO:0010976 \\ GO:0045859 \\	activation of MAPKK activity (GO:0000186);cellular response to nerve growth factor stimulus (GO:1990090);cytoplasmic transport (GO:0016482);dendrite morphogenesis (GO:0048813);in utero embryonic development (GO:0001701);nerve growth factor signaling pathway (GO:0038180);neurotrophin TRK receptor signaling pathway (GO:0048011);positive regulation of neuron projection development (GO:0010976);regul…	PDZ domain binding (GO:0030165);protein kinase regulator activity (GO:0019887);	cytosol (GO:0005829);integral component of membrane (GO:0016021);late endosome (GO:0005770);membrane (GO:0016020);protein complex (GO:0043234);	Alternative splicing;ANK repeat;Complete proteome;Endosome;Membrane;Neurogenesis;Phosphoprotein;Polymorphism;Reference proteome;Repeat;Transmembrane;Transmembrane helix.;		0.0344104	6.22318	0.967387	1	7563	2765	5164	KDIS
Locus_10107_Transcript_3/5_Confidence_0.667_Length_7436	7436	Locus_10107_Transcript_3/5_Confidence_0.667_Length_7436	7436	Locus_10107_Transcript_3/5_Confidence_0.667_Length_7436	7436	Q9ULH0	84.719	0	KDIS_HUMAN	Kinase D-interacting substrate of 220 kDa	hsa:57498	GO:0005829 \\ GO:0016021 \\ GO:0005770 \\ GO:0016020 \\ GO:0043234 \\ GO:0030165 \\ GO:0019887 \\ GO:0000186 \\ GO:1990090 \\ GO:0016482 \\ GO:0048813 \\ GO:0001701 \\ GO:0038180 \\ GO:0048011 \\ GO:0010976 \\ GO:0045859 \\	activation of MAPKK activity (GO:0000186);cellular response to nerve growth factor stimulus (GO:1990090);cytoplasmic transport (GO:0016482);dendrite morphogenesis (GO:0048813);in utero embryonic development (GO:0001701);nerve growth factor signaling pathway (GO:0038180);neurotrophin TRK receptor signaling pathway (GO:0048011);positive regulation of neuron projection development (GO:0010976);regul…	PDZ domain binding (GO:0030165);protein kinase regulator activity (GO:0019887);	cytosol (GO:0005829);integral component of membrane (GO:0016021);late endosome (GO:0005770);membrane (GO:0016020);protein complex (GO:0043234);	Alternative splicing;ANK repeat;Complete proteome;Endosome;Membrane;Neurogenesis;Phosphoprotein;Polymorphism;Reference proteome;Repeat;Transmembrane;Transmembrane helix.;		-0.158878	6.26091	0.849073	1	7251	3031	5141	KDIS
Locus_10108_Transcript_1/5_Confidence_0.636_Length_1286	1286	Locus_10108_Transcript_1/5_Confidence_0.636_Length_1286	1286	Locus_10108_Transcript_1/5_Confidence_0.636_Length_1286	1286	A0A093EQR5	35.542	4.1e-12	A0A093EQR5_TAUER	Uncharacterized protein {ECO:0000313|EMBL:KFV16886.1}	No_KEGG	GO:0003723 \\ GO:0003964 \\	No_GOBP	RNA binding (GO:0003723);RNA-directed DNA polymerase activity (GO:0003964);	No_GOCC	Complete proteome {ECO:0000313|Proteomes:UP000053661}.;		0.202646	0.667385	0.818145	1	166	54	110	A0A093EQR5
Locus_10108_Transcript_3/5_Confidence_0.364_Length_838	838	Locus_10108_Transcript_3/5_Confidence_0.364_Length_838	838	Locus_10108_Transcript_3/5_Confidence_0.364_Length_838	838	A8CAG3	75	6.79e-07	RL17_PHLPP	60S ribosomal protein L17	No_KEGG	GO:0015934 \\ GO:0003735 \\ GO:0006412 \\	translation (GO:0006412);	structural constituent of ribosome (GO:0003735);	large ribosomal subunit (GO:0015934);	Ribonucleoprotein;Ribosomal protein.;		-0.538717	-0.0362063	0.554699	1	79	43	61	RL17
Locus_10109_Transcript_1/3_Confidence_0.667_Length_1018	1018	Locus_10109_Transcript_1/3_Confidence_0.667_Length_1018	1018	Locus_10109_Transcript_1/3_Confidence_0.667_Length_1018	1018	No_Uniprotmatch	No_%_identity	No_evalue	No_ID	No_Description	No_KEGG	No_GO	No_GOCC	No_GOBP	No_GOMF	No_keywords		0.445544	3.56945	0.596274	1	1364	375	869.5	No
Locus_10109_Transcript_2/3_Confidence_0.667_Length_970	970	Locus_10109_Transcript_2/3_Confidence_0.667_Length_970	970	Locus_10109_Transcript_2/3_Confidence_0.667_Length_970	970	Q99N94	76.786	1.11e-22	RM09_MOUSE	39S ribosomal protein L9, mitochondrial	mmu:78523	GO:0005739 \\ GO:0005840 \\ GO:0044822 \\ GO:0003735 \\ GO:0006412 \\	translation (GO:0006412);	poly(A) RNA binding (GO:0044822);structural constituent of ribosome (GO:0003735);	mitochondrion (GO:0005739);ribosome (GO:0005840);	Complete proteome;Mitochondrion;Reference proteome;Ribonucleoprotein;Ribosomal protein;Transit peptide.;		0.840801	3.97765	0.319107	1	2014	421	1217.5	RM09
Locus_10109_Transcript_3/3_Confidence_0.667_Length_1010	1010	Locus_10109_Transcript_3/3_Confidence_0.667_Length_1010	1010	Locus_10109_Transcript_3/3_Confidence_0.667_Length_1010	1010	Q99N94	76.786	1.24e-22	RM09_MOUSE	39S ribosomal protein L9, mitochondrial	mmu:78523	GO:0005739 \\ GO:0005840 \\ GO:0044822 \\ GO:0003735 \\ GO:0006412 \\	translation (GO:0006412);	poly(A) RNA binding (GO:0044822);structural constituent of ribosome (GO:0003735);	mitochondrion (GO:0005739);ribosome (GO:0005840);	Complete proteome;Mitochondrion;Reference proteome;Ribonucleoprotein;Ribosomal protein;Transit peptide.;		0.469371	3.76988	0.577107	1	1579	427	1003	RM09
Locus_101097_Transcript_1/1_Confidence_1.000_Length_238	238	No_sig_nr_hit	No_sig_nr_hit	No_sig_nr_hit	No_sig_nr_hit	No_Uniprotmatch	No_%_identity	No_evalue	No_ID	No_Description	No_KEGG	No_GO	No_GOCC	No_GOBP	No_GOMF	No_keywords		-0.388618	-0.673522	0.695779	1	53	26	39.5	No
Locus_1011_Transcript_2/6_Confidence_0.643_Length_2398	2398	Locus_1011_Transcript_2/6_Confidence_0.643_Length_2398	2398	Locus_1011_Transcript_2/6_Confidence_0.643_Length_2398	2398	Q9JJN0	49.217	2.73e-153	POLH_MOUSE	DNA polymerase eta	mmu:80905	GO:0005737 \\ GO:0005654 \\ GO:0003684 \\ GO:0003887 \\ GO:0046872 \\ GO:0071494 \\ GO:0006260 \\ GO:0000731 \\ GO:0006301 \\ GO:0006290 \\ GO:0010225 \\	cellular response to UV-C (GO:0071494);DNA replication (GO:0006260);DNA synthesis involved in DNA repair (GO:0000731);postreplication repair (GO:0006301);pyrimidine dimer repair (GO:0006290);response to UV-C (GO:0010225);	damaged DNA binding (GO:0003684);DNA-directed DNA polymerase activity (GO:0003887);metal ion binding (GO:0046872);	cytoplasm (GO:0005737);nucleoplasm (GO:0005654);	Complete proteome;DNA damage;DNA repair;DNA replication;DNA synthesis;DNA-binding;DNA-directed DNA polymerase;Isopeptide bond;Magnesium;Metal-binding;Mutator protein;Nucleotidyltransferase;Nucleus;Reference proteome;Schiff base;Transferase;Ubl conjugation.;		-0.0931227	1.79179	0.922436	1	333	133	233	POLH
Locus_1011_Transcript_3/6_Confidence_0.643_Length_2318	2318	Locus_1011_Transcript_3/6_Confidence_0.643_Length_2318	2318	Locus_1011_Transcript_3/6_Confidence_0.643_Length_2318	2318	Q9Y253	61.155	0	POLH_HUMAN	DNA polymerase eta	No_KEGG	GO:0005737 \\ GO:0005654 \\ GO:0003684 \\ GO:0003887 \\ GO:0046872 \\ GO:0071494 \\ GO:0006281 \\ GO:0006260 \\ GO:0000731 \\ GO:0070987 \\ GO:0006290 \\ GO:0006282 \\ GO:0010225 \\ GO:0019985 \\	cellular response to UV-C (GO:0071494);DNA repair (GO:0006281);DNA replication (GO:0006260);DNA synthesis involved in DNA repair (GO:0000731);error-free translesion synthesis (GO:0070987);pyrimidine dimer repair (GO:0006290);regulation of DNA repair (GO:0006282);response to UV-C (GO:0010225);translesion synthesis (GO:0019985);	damaged DNA binding (GO:0003684);DNA-directed DNA polymerase activity (GO:0003887);metal ion binding (GO:0046872);	cytoplasm (GO:0005737);nucleoplasm (GO:0005654);	3D-structure;Alternative splicing;Complete proteome;Direct protein sequencing;Disease mutation;DNA damage;DNA repair;DNA replication;DNA synthesis;DNA-binding;DNA-directed DNA polymerase;Isopeptide bond;Magnesium;Metal-binding;Mutator protein;Nucleotidyltransferase;Nucleus;Polymorphism;Reference proteome;Schiff base;Transferase;Ubl conjugation;Xeroderma pigmentosum.;		0.287532	1.88303	0.741179	1	401	123	262	POLH
Locus_1011_Transcript_4/6_Confidence_0.500_Length_1883	1883	Locus_1011_Transcript_4/6_Confidence_0.500_Length_1883	1883	Locus_1011_Transcript_4/6_Confidence_0.500_Length_1883	1883	Q9JJN0	49.19	6.54e-118	POLH_MOUSE	DNA polymerase eta	mmu:80905	GO:0005737 \\ GO:0005654 \\ GO:0003684 \\ GO:0003887 \\ GO:0046872 \\ GO:0071494 \\ GO:0006260 \\ GO:0000731 \\ GO:0006301 \\ GO:0006290 \\ GO:0010225 \\	cellular response to UV-C (GO:0071494);DNA replication (GO:0006260);DNA synthesis involved in DNA repair (GO:0000731);postreplication repair (GO:0006301);pyrimidine dimer repair (GO:0006290);response to UV-C (GO:0010225);	damaged DNA binding (GO:0003684);DNA-directed DNA polymerase activity (GO:0003887);metal ion binding (GO:0046872);	cytoplasm (GO:0005737);nucleoplasm (GO:0005654);	Complete proteome;DNA damage;DNA repair;DNA replication;DNA synthesis;DNA-binding;DNA-directed DNA polymerase;Isopeptide bond;Magnesium;Metal-binding;Mutator protein;Nucleotidyltransferase;Nucleus;Reference proteome;Schiff base;Transferase;Ubl conjugation.;		-0.228482	1.75727	0.796988	1	310	136	223	POLH
Locus_1011_Transcript_5/6_Confidence_0.429_Length_1810	1810	Locus_1011_Transcript_5/6_Confidence_0.429_Length_1810	1810	Locus_1011_Transcript_5/6_Confidence_0.429_Length_1810	1810	Q9JJN0	43.094	6.88e-56	POLH_MOUSE	DNA polymerase eta	mmu:80905	GO:0005737 \\ GO:0005654 \\ GO:0003684 \\ GO:0003887 \\ GO:0046872 \\ GO:0071494 \\ GO:0006260 \\ GO:0000731 \\ GO:0006301 \\ GO:0006290 \\ GO:0010225 \\	cellular response to UV-C (GO:0071494);DNA replication (GO:0006260);DNA synthesis involved in DNA repair (GO:0000731);postreplication repair (GO:0006301);pyrimidine dimer repair (GO:0006290);response to UV-C (GO:0010225);	damaged DNA binding (GO:0003684);DNA-directed DNA polymerase activity (GO:0003887);metal ion binding (GO:0046872);	cytoplasm (GO:0005737);nucleoplasm (GO:0005654);	Complete proteome;DNA damage;DNA repair;DNA replication;DNA synthesis;DNA-binding;DNA-directed DNA polymerase;Isopeptide bond;Magnesium;Metal-binding;Mutator protein;Nucleotidyltransferase;Nucleus;Reference proteome;Schiff base;Transferase;Ubl conjugation.;		-0.397822	1.80951	0.647719	1	302	149	225.5	POLH
Locus_10110_Transcript_2/3_Confidence_0.400_Length_2380	2380	Locus_10110_Transcript_2/3_Confidence_0.400_Length_2380	2380	Locus_10110_Transcript_2/3_Confidence_0.400_Length_2380	2380	Q9NYI0	48.033	0	PSD3_HUMAN	PH and SEC7 domain-containing protein 3	hsa:23362	GO:0030054 \\ GO:0014069 \\ GO:0045211 \\ GO:0005086 \\ GO:0032012 \\	regulation of ARF protein signal transduction (GO:0032012);	ARF guanyl-nucleotide exchange factor activity (GO:0005086);	cell junction (GO:0030054);postsynaptic density (GO:0014069);postsynaptic membrane (GO:0045211);	Alternative splicing;Cell junction;Cell membrane;Coiled coil;Complete proteome;Guanine-nucleotide releasing factor;Membrane;Phosphoprotein;Polymorphism;Postsynaptic cell membrane;Reference proteome;Synapse.;		0.354727	0.187493	0.709837	1	123	36	79.5	PSD3
Locus_10110_Transcript_3/3_Confidence_0.600_Length_12630	12630	Locus_10110_Transcript_3/3_Confidence_0.600_Length_12630	12630	Locus_10110_Transcript_3/3_Confidence_0.600_Length_12630	12630	Q9NYI0	59.679	0	PSD3_HUMAN	PH and SEC7 domain-containing protein 3	hsa:23362	GO:0030054 \\ GO:0014069 \\ GO:0045211 \\ GO:0005086 \\ GO:0032012 \\	regulation of ARF protein signal transduction (GO:0032012);	ARF guanyl-nucleotide exchange factor activity (GO:0005086);	cell junction (GO:0030054);postsynaptic density (GO:0014069);postsynaptic membrane (GO:0045211);	Alternative splicing;Cell junction;Cell membrane;Coiled coil;Complete proteome;Guanine-nucleotide releasing factor;Membrane;Phosphoprotein;Polymorphism;Postsynaptic cell membrane;Reference proteome;Synapse.;		0.133736	8.95423	0.872472	1	51938	17725	34831.5	PSD3
Locus_101110_Transcript_1/1_Confidence_1.000_Length_493	493	No_sig_nr_hit	No_sig_nr_hit	No_sig_nr_hit	No_sig_nr_hit	No_Uniprotmatch	No_%_identity	No_evalue	No_ID	No_Description	No_KEGG	No_GO	No_GOCC	No_GOBP	No_GOMF	No_keywords		0.289361	-1.05053	0.819896	1	49	15	32	No
Locus_101116_Transcript_1/1_Confidence_1.000_Length_296	296	No_sig_nr_hit	No_sig_nr_hit	No_sig_nr_hit	No_sig_nr_hit	No_Uniprotmatch	No_%_identity	No_evalue	No_ID	No_Description	No_KEGG	No_GO	No_GOCC	No_GOBP	No_GOMF	No_keywords		-0.66218	-1.24244	0.491116	1	32	19	25.5	No
Locus_10113_Transcript_1/3_Confidence_0.333_Length_999	999	Locus_10113_Transcript_1/3_Confidence_0.333_Length_999	999	Locus_10113_Transcript_1/3_Confidence_0.333_Length_999	999	Q0P5L5	82.018	1.13e-140	SUMF1_BOVIN	Sulfatase-modifying factor 1	bta:536435	GO:0005788 \\ GO:0046872 \\ GO:0016491 \\	No_GOBP	metal ion binding (GO:0046872);oxidoreductase activity (GO:0016491);	endoplasmic reticulum lumen (GO:0005788);	Calcium;Complete proteome;Disulfide bond;Endoplasmic reticulum;Glycoprotein;Metal-binding;Oxidoreductase;Reference proteome;Signal.;		-0.0410892	1.32207	0.964238	1	244	94	169	SUMF1
Locus_10113_Transcript_2/3_Confidence_0.667_Length_1526	1526	Locus_10113_Transcript_2/3_Confidence_0.667_Length_1526	1526	Locus_10113_Transcript_2/3_Confidence_0.667_Length_1526	1526	Q8R0F3	84.477	6.55e-176	SUMF1_MOUSE	Sulfatase-modifying factor 1	mmu:58911	GO:0005783 \\ GO:0005788 \\ GO:0046872 \\ GO:0016491 \\ GO:0042803 \\	No_GOBP	metal ion binding (GO:0046872);oxidoreductase activity (GO:0016491);protein homodimerization activity (GO:0042803);	endoplasmic reticulum (GO:0005783);endoplasmic reticulum lumen (GO:0005788);	Calcium;Complete proteome;Disulfide bond;Endoplasmic reticulum;Glycoprotein;Metal-binding;Oxidoreductase;Reference proteome;Signal.;		-0.285335	3.09003	0.735093	1	767	350	558.5	SUMF1
Locus_10114_Transcript_1/1_Confidence_1.000_Length_1189	1189	Locus_10114_Transcript_1/1_Confidence_1.000_Length_1189	1189	Locus_10114_Transcript_1/1_Confidence_1.000_Length_1189	1189	Q9WUH4	71.53	5.5e-150	FHL1_RAT	Four and a half LIM domains protein 1	No_KEGG	GO:0005737 \\ GO:0008270 \\ GO:0030154 \\ GO:0007275 \\	cell differentiation (GO:0030154);multicellular organismal development (GO:0007275);	zinc ion binding (GO:0008270);	cytoplasm (GO:0005737);	Acetylation;Complete proteome;Cytoplasm;Developmental protein;Differentiation;Isopeptide bond;LIM domain;Metal-binding;Reference proteome;Repeat;Ubl conjugation;Zinc;Zinc-finger.;		0.85431	1.32528	0.330626	1	314	65	189.5	FHL1
Locus_101149_Transcript_1/1_Confidence_1.000_Length_439	439	No_sig_nr_hit	No_sig_nr_hit	No_sig_nr_hit	No_sig_nr_hit	No_Uniprotmatch	No_%_identity	No_evalue	No_ID	No_Description	No_KEGG	No_GO	No_GOCC	No_GOBP	No_GOMF	No_keywords		-0.383486	-0.903182	0.686752	1	45	22	33.5	No
Locus_10115_Transcript_1/5_Confidence_0.636_Length_7126	7126	Locus_10115_Transcript_1/5_Confidence_0.636_Length_7126	7126	Locus_10115_Transcript_1/5_Confidence_0.636_Length_7126	7126	P97260	75.867	0	SCAP_CRIGR	Sterol regulatory element-binding protein cleavage-activating protein	cge:100689048	GO:0005783 \\ GO:0005789 \\ GO:0012507 \\ GO:0000139 \\ GO:0016021 \\ GO:0016020 \\ GO:0015485 \\ GO:0008022 \\ GO:0090110 \\ GO:0008203 \\ GO:0072600 \\ GO:0032933 \\ GO:0035105 \\	cargo loading into COPII-coated vesicle (GO:0090110);cholesterol metabolic process (GO:0008203);establishment of protein localization to Golgi (GO:0072600);SREBP signaling pathway (GO:0032933);sterol regulatory element binding protein import into nucleus (GO:0035105);	cholesterol binding (GO:0015485);protein C-terminus binding (GO:0008022);	endoplasmic reticulum (GO:0005783);endoplasmic reticulum membrane (GO:0005789);ER to Golgi transport vesicle membrane (GO:0012507);Golgi membrane (GO:0000139);integral component of membrane (GO:0016021);membrane (GO:0016020);	Cholesterol metabolism;Cytoplasmic vesicle;Endoplasmic reticulum;Glycoprotein;Golgi apparatus;Lipid metabolism;Membrane;Phosphoprotein;Repeat;Steroid metabolism;Sterol metabolism;Transmembrane;Transmembrane helix;WD repeat.;		0.117377	5.19216	0.888744	1	3804	1313	2558.5	SCAP
Locus_10115_Transcript_2/5_Confidence_0.636_Length_7073	7073	Locus_10115_Transcript_2/5_Confidence_0.636_Length_7073	7073	Locus_10115_Transcript_2/5_Confidence_0.636_Length_7073	7073	P97260	75.867	0	SCAP_CRIGR	Sterol regulatory element-binding protein cleavage-activating protein	cge:100689048	GO:0005783 \\ GO:0005789 \\ GO:0012507 \\ GO:0000139 \\ GO:0016021 \\ GO:0016020 \\ GO:0015485 \\ GO:0008022 \\ GO:0090110 \\ GO:0008203 \\ GO:0072600 \\ GO:0032933 \\ GO:0035105 \\	cargo loading into COPII-coated vesicle (GO:0090110);cholesterol metabolic process (GO:0008203);establishment of protein localization to Golgi (GO:0072600);SREBP signaling pathway (GO:0032933);sterol regulatory element binding protein import into nucleus (GO:0035105);	cholesterol binding (GO:0015485);protein C-terminus binding (GO:0008022);	endoplasmic reticulum (GO:0005783);endoplasmic reticulum membrane (GO:0005789);ER to Golgi transport vesicle membrane (GO:0012507);Golgi membrane (GO:0000139);integral component of membrane (GO:0016021);membrane (GO:0016020);	Cholesterol metabolism;Cytoplasmic vesicle;Endoplasmic reticulum;Glycoprotein;Golgi apparatus;Lipid metabolism;Membrane;Phosphoprotein;Repeat;Steroid metabolism;Sterol metabolism;Transmembrane;Transmembrane helix;WD repeat.;		0.182003	5.17827	0.827956	1	3848	1270	2559	SCAP
Locus_10115_Transcript_4/5_Confidence_0.182_Length_756	756	Locus_10115_Transcript_4/5_Confidence_0.182_Length_756	756	Locus_10115_Transcript_4/5_Confidence_0.182_Length_756	756	A0JPH4	84.848	2.27e-09	SCAP_XENLA	Sterol regulatory element-binding protein cleavage-activating protein	xla:443598	GO:0005789 \\ GO:0012507 \\ GO:0000139 \\ GO:0016021 \\ GO:0015485 \\ GO:0008203 \\ GO:0032933 \\	cholesterol metabolic process (GO:0008203);SREBP signaling pathway (GO:0032933);	cholesterol binding (GO:0015485);	endoplasmic reticulum membrane (GO:0005789);ER to Golgi transport vesicle membrane (GO:0012507);Golgi membrane (GO:0000139);integral component of membrane (GO:0016021);	Cholesterol metabolism;Cytoplasmic vesicle;Endoplasmic reticulum;Glycoprotein;Golgi apparatus;Lipid metabolism;Membrane;Repeat;Steroid metabolism;Sterol metabolism;Transmembrane;Transmembrane helix;WD repeat.;		0.166928	-1.21583	0.899536	1	42	14	28	SCAP
Locus_10117_Transcript_6/8_Confidence_0.095_Length_1170	1170	Locus_10117_Transcript_6/8_Confidence_0.095_Length_1170	1170	Locus_10117_Transcript_6/8_Confidence_0.095_Length_1170	1170	Q6DCE3	63.787	1.43e-111	ZNT9_XENLA	Zinc transporter 9	xla:447051	GO:0016021 \\ GO:0005634 \\ GO:0008324 \\ GO:0006355 \\ GO:0006351 \\ GO:0006829 \\	regulation of transcription, DNA-templated (GO:0006355);transcription, DNA-templated (GO:0006351);zinc II ion transport (GO:0006829);	cation transmembrane transporter activity (GO:0008324);	integral component of membrane (GO:0016021);nucleus (GO:0005634);	Ion transport;Membrane;Nucleus;Transcription;Transcription regulation;Transmembrane;Transmembrane helix;Transport;Zinc;Zinc transport.;		0.496294	1.42838	0.567054	1	309	82	195.5	ZNT9
Locus_10117_Transcript_7/8_Confidence_0.667_Length_9214	9214	Locus_10117_Transcript_7/8_Confidence_0.667_Length_9214	9214	Locus_10117_Transcript_7/8_Confidence_0.667_Length_9214	9214	Q6DCE3	80.297	0	ZNT9_XENLA	Zinc transporter 9	xla:447051	GO:0016021 \\ GO:0005634 \\ GO:0008324 \\ GO:0006355 \\ GO:0006351 \\ GO:0006829 \\	regulation of transcription, DNA-templated (GO:0006355);transcription, DNA-templated (GO:0006351);zinc II ion transport (GO:0006829);	cation transmembrane transporter activity (GO:0008324);	integral component of membrane (GO:0016021);nucleus (GO:0005634);	Ion transport;Membrane;Nucleus;Transcription;Transcription regulation;Transmembrane;Transmembrane helix;Transport;Zinc;Zinc transport.;		0.267852	7.54886	0.748044	1	20471	6366	13418.5	ZNT9
Locus_101173_Transcript_1/1_Confidence_1.000_Length_535	535	No_sig_nr_hit	No_sig_nr_hit	No_sig_nr_hit	No_sig_nr_hit	No_Uniprotmatch	No_%_identity	No_evalue	No_ID	No_Description	No_KEGG	No_GO	No_GOCC	No_GOBP	No_GOMF	No_keywords		-0.594887	-1.36298	0.544735	1	30	17	23.5	No
Locus_10118_Transcript_2/3_Confidence_0.333_Length_1752	1752	Locus_10118_Transcript_2/3_Confidence_0.333_Length_1752	1752	Locus_10118_Transcript_2/3_Confidence_0.333_Length_1752	1752	Q8K358	92.105	4.82e-13	PIGU_MOUSE	Phosphatidylinositol glycan anchor biosynthesis class U protein	No_KEGG	GO:0042765 \\ GO:0016020 \\ GO:0005886 \\ GO:0016255 \\ GO:0006506 \\ GO:0046425 \\	attachment of GPI anchor to protein (GO:0016255);GPI anchor biosynthetic process (GO:0006506);regulation of JAK-STAT cascade (GO:0046425);	No_GOMF	GPI-anchor transamidase complex (GO:0042765);membrane (GO:0016020);plasma membrane (GO:0005886);	Complete proteome;Endoplasmic reticulum;GPI-anchor biosynthesis;Membrane;Reference proteome;Transmembrane;Transmembrane helix.;		-0.0461035	3.25717	0.959982	1	939	363	651	PIGU
Locus_10118_Transcript_3/3_Confidence_0.667_Length_2731	2731	Locus_10118_Transcript_3/3_Confidence_0.667_Length_2731	2731	Locus_10118_Transcript_3/3_Confidence_0.667_Length_2731	2731	Q8CHJ1	86.058	0	PIGU_RAT	Phosphatidylinositol glycan anchor biosynthesis class U protein	rno:353304	GO:0042765 \\ GO:0006506 \\	GPI anchor biosynthetic process (GO:0006506);	No_GOMF	GPI-anchor transamidase complex (GO:0042765);	Alternative splicing;Complete proteome;Endoplasmic reticulum;GPI-anchor biosynthesis;Membrane;Reference proteome;Transmembrane;Transmembrane helix.;		-0.0821357	3.87878	0.923516	1	1428	566	997	PIGU
Locus_10119_Transcript_1/1_Confidence_1.000_Length_818	818	No_sig_nr_hit	No_sig_nr_hit	No_sig_nr_hit	No_sig_nr_hit	No_Uniprotmatch	No_%_identity	No_evalue	No_ID	No_Description	No_KEGG	No_GO	No_GOCC	No_GOBP	No_GOMF	No_keywords		-0.855523	1.05653	0.324809	1	149	101	125	No
Locus_1012_Transcript_2/9_Confidence_0.690_Length_4900	4900	Locus_1012_Transcript_2/9_Confidence_0.690_Length_4900	4900	Locus_1012_Transcript_2/9_Confidence_0.690_Length_4900	4900	Q80XU3	96.078	1.22e-18	NUCKS_MOUSE	Nuclear ubiquitous casein and cyclin-dependent kinase substrate 1	mmu:98415	GO:0005737 \\ GO:0005634 \\ GO:0044822 \\ GO:0001077 \\ GO:0042593 \\ GO:0046628 \\ GO:0045944 \\ GO:0006366 \\	glucose homeostasis (GO:0042593);positive regulation of insulin receptor signaling pathway (GO:0046628);positive regulation of transcription from RNA polymerase II promoter (GO:0045944);transcription from RNA polymerase II promoter (GO:0006366);	poly(A) RNA binding (GO:0044822);transcriptional activator activity, RNA polymerase II core promoter proximal region sequence-specific binding (GO:0001077);	cytoplasm (GO:0005737);nucleus (GO:0005634);	Complete proteome;Nucleus;Phosphoprotein;Reference proteome.;		-0.0568632	5.41382	0.946106	1	4180	1628	2904	NUCKS
Locus_1012_Transcript_3/9_Confidence_0.690_Length_4872	4872	Locus_1012_Transcript_3/9_Confidence_0.690_Length_4872	4872	Locus_1012_Transcript_3/9_Confidence_0.690_Length_4872	4872	Q80XU3	96.078	1.22e-18	NUCKS_MOUSE	Nuclear ubiquitous casein and cyclin-dependent kinase substrate 1	mmu:98415	GO:0005737 \\ GO:0005634 \\ GO:0044822 \\ GO:0001077 \\ GO:0042593 \\ GO:0046628 \\ GO:0045944 \\ GO:0006366 \\	glucose homeostasis (GO:0042593);positive regulation of insulin receptor signaling pathway (GO:0046628);positive regulation of transcription from RNA polymerase II promoter (GO:0045944);transcription from RNA polymerase II promoter (GO:0006366);	poly(A) RNA binding (GO:0044822);transcriptional activator activity, RNA polymerase II core promoter proximal region sequence-specific binding (GO:0001077);	cytoplasm (GO:0005737);nucleus (GO:0005634);	Complete proteome;Nucleus;Phosphoprotein;Reference proteome.;		-0.125884	5.42562	0.880471	1	4112	1680	2896	NUCKS
Locus_1012_Transcript_4/9_Confidence_0.069_Length_1130	1130	Locus_1012_Transcript_4/9_Confidence_0.069_Length_1130	1130	Locus_1012_Transcript_4/9_Confidence_0.069_Length_1130	1130	Q80XU3	96.078	3.4e-20	NUCKS_MOUSE	Nuclear ubiquitous casein and cyclin-dependent kinase substrate 1	mmu:98415	GO:0005737 \\ GO:0005634 \\ GO:0044822 \\ GO:0001077 \\ GO:0042593 \\ GO:0046628 \\ GO:0045944 \\ GO:0006366 \\	glucose homeostasis (GO:0042593);positive regulation of insulin receptor signaling pathway (GO:0046628);positive regulation of transcription from RNA polymerase II promoter (GO:0045944);transcription from RNA polymerase II promoter (GO:0006366);	poly(A) RNA binding (GO:0044822);transcriptional activator activity, RNA polymerase II core promoter proximal region sequence-specific binding (GO:0001077);	cytoplasm (GO:0005737);nucleus (GO:0005634);	Complete proteome;Nucleus;Phosphoprotein;Reference proteome.;		-0.141764	3.36424	0.867122	1	978	404	691	NUCKS
Locus_1012_Transcript_5/9_Confidence_0.517_Length_4762	4762	Locus_1012_Transcript_5/9_Confidence_0.517_Length_4762	4762	Locus_1012_Transcript_5/9_Confidence_0.517_Length_4762	4762	Q80XU3	96.078	1.18e-18	NUCKS_MOUSE	Nuclear ubiquitous casein and cyclin-dependent kinase substrate 1	mmu:98415	GO:0005737 \\ GO:0005634 \\ GO:0044822 \\ GO:0001077 \\ GO:0042593 \\ GO:0046628 \\ GO:0045944 \\ GO:0006366 \\	glucose homeostasis (GO:0042593);positive regulation of insulin receptor signaling pathway (GO:0046628);positive regulation of transcription from RNA polymerase II promoter (GO:0045944);transcription from RNA polymerase II promoter (GO:0006366);	poly(A) RNA binding (GO:0044822);transcriptional activator activity, RNA polymerase II core promoter proximal region sequence-specific binding (GO:0001077);	cytoplasm (GO:0005737);nucleus (GO:0005634);	Complete proteome;Nucleus;Phosphoprotein;Reference proteome.;		-0.291375	5.38416	0.727398	1	3758	1722	2740	NUCKS
Locus_10120_Transcript_1/6_Confidence_0.125_Length_652	652	No_sig_nr_hit	No_sig_nr_hit	No_sig_nr_hit	No_sig_nr_hit	No_Uniprotmatch	No_%_identity	No_evalue	No_ID	No_Description	No_KEGG	No_GO	No_GOCC	No_GOBP	No_GOMF	No_keywords		-1.0201	-0.538767	0.27453	1	46	35	40.5	No
Locus_10120_Transcript_2/6_Confidence_0.688_Length_3994	3994	Locus_10120_Transcript_2/6_Confidence_0.688_Length_3994	3994	Locus_10120_Transcript_2/6_Confidence_0.688_Length_3994	3994	B1AQJ2	64.353	0	UBP36_MOUSE	Ubiquitin carboxyl-terminal hydrolase 36	mmu:72344	GO:0005730 \\ GO:0005634 \\ GO:0044822 \\ GO:0004843 \\ GO:1903955 \\ GO:0016579 \\ GO:1903146 \\ GO:0006511 \\	positive regulation of protein targeting to mitochondrion (GO:1903955);protein deubiquitination (GO:0016579);regulation of mitophagy (GO:1903146);ubiquitin-dependent protein catabolic process (GO:0006511);	poly(A) RNA binding (GO:0044822);thiol-dependent ubiquitin-specific protease activity (GO:0004843);	nucleolus (GO:0005730);nucleus (GO:0005634);	Complete proteome;Hydrolase;Nucleus;Phosphoprotein;Protease;Reference proteome;Thiol protease;Ubl conjugation pathway.;		-0.367097	1.88949	0.665157	1	323	156	239.5	UBP36
Locus_10120_Transcript_3/6_Confidence_0.688_Length_4130	4130	Locus_10120_Transcript_3/6_Confidence_0.688_Length_4130	4130	Locus_10120_Transcript_3/6_Confidence_0.688_Length_4130	4130	B1AQJ2	64.353	0	UBP36_MOUSE	Ubiquitin carboxyl-terminal hydrolase 36	mmu:72344	GO:0005730 \\ GO:0005634 \\ GO:0044822 \\ GO:0004843 \\ GO:1903955 \\ GO:0016579 \\ GO:1903146 \\ GO:0006511 \\	positive regulation of protein targeting to mitochondrion (GO:1903955);protein deubiquitination (GO:0016579);regulation of mitophagy (GO:1903146);ubiquitin-dependent protein catabolic process (GO:0006511);	poly(A) RNA binding (GO:0044822);thiol-dependent ubiquitin-specific protease activity (GO:0004843);	nucleolus (GO:0005730);nucleus (GO:0005634);	Complete proteome;Hydrolase;Nucleus;Phosphoprotein;Protease;Reference proteome;Thiol protease;Ubl conjugation pathway.;		0.136259	1.81112	0.878853	1	364	124	244	UBP36
Locus_10120_Transcript_4/6_Confidence_0.688_Length_4252	4252	Locus_10120_Transcript_4/6_Confidence_0.688_Length_4252	4252	Locus_10120_Transcript_4/6_Confidence_0.688_Length_4252	4252	B1AQJ2	64.353	0	UBP36_MOUSE	Ubiquitin carboxyl-terminal hydrolase 36	mmu:72344	GO:0005730 \\ GO:0005634 \\ GO:0044822 \\ GO:0004843 \\ GO:1903955 \\ GO:0016579 \\ GO:1903146 \\ GO:0006511 \\	positive regulation of protein targeting to mitochondrion (GO:1903955);protein deubiquitination (GO:0016579);regulation of mitophagy (GO:1903146);ubiquitin-dependent protein catabolic process (GO:0006511);	poly(A) RNA binding (GO:0044822);thiol-dependent ubiquitin-specific protease activity (GO:0004843);	nucleolus (GO:0005730);nucleus (GO:0005634);	Complete proteome;Hydrolase;Nucleus;Phosphoprotein;Protease;Reference proteome;Thiol protease;Ubl conjugation pathway.;		-0.139673	2.07779	0.873146	1	400	165	282.5	UBP36
Locus_10120_Transcript_5/6_Confidence_0.688_Length_4498	4498	Locus_10120_Transcript_5/6_Confidence_0.688_Length_4498	4498	Locus_10120_Transcript_5/6_Confidence_0.688_Length_4498	4498	B1AQJ2	64.353	0	UBP36_MOUSE	Ubiquitin carboxyl-terminal hydrolase 36	mmu:72344	GO:0005730 \\ GO:0005634 \\ GO:0044822 \\ GO:0004843 \\ GO:1903955 \\ GO:0016579 \\ GO:1903146 \\ GO:0006511 \\	positive regulation of protein targeting to mitochondrion (GO:1903955);protein deubiquitination (GO:0016579);regulation of mitophagy (GO:1903146);ubiquitin-dependent protein catabolic process (GO:0006511);	poly(A) RNA binding (GO:0044822);thiol-dependent ubiquitin-specific protease activity (GO:0004843);	nucleolus (GO:0005730);nucleus (GO:0005634);	Complete proteome;Hydrolase;Nucleus;Phosphoprotein;Protease;Reference proteome;Thiol protease;Ubl conjugation pathway.;		-0.0249392	2.01764	0.983351	1	399	152	275.5	UBP36
Locus_10120_Transcript_6/6_Confidence_0.688_Length_3915	3915	Locus_10120_Transcript_6/6_Confidence_0.688_Length_3915	3915	Locus_10120_Transcript_6/6_Confidence_0.688_Length_3915	3915	B1AQJ2	64.353	0	UBP36_MOUSE	Ubiquitin carboxyl-terminal hydrolase 36	mmu:72344	GO:0005730 \\ GO:0005634 \\ GO:0044822 \\ GO:0004843 \\ GO:1903955 \\ GO:0016579 \\ GO:1903146 \\ GO:0006511 \\	positive regulation of protein targeting to mitochondrion (GO:1903955);protein deubiquitination (GO:0016579);regulation of mitophagy (GO:1903146);ubiquitin-dependent protein catabolic process (GO:0006511);	poly(A) RNA binding (GO:0044822);thiol-dependent ubiquitin-specific protease activity (GO:0004843);	nucleolus (GO:0005730);nucleus (GO:0005634);	Complete proteome;Hydrolase;Nucleus;Phosphoprotein;Protease;Reference proteome;Thiol protease;Ubl conjugation pathway.;		-0.333034	1.84873	0.6962	1	318	150	234	UBP36
Locus_101210_Transcript_1/1_Confidence_1.000_Length_383	383	No_sig_nr_hit	No_sig_nr_hit	No_sig_nr_hit	No_sig_nr_hit	No_Uniprotmatch	No_%_identity	No_evalue	No_ID	No_Description	No_KEGG	No_GO	No_GOCC	No_GOBP	No_GOMF	No_keywords		-1.1113	0.976146	0.205789	1	126	102	114	No
Locus_101218_Transcript_1/1_Confidence_1.000_Length_521	521	No_sig_nr_hit	No_sig_nr_hit	No_sig_nr_hit	No_sig_nr_hit	No_Uniprotmatch	No_%_identity	No_evalue	No_ID	No_Description	No_KEGG	No_GO	No_GOCC	No_GOBP	No_GOMF	No_keywords		-0.298535	0.0119676	0.742971	1	89	41	65	No
Locus_10122_Transcript_1/1_Confidence_1.000_Length_877	877	No_sig_nr_hit	No_sig_nr_hit	No_sig_nr_hit	No_sig_nr_hit	No_Uniprotmatch	No_%_identity	No_evalue	No_ID	No_Description	No_KEGG	No_GO	No_GOCC	No_GOBP	No_GOMF	No_keywords		0.370795	2.80628	0.66111	1	784	227	505.5	No
Locus_101242_Transcript_1/1_Confidence_1.000_Length_296	296	No_sig_nr_hit	No_sig_nr_hit	No_sig_nr_hit	No_sig_nr_hit	No_Uniprotmatch	No_%_identity	No_evalue	No_ID	No_Description	No_KEGG	No_GO	No_GOCC	No_GOBP	No_GOMF	No_keywords		-1.56541	-0.216109	0.0872806	1	45	50	47.5	No
Locus_101246_Transcript_1/1_Confidence_1.000_Length_237	237	No_sig_nr_hit	No_sig_nr_hit	No_sig_nr_hit	No_sig_nr_hit	No_Uniprotmatch	No_%_identity	No_evalue	No_ID	No_Description	No_KEGG	No_GO	No_GOCC	No_GOBP	No_GOMF	No_keywords		-0.781464	-1.22681	0.459919	1	31	20	25.5	No
Locus_10125_Transcript_1/3_Confidence_0.750_Length_4655	4655	Locus_10125_Transcript_1/3_Confidence_0.750_Length_4655	4655	Locus_10125_Transcript_1/3_Confidence_0.750_Length_4655	4655	Q99550	55.004	0	MPP9_HUMAN	M-phase phosphoprotein 9	hsa:10198	GO:0005814 \\ GO:0005813 \\ GO:0005737 \\ GO:0005794 \\ GO:0000139 \\ GO:0016020 \\ GO:0005886 \\	No_GOBP	No_GOMF	centriole (GO:0005814);centrosome (GO:0005813);cytoplasm (GO:0005737);Golgi apparatus (GO:0005794);Golgi membrane (GO:0000139);membrane (GO:0016020);plasma membrane (GO:0005886);	Alternative splicing;Coiled coil;Complete proteome;Cytoplasm;Cytoskeleton;Golgi apparatus;Membrane;Phosphoprotein;Polymorphism;Reference proteome.;		-0.272647	4.05923	0.745492	1	1510	683	1096.5	MPP9
Locus_10125_Transcript_2/3_Confidence_0.500_Length_1783	1783	Locus_10125_Transcript_2/3_Confidence_0.500_Length_1783	1783	Locus_10125_Transcript_2/3_Confidence_0.500_Length_1783	1783	Q99550	66.929	2.42e-41	MPP9_HUMAN	M-phase phosphoprotein 9	hsa:10198	GO:0005814 \\ GO:0005813 \\ GO:0005737 \\ GO:0005794 \\ GO:0000139 \\ GO:0016020 \\ GO:0005886 \\	No_GOBP	No_GOMF	centriole (GO:0005814);centrosome (GO:0005813);cytoplasm (GO:0005737);Golgi apparatus (GO:0005794);Golgi membrane (GO:0000139);membrane (GO:0016020);plasma membrane (GO:0005886);	Alternative splicing;Coiled coil;Complete proteome;Cytoplasm;Cytoskeleton;Golgi apparatus;Membrane;Phosphoprotein;Polymorphism;Reference proteome.;		-0.212963	2.43587	0.802865	1	500	217	358.5	MPP9
Locus_10126_Transcript_1/1_Confidence_1.000_Length_654	654	No_sig_nr_hit	No_sig_nr_hit	No_sig_nr_hit	No_sig_nr_hit	No_Uniprotmatch	No_%_identity	No_evalue	No_ID	No_Description	No_KEGG	No_GO	No_GOCC	No_GOBP	No_GOMF	No_keywords		0.10255	1.92503	0.905499	1	390	136	263	No
Locus_101265_Transcript_1/1_Confidence_1.000_Length_475	475	No_sig_nr_hit	No_sig_nr_hit	No_sig_nr_hit	No_sig_nr_hit	No_Uniprotmatch	No_%_identity	No_evalue	No_ID	No_Description	No_KEGG	No_GO	No_GOCC	No_GOBP	No_GOMF	No_keywords		0.0156385	-0.820532	1	1	54	20	37	No
Locus_10127_Transcript_1/4_Confidence_0.500_Length_2183	2183	Locus_10127_Transcript_1/4_Confidence_0.500_Length_2183	2183	Locus_10127_Transcript_1/4_Confidence_0.500_Length_2183	2183	Q17RB8	41.667	3.84e-138	LONF1_HUMAN	LON peptidase N-terminal domain and RING finger protein 1	hsa:91694	GO:0004176 \\ GO:0008270 \\	No_GOBP	ATP-dependent peptidase activity (GO:0004176);zinc ion binding (GO:0008270);	No_GOCC	Alternative splicing;Complete proteome;Metal-binding;Polymorphism;Reference proteome;Repeat;TPR repeat;Zinc;Zinc-finger.;		1.2228	3.25841	0.151857	1	1328	213	770.5	LONF1
Locus_10127_Transcript_2/4_Confidence_0.667_Length_1910	1910	Locus_10127_Transcript_2/4_Confidence_0.667_Length_1910	1910	Locus_10127_Transcript_2/4_Confidence_0.667_Length_1910	1910	Q17RB8	44.53	2e-132	LONF1_HUMAN	LON peptidase N-terminal domain and RING finger protein 1	hsa:91694	GO:0004176 \\ GO:0008270 \\	No_GOBP	ATP-dependent peptidase activity (GO:0004176);zinc ion binding (GO:0008270);	No_GOCC	Alternative splicing;Complete proteome;Metal-binding;Polymorphism;Reference proteome;Repeat;TPR repeat;Zinc;Zinc-finger.;		1.15525	2.9631	0.175493	1	1065	179	622	LONF1
Locus_10127_Transcript_3/4_Confidence_0.667_Length_2572	2572	Locus_10127_Transcript_3/4_Confidence_0.667_Length_2572	2572	Locus_10127_Transcript_3/4_Confidence_0.667_Length_2572	2572	Q496Y0	36.937	9.06e-75	LONF3_HUMAN	LON peptidase N-terminal domain and RING finger protein 3	hsa:79836	GO:0004176 \\ GO:0008270 \\	No_GOBP	ATP-dependent peptidase activity (GO:0004176);zinc ion binding (GO:0008270);	No_GOCC	Alternative splicing;Complete proteome;Metal-binding;Polymorphism;Reference proteome;Repeat;TPR repeat;Zinc;Zinc-finger.;		1.06413	3.09433	0.21169	1	1145	205	675	LONF3
Locus_10128_Transcript_1/1_Confidence_1.000_Length_1050	1050	Locus_10128_Transcript_1/1_Confidence_1.000_Length_1050	1050	Locus_10128_Transcript_1/1_Confidence_1.000_Length_1050	1050	M7BDH8	33.438	2.86e-23	M7BDH8_CHEMY	Uncharacterized protein {ECO:0000313|EMBL:EMP30198.1}	No_KEGG	No_GOcodes	No_GOBP	No_GOMF	No_GOCC	Complete proteome {ECO:0000313|Proteomes:UP000031443};Reference proteome {ECO:0000313|Proteomes:UP000031443}.;		1.01075	-1.12086	0.343466	1	54	10	32	M7BDH8
Locus_101280_Transcript_1/1_Confidence_1.000_Length_735	735	No_sig_nr_hit	No_sig_nr_hit	No_sig_nr_hit	No_sig_nr_hit	No_Uniprotmatch	No_%_identity	No_evalue	No_ID	No_Description	No_KEGG	No_GO	No_GOCC	No_GOBP	No_GOMF	No_keywords		-0.315849	2.69162	0.710613	1	575	268	421.5	No
Locus_10129_Transcript_1/1_Confidence_1.000_Length_3628	3628	Locus_10129_Transcript_1/1_Confidence_1.000_Length_3628	3628	Locus_10129_Transcript_1/1_Confidence_1.000_Length_3628	3628	Q8NEY1	85.484	8.54e-24	NAV1_HUMAN	Neuron navigator 1	hsa:89796	GO:0005737 \\ GO:0005874 \\ GO:0001578 \\ GO:0001764 \\	microtubule bundle formation (GO:0001578);neuron migration (GO:0001764);	No_GOMF	cytoplasm (GO:0005737);microtubule (GO:0005874);	Acetylation;Alternative splicing;Coiled coil;Complete proteome;Cytoplasm;Cytoskeleton;Developmental protein;Differentiation;Microtubule;Neurogenesis;Phosphoprotein;Polymorphism;Reference proteome.;		-0.263427	6.09542	0.752348	1	6219	2795	4507	NAV1
Locus_10130_Transcript_1/1_Confidence_1.000_Length_3165	3165	Locus_10130_Transcript_1/1_Confidence_1.000_Length_3165	3165	Locus_10130_Transcript_1/1_Confidence_1.000_Length_3165	3165	Q66T02	65.253	0	PKHG5_MOUSE	Pleckstrin homology domain-containing family G member 5	mmu:269608	GO:0005911 \\ GO:0005737 \\ GO:0030139 \\ GO:0030027 \\ GO:0048471 \\ GO:0005886 \\ GO:0005089 \\ GO:0004871 \\ GO:0035767 \\ GO:0043542 \\ GO:0043547 \\ GO:0043123 \\ GO:0035023 \\ GO:0007165 \\	endothelial cell chemotaxis (GO:0035767);endothelial cell migration (GO:0043542);positive regulation of GTPase activity (GO:0043547);positive regulation of I-kappaB kinase/NF-kappaB signaling (GO:0043123);regulation of Rho protein signal transduction (GO:0035023);signal transduction (GO:0007165);	Rho guanyl-nucleotide exchange factor activity (GO:0005089);signal transducer activity (GO:0004871);	cell-cell junction (GO:0005911);cytoplasm (GO:0005737);endocytic vesicle (GO:0030139);lamellipodium (GO:0030027);perinuclear region of cytoplasm (GO:0048471);plasma membrane (GO:0005886);	Alternative splicing;Cell junction;Cell membrane;Cell projection;Complete proteome;Cytoplasm;Membrane;Phosphoprotein;Reference proteome.;		0.205089	3.19315	0.809258	1	976	317	646.5	PKHG5
Locus_10131_Transcript_1/1_Confidence_1.000_Length_683	683	No_sig_nr_hit	No_sig_nr_hit	No_sig_nr_hit	No_sig_nr_hit	No_Uniprotmatch	No_%_identity	No_evalue	No_ID	No_Description	No_KEGG	No_GO	No_GOCC	No_GOBP	No_GOMF	No_keywords		-0.317042	-0.220639	0.750197	1	75	35	55	No
Locus_10132_Transcript_2/6_Confidence_0.643_Length_6338	6338	Locus_10132_Transcript_2/6_Confidence_0.643_Length_6338	6338	Locus_10132_Transcript_2/6_Confidence_0.643_Length_6338	6338	Q98864	75.945	0	PTC1_DANRE	Protein patched homolog 1	dre:30181	GO:0016021 \\ GO:0008158 \\ GO:0043010 \\ GO:0010002 \\ GO:0048635 \\ GO:0045879 \\ GO:0001649 \\ GO:0009954 \\ GO:0031290 \\ GO:0007224 \\	camera-type eye development (GO:0043010);cardioblast differentiation (GO:0010002);negative regulation of muscle organ development (GO:0048635);negative regulation of smoothened signaling pathway (GO:0045879);osteoblast differentiation (GO:0001649);proximal/distal pattern formation (GO:0009954);retinal ganglion cell axon guidance (GO:0031290);smoothened signaling pathway (GO:0007224);	hedgehog receptor activity (GO:0008158);	integral component of membrane (GO:0016021);	Complete proteome;Glycoprotein;Membrane;Receptor;Reference proteome;Transmembrane;Transmembrane helix.;		-0.532464	1.8163	0.533073	1	288	156	222	PTC1
Locus_10132_Transcript_3/6_Confidence_0.643_Length_6360	6360	Locus_10132_Transcript_3/6_Confidence_0.643_Length_6360	6360	Locus_10132_Transcript_3/6_Confidence_0.643_Length_6360	6360	Q98864	75.945	0	PTC1_DANRE	Protein patched homolog 1	dre:30181	GO:0016021 \\ GO:0008158 \\ GO:0043010 \\ GO:0010002 \\ GO:0048635 \\ GO:0045879 \\ GO:0001649 \\ GO:0009954 \\ GO:0031290 \\ GO:0007224 \\	camera-type eye development (GO:0043010);cardioblast differentiation (GO:0010002);negative regulation of muscle organ development (GO:0048635);negative regulation of smoothened signaling pathway (GO:0045879);osteoblast differentiation (GO:0001649);proximal/distal pattern formation (GO:0009954);retinal ganglion cell axon guidance (GO:0031290);smoothened signaling pathway (GO:0007224);	hedgehog receptor activity (GO:0008158);	integral component of membrane (GO:0016021);	Complete proteome;Glycoprotein;Membrane;Receptor;Reference proteome;Transmembrane;Transmembrane helix.;		-0.338595	1.8652	0.693683	1	321	152	236.5	PTC1
Locus_101327_Transcript_1/1_Confidence_1.000_Length_709	709	No_sig_nr_hit	No_sig_nr_hit	No_sig_nr_hit	No_sig_nr_hit	No_Uniprotmatch	No_%_identity	No_evalue	No_ID	No_Description	No_KEGG	No_GO	No_GOCC	No_GOBP	No_GOMF	No_keywords		0.618405	-0.527611	0.510516	1	78	19	48.5	No
Locus_10133_Transcript_1/1_Confidence_1.000_Length_3626	3626	Locus_10133_Transcript_1/1_Confidence_1.000_Length_3626	3626	Locus_10133_Transcript_1/1_Confidence_1.000_Length_3626	3626	P49585	88.587	0	PCY1A_HUMAN	Choline-phosphate cytidylyltransferase A	hsa:5130	GO:0005829 \\ GO:0005789 \\ GO:0042587 \\ GO:0004105 \\ GO:0008289 \\ GO:0006657 \\ GO:0046474 \\ GO:0006656 \\ GO:0006644 \\ GO:0044281 \\	CDP-choline pathway (GO:0006657);glycerophospholipid biosynthetic process (GO:0046474);phosphatidylcholine biosynthetic process (GO:0006656);phospholipid metabolic process (GO:0006644);small molecule metabolic process (GO:0044281);	choline-phosphate cytidylyltransferase activity (GO:0004105);lipid binding (GO:0008289);	cytosol (GO:0005829);endoplasmic reticulum membrane (GO:0005789);glycogen granule (GO:0042587);	Acetylation;Complete proteome;Cone-rod dystrophy;Cytoplasm;Disease mutation;Dwarfism;Lipid biosynthesis;Lipid metabolism;Membrane;Nucleotidyltransferase;Phospholipid biosynthesis;Phospholipid metabolism;Phosphoprotein;Reference proteome;Repeat;Transferase;Ubl conjugation.;		0.0371971	5.72694	0.964867	1	5366	1958	3662	PCY1A
Locus_10134_Transcript_2/2_Confidence_0.667_Length_465	465	No_sig_nr_hit	No_sig_nr_hit	No_sig_nr_hit	No_sig_nr_hit	No_Uniprotmatch	No_%_identity	No_evalue	No_ID	No_Description	No_KEGG	No_GO	No_GOCC	No_GOBP	No_GOMF	No_keywords		-0.114166	-1.28355	0.948743	1	37	15	26	No
Locus_101346_Transcript_1/1_Confidence_1.000_Length_912	912	Locus_101346_Transcript_1/1_Confidence_1.000_Length_912	912	Locus_101346_Transcript_1/1_Confidence_1.000_Length_912	912	O73590	97.69	0	ZFHX4_CHICK	Zinc finger homeobox protein 4	No_KEGG	GO:0005634 \\ GO:0043565 \\ GO:0008270 \\ GO:0006355 \\ GO:0006351 \\	regulation of transcription, DNA-templated (GO:0006355);transcription, DNA-templated (GO:0006351);	sequence-specific DNA binding (GO:0043565);zinc ion binding (GO:0008270);	nucleus (GO:0005634);	Coiled coil;Complete proteome;DNA-binding;Homeobox;Metal-binding;Nucleus;Reference proteome;Repeat;Repressor;Transcription;Transcription regulation;Zinc;Zinc-finger.;		-0.467462	1.00475	0.597942	1	168	87	127.5	ZFHX4
Locus_101349_Transcript_1/1_Confidence_1.000_Length_632	632	Locus_101349_Transcript_1/1_Confidence_1.000_Length_632	632	Locus_101349_Transcript_1/1_Confidence_1.000_Length_632	632	Q13936	98.013	8.36e-72	CAC1C_HUMAN	Voltage-dependent L-type calcium channel subunit alpha-1C	hsa:775	GO:0002095 \\ GO:0005737 \\ GO:0005829 \\ GO:0043198 \\ GO:0016021 \\ GO:0043025 \\ GO:0005886 \\ GO:0014069 \\ GO:0005891 \\ GO:0030018 \\ GO:0051393 \\ GO:0005516 \\ GO:0046872 \\ GO:0005245 \\ GO:0007628 \\ GO:0007411 \\ GO:0017156 \\ GO:0070588 \\ GO:0060402 \\ GO:0035585 \\ GO:0061337 \\ GO:0086064 \\ GO:0006112 \\ GO:0042593 \\ GO:0030252 \\ GO:0030073 \\ GO:0086010 \\ GO:0007204 \\ GO:0008…	adult walking behavior (GO:0007628);axon guidance (GO:0007411);calcium ion regulated exocytosis (GO:0017156);calcium ion transmembrane transport (GO:0070588);calcium ion transport into cytosol (GO:0060402);calcium-mediated signaling using extracellular calcium source (GO:0035585);cardiac conduction (GO:0061337);cell communication by electrical coupling involved in cardiac conduction (GO:0086064);…	alpha-actinin binding (GO:0051393);calmodulin binding (GO:0005516);metal ion binding (GO:0046872);voltage-gated calcium channel activity (GO:0005245);	caveolar macromolecular signaling complex (GO:0002095);cytoplasm (GO:0005737);cytosol (GO:0005829);dendritic shaft (GO:0043198);integral component of membrane (GO:0016021);neuronal cell body (GO:0043025);plasma membrane (GO:0005886);postsynaptic density (GO:0014069);voltage-gated calcium channel complex (GO:0005891);Z disc (GO:0030018);	3D-structure;Alternative splicing;Autism;Autism spectrum disorder;Brugada syndrome;Calcium;Calcium channel;Calcium transport;Cell membrane;Complete proteome;Disease mutation;Disulfide bond;Glycoprotein;Ion channel;Ion transport;Long QT syndrome;Membrane;Metal-binding;Phosphoprotein;Polymorphism;Reference proteome;Repeat;Transmembrane;Transmembrane helix;Transport;Voltage-gated channel.;		-0.27614	0.937972	0.759478	1	172	78	125	CAC1C
Locus_101356_Transcript_1/1_Confidence_1.000_Length_220	220	No_sig_nr_hit	No_sig_nr_hit	No_sig_nr_hit	No_sig_nr_hit	No_Uniprotmatch	No_%_identity	No_evalue	No_ID	No_Description	No_KEGG	No_GO	No_GOCC	No_GOBP	No_GOMF	No_keywords		0.369287	-0.0114176	0.692528	1	107	31	69	No
Locus_101357_Transcript_1/1_Confidence_1.000_Length_1302	1302	No_sig_nr_hit	No_sig_nr_hit	No_sig_nr_hit	No_sig_nr_hit	No_Uniprotmatch	No_%_identity	No_evalue	No_ID	No_Description	No_KEGG	No_GO	No_GOCC	No_GOBP	No_GOMF	No_keywords		0.310059	-0.00266354	0.758244	1	106	32	69	No
Locus_10136_Transcript_3/5_Confidence_0.636_Length_6524	6524	Locus_10136_Transcript_3/5_Confidence_0.636_Length_6524	6524	Locus_10136_Transcript_3/5_Confidence_0.636_Length_6524	6524	Q13332	85.619	0	PTPRS_HUMAN	Receptor-type tyrosine-protein phosphatase S	hsa:5802	GO:0070062 \\ GO:0005887 \\ GO:0005001 \\ GO:0007155 \\ GO:0021549 \\ GO:0021987 \\ GO:0022038 \\ GO:0090557 \\ GO:0030198 \\ GO:0021766 \\ GO:0021510 \\	cell adhesion (GO:0007155);cerebellum development (GO:0021549);cerebral cortex development (GO:0021987);corpus callosum development (GO:0022038);establishment of endothelial intestinal barrier (GO:0090557);extracellular matrix organization (GO:0030198);hippocampus development (GO:0021766);spinal cord development (GO:0021510);	transmembrane receptor protein tyrosine phosphatase activity (GO:0005001);	extracellular exosome (GO:0070062);integral component of plasma membrane (GO:0005887);	3D-structure;Alternative splicing;Cell adhesion;Complete proteome;Disulfide bond;Glycoprotein;Hydrolase;Immunoglobulin domain;Membrane;Polymorphism;Protein phosphatase;Receptor;Reference proteome;Repeat;Signal;Transmembrane;Transmembrane helix.;		0.00293386	6.40535	0.99748	1	8489	3172	5830.5	PTPRS
Locus_10136_Transcript_4/5_Confidence_0.364_Length_4415	4415	Locus_10136_Transcript_4/5_Confidence_0.364_Length_4415	4415	Locus_10136_Transcript_4/5_Confidence_0.364_Length_4415	4415	Q13332	88.403	0	PTPRS_HUMAN	Receptor-type tyrosine-protein phosphatase S	hsa:5802	GO:0070062 \\ GO:0005887 \\ GO:0005001 \\ GO:0007155 \\ GO:0021549 \\ GO:0021987 \\ GO:0022038 \\ GO:0090557 \\ GO:0030198 \\ GO:0021766 \\ GO:0021510 \\	cell adhesion (GO:0007155);cerebellum development (GO:0021549);cerebral cortex development (GO:0021987);corpus callosum development (GO:0022038);establishment of endothelial intestinal barrier (GO:0090557);extracellular matrix organization (GO:0030198);hippocampus development (GO:0021766);spinal cord development (GO:0021510);	transmembrane receptor protein tyrosine phosphatase activity (GO:0005001);	extracellular exosome (GO:0070062);integral component of plasma membrane (GO:0005887);	3D-structure;Alternative splicing;Cell adhesion;Complete proteome;Disulfide bond;Glycoprotein;Hydrolase;Immunoglobulin domain;Membrane;Polymorphism;Protein phosphatase;Receptor;Reference proteome;Repeat;Signal;Transmembrane;Transmembrane helix.;		0.0220005	6.2335	0.979261	1	7585	2797	5191	PTPRS
Locus_10136_Transcript_5/5_Confidence_0.636_Length_6476	6476	Locus_10136_Transcript_5/5_Confidence_0.636_Length_6476	6476	Locus_10136_Transcript_5/5_Confidence_0.636_Length_6476	6476	Q13332	85.011	0	PTPRS_HUMAN	Receptor-type tyrosine-protein phosphatase S	hsa:5802	GO:0070062 \\ GO:0005887 \\ GO:0005001 \\ GO:0007155 \\ GO:0021549 \\ GO:0021987 \\ GO:0022038 \\ GO:0090557 \\ GO:0030198 \\ GO:0021766 \\ GO:0021510 \\	cell adhesion (GO:0007155);cerebellum development (GO:0021549);cerebral cortex development (GO:0021987);corpus callosum development (GO:0022038);establishment of endothelial intestinal barrier (GO:0090557);extracellular matrix organization (GO:0030198);hippocampus development (GO:0021766);spinal cord development (GO:0021510);	transmembrane receptor protein tyrosine phosphatase activity (GO:0005001);	extracellular exosome (GO:0070062);integral component of plasma membrane (GO:0005887);	3D-structure;Alternative splicing;Cell adhesion;Complete proteome;Disulfide bond;Glycoprotein;Hydrolase;Immunoglobulin domain;Membrane;Polymorphism;Protein phosphatase;Receptor;Reference proteome;Repeat;Signal;Transmembrane;Transmembrane helix.;		-0.0611369	6.3831	0.941752	1	8174	3193	5683.5	PTPRS
Locus_101361_Transcript_1/1_Confidence_1.000_Length_355	355	No_sig_nr_hit	No_sig_nr_hit	No_sig_nr_hit	No_sig_nr_hit	No_Uniprotmatch	No_%_identity	No_evalue	No_ID	No_Description	No_KEGG	No_GO	No_GOCC	No_GOBP	No_GOMF	No_keywords		0.137979	-0.0595517	0.907313	1	97	33	65	No
Locus_10137_Transcript_1/2_Confidence_0.750_Length_2871	2871	Locus_10137_Transcript_1/2_Confidence_0.750_Length_2871	2871	Locus_10137_Transcript_1/2_Confidence_0.750_Length_2871	2871	Q2NL18	69.62	8.16e-72	HEYL_BOVIN	Hairy/enhancer-of-split related with YRPW motif-like protein	bta:538609	GO:0005634 \\ GO:0003677 \\ GO:0007275 \\ GO:0007219 \\ GO:0006355 \\ GO:0006351 \\	multicellular organismal development (GO:0007275);Notch signaling pathway (GO:0007219);regulation of transcription, DNA-templated (GO:0006355);transcription, DNA-templated (GO:0006351);	DNA binding (GO:0003677);	nucleus (GO:0005634);	Alternative splicing;Complete proteome;Developmental protein;DNA-binding;Notch signaling pathway;Nucleus;Reference proteome;Repressor;Transcription;Transcription regulation.;		-0.189741	5.59239	0.820414	1	4510	1926	3218	HEYL
Locus_101373_Transcript_1/1_Confidence_1.000_Length_269	269	No_sig_nr_hit	No_sig_nr_hit	No_sig_nr_hit	No_sig_nr_hit	No_Uniprotmatch	No_%_identity	No_evalue	No_ID	No_Description	No_KEGG	No_GO	No_GOCC	No_GOBP	No_GOMF	No_keywords		-0.35289	1.394	0.68631	1	230	110	170	No
Locus_10138_Transcript_1/5_Confidence_0.636_Length_4149	4149	Locus_10138_Transcript_1/5_Confidence_0.636_Length_4149	4149	Locus_10138_Transcript_1/5_Confidence_0.636_Length_4149	4149	Q07890	86.787	0	SOS2_HUMAN	Son of sevenless homolog 2	hsa:6655	GO:0005829 \\ GO:0003677 \\ GO:0005089 \\ GO:0097190 \\ GO:0007411 \\ GO:0001782 \\ GO:0048011 \\ GO:0043065 \\ GO:0051057 \\ GO:2000973 \\ GO:0035023 \\ GO:0051056 \\ GO:0033081 \\ GO:0042129 \\ GO:0007264 \\	apoptotic signaling pathway (GO:0097190);axon guidance (GO:0007411);B cell homeostasis (GO:0001782);neurotrophin TRK receptor signaling pathway (GO:0048011);positive regulation of apoptotic process (GO:0043065);positive regulation of small GTPase mediated signal transduction (GO:0051057);regulation of pro-B cell differentiation (GO:2000973);regulation of Rho protein signal transduction (GO:003502…	DNA binding (GO:0003677);Rho guanyl-nucleotide exchange factor activity (GO:0005089);	cytosol (GO:0005829);	Alternative splicing;Complete proteome;Disease mutation;Guanine-nucleotide releasing factor;Polymorphism;Reference proteome.;		-0.0226679	3.84586	0.979627	1	1425	542	983.5	SOS2
Locus_10138_Transcript_2/5_Confidence_0.182_Length_1407	1407	Locus_10138_Transcript_2/5_Confidence_0.182_Length_1407	1407	Locus_10138_Transcript_2/5_Confidence_0.182_Length_1407	1407	Q07890	90.73	0	SOS2_HUMAN	Son of sevenless homolog 2	hsa:6655	GO:0005829 \\ GO:0003677 \\ GO:0005089 \\ GO:0097190 \\ GO:0007411 \\ GO:0001782 \\ GO:0048011 \\ GO:0043065 \\ GO:0051057 \\ GO:2000973 \\ GO:0035023 \\ GO:0051056 \\ GO:0033081 \\ GO:0042129 \\ GO:0007264 \\	apoptotic signaling pathway (GO:0097190);axon guidance (GO:0007411);B cell homeostasis (GO:0001782);neurotrophin TRK receptor signaling pathway (GO:0048011);positive regulation of apoptotic process (GO:0043065);positive regulation of small GTPase mediated signal transduction (GO:0051057);regulation of pro-B cell differentiation (GO:2000973);regulation of Rho protein signal transduction (GO:003502…	DNA binding (GO:0003677);Rho guanyl-nucleotide exchange factor activity (GO:0005089);	cytosol (GO:0005829);	Alternative splicing;Complete proteome;Disease mutation;Guanine-nucleotide releasing factor;Polymorphism;Reference proteome.;		0.143816	0.247081	0.887561	1	121	41	81	SOS2
Locus_10138_Transcript_4/5_Confidence_0.364_Length_1191	1191	Locus_10138_Transcript_4/5_Confidence_0.364_Length_1191	1191	Locus_10138_Transcript_4/5_Confidence_0.364_Length_1191	1191	Q07890	77.619	1.84e-28	SOS2_HUMAN	Son of sevenless homolog 2	hsa:6655	GO:0005829 \\ GO:0003677 \\ GO:0005089 \\ GO:0097190 \\ GO:0007411 \\ GO:0001782 \\ GO:0048011 \\ GO:0043065 \\ GO:0051057 \\ GO:2000973 \\ GO:0035023 \\ GO:0051056 \\ GO:0033081 \\ GO:0042129 \\ GO:0007264 \\	apoptotic signaling pathway (GO:0097190);axon guidance (GO:0007411);B cell homeostasis (GO:0001782);neurotrophin TRK receptor signaling pathway (GO:0048011);positive regulation of apoptotic process (GO:0043065);positive regulation of small GTPase mediated signal transduction (GO:0051057);regulation of pro-B cell differentiation (GO:2000973);regulation of Rho protein signal transduction (GO:003502…	DNA binding (GO:0003677);Rho guanyl-nucleotide exchange factor activity (GO:0005089);	cytosol (GO:0005829);	Alternative splicing;Complete proteome;Disease mutation;Guanine-nucleotide releasing factor;Polymorphism;Reference proteome.;		-0.184881	0.678498	0.834444	1	148	63	105.5	SOS2
Locus_101382_Transcript_1/1_Confidence_1.000_Length_318	318	Locus_101382_Transcript_1/1_Confidence_1.000_Length_318	318	Locus_101382_Transcript_1/1_Confidence_1.000_Length_318	318	C5L2P2	30	4.41e-08	C5L2P2_PERM5	Putative uncharacterized protein {ECO:0000313|EMBL:EER08957.1}	No_KEGG	No_GOcodes	No_GOBP	No_GOMF	No_GOCC	Complete proteome {ECO:0000313|Proteomes:UP000007800};Reference proteome {ECO:0000313|Proteomes:UP000007800}.;		0.924156	0.15108	0.319729	1	137	27	82	C5L2P2
Locus_101386_Transcript_1/1_Confidence_1.000_Length_401	401	No_sig_nr_hit	No_sig_nr_hit	No_sig_nr_hit	No_sig_nr_hit	No_Uniprotmatch	No_%_identity	No_evalue	No_ID	No_Description	No_KEGG	No_GO	No_GOCC	No_GOBP	No_GOMF	No_keywords		-0.434653	1.9398	0.612169	1	326	165	245.5	No
Locus_10139_Transcript_1/3_Confidence_0.556_Length_1437	1437	Locus_10139_Transcript_1/3_Confidence_0.556_Length_1437	1437	Locus_10139_Transcript_1/3_Confidence_0.556_Length_1437	1437	B5X5N3	41.27	1.4e-26	SKA2_SALSA	Spindle and kinetochore-associated protein 2	No_KEGG	GO:0000940 \\ GO:0005737 \\ GO:0005876 \\ GO:0008017 \\ GO:0051301 \\ GO:0007059 \\ GO:0007067 \\ GO:0031110 \\	cell division (GO:0051301);chromosome segregation (GO:0007059);mitotic nuclear division (GO:0007067);regulation of microtubule polymerization or depolymerization (GO:0031110);	microtubule binding (GO:0008017);	condensed chromosome outer kinetochore (GO:0000940);cytoplasm (GO:0005737);spindle microtubule (GO:0005876);	Alternative splicing;Cell cycle;Cell division;Centromere;Chromosome;Cytoplasm;Cytoskeleton;Kinetochore;Microtubule;Mitosis.;		-0.077364	3.48877	0.929859	1	1091	431	761	SKA2
Locus_10139_Transcript_2/3_Confidence_0.667_Length_2445	2445	Locus_10139_Transcript_2/3_Confidence_0.667_Length_2445	2445	Locus_10139_Transcript_2/3_Confidence_0.667_Length_2445	2445	Q8WVK7	51.485	2.94e-24	SKA2_HUMAN	Spindle and kinetochore-associated protein 2	hsa:348235	GO:0000940 \\ GO:0005829 \\ GO:0005876 \\ GO:0008017 \\ GO:0051301 \\ GO:0007059 \\ GO:0000278 \\ GO:0007067 \\ GO:0031110 \\ GO:0007264 \\	cell division (GO:0051301);chromosome segregation (GO:0007059);mitotic cell cycle (GO:0000278);mitotic nuclear division (GO:0007067);regulation of microtubule polymerization or depolymerization (GO:0031110);small GTPase mediated signal transduction (GO:0007264);	microtubule binding (GO:0008017);	condensed chromosome outer kinetochore (GO:0000940);cytosol (GO:0005829);spindle microtubule (GO:0005876);	3D-structure;Alternative splicing;Cell cycle;Cell division;Centromere;Chromosome;Complete proteome;Cytoplasm;Cytoskeleton;Kinetochore;Microtubule;Mitosis;Phosphoprotein;Reference proteome.;		-0.0326666	3.58896	0.970057	1	1188	455	821.5	SKA2
Locus_10139_Transcript_3/3_Confidence_0.778_Length_1258	1258	Locus_10139_Transcript_3/3_Confidence_0.778_Length_1258	1258	Locus_10139_Transcript_3/3_Confidence_0.778_Length_1258	1258	B5X5N3	42.358	2.11e-42	SKA2_SALSA	Spindle and kinetochore-associated protein 2	No_KEGG	GO:0000940 \\ GO:0005737 \\ GO:0005876 \\ GO:0008017 \\ GO:0051301 \\ GO:0007059 \\ GO:0007067 \\ GO:0031110 \\	cell division (GO:0051301);chromosome segregation (GO:0007059);mitotic nuclear division (GO:0007067);regulation of microtubule polymerization or depolymerization (GO:0031110);	microtubule binding (GO:0008017);	condensed chromosome outer kinetochore (GO:0000940);cytoplasm (GO:0005737);spindle microtubule (GO:0005876);	Alternative splicing;Cell cycle;Cell division;Centromere;Chromosome;Cytoplasm;Cytoskeleton;Kinetochore;Microtubule;Mitosis.;		0.0571973	3.53643	0.947613	1	1181	425	803	SKA2
Locus_1014_Transcript_1/8_Confidence_0.333_Length_1894	1894	Locus_1014_Transcript_1/8_Confidence_0.333_Length_1894	1894	Locus_1014_Transcript_1/8_Confidence_0.333_Length_1894	1894	P67829	99.429	1.43e-94	KC1A_SHEEP	Casein kinase I isoform alpha	No_KEGG	GO:0000777 \\ GO:0005737 \\ GO:0005815 \\ GO:0016607 \\ GO:0005524 \\ GO:0004672 \\ GO:0004674 \\ GO:0051301 \\ GO:0045104 \\ GO:0007067 \\ GO:0006468 \\ GO:0016055 \\	cell division (GO:0051301);intermediate filament cytoskeleton organization (GO:0045104);mitotic nuclear division (GO:0007067);protein phosphorylation (GO:0006468);Wnt signaling pathway (GO:0016055);	ATP binding (GO:0005524);protein kinase activity (GO:0004672);protein serine/threonine kinase activity (GO:0004674);	condensed chromosome kinetochore (GO:0000777);cytoplasm (GO:0005737);microtubule organizing center (GO:0005815);nuclear speck (GO:0016607);	Acetylation;ATP-binding;Cell cycle;Cell division;Centromere;Chromosome;Complete proteome;Cytoplasm;Cytoskeleton;Kinase;Kinetochore;Mitosis;Nucleotide-binding;Nucleus;Reference proteome;Serine/threonine-protein kinase;Transferase;Wnt signaling pathway.;		-0.00551876	5.45602	0.995188	1	4382	1647	3014.5	KC1A
Locus_1014_Transcript_2/8_Confidence_0.222_Length_1167	1167	Locus_1014_Transcript_2/8_Confidence_0.222_Length_1167	1167	Locus_1014_Transcript_2/8_Confidence_0.222_Length_1167	1167	P67963	100	6.41e-106	KC1A_XENLA	Casein kinase I isoform alpha	xla:379624	GO:0000777 \\ GO:0005737 \\ GO:0005815 \\ GO:0016607 \\ GO:0005524 \\ GO:0004674 \\ GO:0051301 \\ GO:0045104 \\ GO:0007067 \\ GO:0006468 \\ GO:0016055 \\	cell division (GO:0051301);intermediate filament cytoskeleton organization (GO:0045104);mitotic nuclear division (GO:0007067);protein phosphorylation (GO:0006468);Wnt signaling pathway (GO:0016055);	ATP binding (GO:0005524);protein serine/threonine kinase activity (GO:0004674);	condensed chromosome kinetochore (GO:0000777);cytoplasm (GO:0005737);microtubule organizing center (GO:0005815);nuclear speck (GO:0016607);	ATP-binding;Cell cycle;Cell division;Centromere;Chromosome;Cytoplasm;Cytoskeleton;Kinase;Kinetochore;Mitosis;Nucleotide-binding;Nucleus;Phosphoprotein;Serine/threonine-protein kinase;Transferase;Wnt signaling pathway.;		0.0513463	1.9597	0.959539	1	393	142	267.5	KC1A
Locus_1014_Transcript_3/8_Confidence_0.222_Length_1518	1518	Locus_1014_Transcript_3/8_Confidence_0.222_Length_1518	1518	Locus_1014_Transcript_3/8_Confidence_0.222_Length_1518	1518	Q8BK63	99.346	2.37e-104	KC1A_MOUSE	Casein kinase I isoform alpha	No_KEGG	GO:0030877 \\ GO:0005813 \\ GO:0000777 \\ GO:0030529 \\ GO:0045095 \\ GO:0016020 \\ GO:0005847 \\ GO:0016607 \\ GO:0072372 \\ GO:0005524 \\ GO:0004672 \\ GO:0004674 \\ GO:0051301 \\ GO:0000902 \\ GO:0007030 \\ GO:0045104 \\ GO:0007067 \\ GO:0018105 \\ GO:0006909 \\ GO:0032436 \\ GO:0006468 \\ GO:1904424 \\ GO:0016055 \\	cell division (GO:0051301);cell morphogenesis (GO:0000902);Golgi organization (GO:0007030);intermediate filament cytoskeleton organization (GO:0045104);mitotic nuclear division (GO:0007067);peptidyl-serine phosphorylation (GO:0018105);phagocytosis (GO:0006909);positive regulation of proteasomal ubiquitin-dependent protein catabolic process (GO:0032436);protein phosphorylation (GO:0006468);regulat…	ATP binding (GO:0005524);protein kinase activity (GO:0004672);protein serine/threonine kinase activity (GO:0004674);	beta-catenin destruction complex (GO:0030877);centrosome (GO:0005813);condensed chromosome kinetochore (GO:0000777);intracellular ribonucleoprotein complex (GO:0030529);keratin filament (GO:0045095);membrane (GO:0016020);mRNA cleavage and polyadenylation specificity factor complex (GO:0005847);nuclear speck (GO:0016607);primary cilium (GO:0072372);	Acetylation;Alternative splicing;ATP-binding;Cell cycle;Cell division;Centromere;Chromosome;Complete proteome;Cytoplasm;Cytoskeleton;Kinase;Kinetochore;Mitosis;Nucleotide-binding;Nucleus;Reference proteome;Serine/threonine-protein kinase;Transferase;Wnt signaling pathway.;		0.00235583	2.07802	1	1	420	157	288.5	KC1A
Locus_1014_Transcript_4/8_Confidence_0.333_Length_2275	2275	Locus_1014_Transcript_4/8_Confidence_0.333_Length_2275	2275	Locus_1014_Transcript_4/8_Confidence_0.333_Length_2275	2275	P67963	100	0	KC1A_XENLA	Casein kinase I isoform alpha	xla:379624	GO:0000777 \\ GO:0005737 \\ GO:0005815 \\ GO:0016607 \\ GO:0005524 \\ GO:0004674 \\ GO:0051301 \\ GO:0045104 \\ GO:0007067 \\ GO:0006468 \\ GO:0016055 \\	cell division (GO:0051301);intermediate filament cytoskeleton organization (GO:0045104);mitotic nuclear division (GO:0007067);protein phosphorylation (GO:0006468);Wnt signaling pathway (GO:0016055);	ATP binding (GO:0005524);protein serine/threonine kinase activity (GO:0004674);	condensed chromosome kinetochore (GO:0000777);cytoplasm (GO:0005737);microtubule organizing center (GO:0005815);nuclear speck (GO:0016607);	ATP-binding;Cell cycle;Cell division;Centromere;Chromosome;Cytoplasm;Cytoskeleton;Kinase;Kinetochore;Mitosis;Nucleotide-binding;Nucleus;Phosphoprotein;Serine/threonine-protein kinase;Transferase;Wnt signaling pathway.;		0.160247	4.04772	0.849405	1	1743	584	1163.5	KC1A
Locus_1014_Transcript_5/8_Confidence_0.167_Length_2137	2137	Locus_1014_Transcript_5/8_Confidence_0.167_Length_2137	2137	Locus_1014_Transcript_5/8_Confidence_0.167_Length_2137	2137	Q8WXF2	65.766	7.66e-32	Q8WXF2_HUMAN	HLCDGP1 {ECO:0000313|EMBL:AAL60204.1}	No_KEGG	No_GOcodes	No_GOBP	No_GOMF	No_GOCC	No_keywords		-0.00646882	4.99066	0.99446	1	3172	1193	2182.5	Q8WXF2
Locus_1014_Transcript_6/8_Confidence_0.444_Length_2623	2623	Locus_1014_Transcript_6/8_Confidence_0.444_Length_2623	2623	Locus_1014_Transcript_6/8_Confidence_0.444_Length_2623	2623	P67829	92.068	0	KC1A_SHEEP	Casein kinase I isoform alpha	No_KEGG	GO:0000777 \\ GO:0005737 \\ GO:0005815 \\ GO:0016607 \\ GO:0005524 \\ GO:0004672 \\ GO:0004674 \\ GO:0051301 \\ GO:0045104 \\ GO:0007067 \\ GO:0006468 \\ GO:0016055 \\	cell division (GO:0051301);intermediate filament cytoskeleton organization (GO:0045104);mitotic nuclear division (GO:0007067);protein phosphorylation (GO:0006468);Wnt signaling pathway (GO:0016055);	ATP binding (GO:0005524);protein kinase activity (GO:0004672);protein serine/threonine kinase activity (GO:0004674);	condensed chromosome kinetochore (GO:0000777);cytoplasm (GO:0005737);microtubule organizing center (GO:0005815);nuclear speck (GO:0016607);	Acetylation;ATP-binding;Cell cycle;Cell division;Centromere;Chromosome;Complete proteome;Cytoplasm;Cytoskeleton;Kinase;Kinetochore;Mitosis;Nucleotide-binding;Nucleus;Reference proteome;Serine/threonine-protein kinase;Transferase;Wnt signaling pathway.;		0.0601089	5.59471	0.943023	1	4934	1772	3353	KC1A
Locus_1014_Transcript_7/8_Confidence_0.389_Length_2575	2575	Locus_1014_Transcript_7/8_Confidence_0.389_Length_2575	2575	Locus_1014_Transcript_7/8_Confidence_0.389_Length_2575	2575	P67963	100	0	KC1A_XENLA	Casein kinase I isoform alpha	xla:379624	GO:0000777 \\ GO:0005737 \\ GO:0005815 \\ GO:0016607 \\ GO:0005524 \\ GO:0004674 \\ GO:0051301 \\ GO:0045104 \\ GO:0007067 \\ GO:0006468 \\ GO:0016055 \\	cell division (GO:0051301);intermediate filament cytoskeleton organization (GO:0045104);mitotic nuclear division (GO:0007067);protein phosphorylation (GO:0006468);Wnt signaling pathway (GO:0016055);	ATP binding (GO:0005524);protein serine/threonine kinase activity (GO:0004674);	condensed chromosome kinetochore (GO:0000777);cytoplasm (GO:0005737);microtubule organizing center (GO:0005815);nuclear speck (GO:0016607);	ATP-binding;Cell cycle;Cell division;Centromere;Chromosome;Cytoplasm;Cytoskeleton;Kinase;Kinetochore;Mitosis;Nucleotide-binding;Nucleus;Phosphoprotein;Serine/threonine-protein kinase;Transferase;Wnt signaling pathway.;		0.02652	5.64982	0.975107	1	5068	1863	3465.5	KC1A
Locus_1014_Transcript_8/8_Confidence_0.389_Length_2539	2539	Locus_1014_Transcript_8/8_Confidence_0.389_Length_2539	2539	Locus_1014_Transcript_8/8_Confidence_0.389_Length_2539	2539	P67829	100	0	KC1A_SHEEP	Casein kinase I isoform alpha	No_KEGG	GO:0000777 \\ GO:0005737 \\ GO:0005815 \\ GO:0016607 \\ GO:0005524 \\ GO:0004672 \\ GO:0004674 \\ GO:0051301 \\ GO:0045104 \\ GO:0007067 \\ GO:0006468 \\ GO:0016055 \\	cell division (GO:0051301);intermediate filament cytoskeleton organization (GO:0045104);mitotic nuclear division (GO:0007067);protein phosphorylation (GO:0006468);Wnt signaling pathway (GO:0016055);	ATP binding (GO:0005524);protein kinase activity (GO:0004672);protein serine/threonine kinase activity (GO:0004674);	condensed chromosome kinetochore (GO:0000777);cytoplasm (GO:0005737);microtubule organizing center (GO:0005815);nuclear speck (GO:0016607);	Acetylation;ATP-binding;Cell cycle;Cell division;Centromere;Chromosome;Complete proteome;Cytoplasm;Cytoskeleton;Kinase;Kinetochore;Mitosis;Nucleotide-binding;Nucleus;Reference proteome;Serine/threonine-protein kinase;Transferase;Wnt signaling pathway.;		-0.0206272	5.59645	0.980684	1	4805	1825	3315	KC1A
Locus_10140_Transcript_1/1_Confidence_1.000_Length_550	550	No_sig_nr_hit	No_sig_nr_hit	No_sig_nr_hit	No_sig_nr_hit	No_Uniprotmatch	No_%_identity	No_evalue	No_ID	No_Description	No_KEGG	No_GO	No_GOCC	No_GOBP	No_GOMF	No_keywords		0.0707091	3.842	0.934051	1	1467	523	995	No
Locus_10141_Transcript_1/1_Confidence_1.000_Length_1545	1545	No_sig_nr_hit	No_sig_nr_hit	No_sig_nr_hit	No_sig_nr_hit	No_Uniprotmatch	No_%_identity	No_evalue	No_ID	No_Description	No_KEGG	No_GO	No_GOCC	No_GOBP	No_GOMF	No_keywords		0.0870962	4.49103	0.917991	1	2315	816	1565.5	No
Locus_101411_Transcript_1/1_Confidence_1.000_Length_217	217	Locus_101411_Transcript_1/1_Confidence_1.000_Length_217	217	Locus_101411_Transcript_1/1_Confidence_1.000_Length_217	217	O60245	75	9.07e-28	PCDH7_HUMAN	Protocadherin-7	No_KEGG	GO:0005887 \\ GO:0005886 \\ GO:0005509 \\ GO:0007156 \\	homophilic cell adhesion via plasma membrane adhesion molecules (GO:0007156);	calcium ion binding (GO:0005509);	integral component of plasma membrane (GO:0005887);plasma membrane (GO:0005886);	3D-structure;Alternative splicing;Calcium;Cell adhesion;Cell membrane;Complete proteome;Glycoprotein;Membrane;Phosphoprotein;Reference proteome;Repeat;Signal;Transmembrane;Transmembrane helix.;		-0.483197	-0.385304	0.593842	1	63	33	48	PCDH7
Locus_10142_Transcript_3/3_Confidence_0.667_Length_2194	2194	Locus_10142_Transcript_3/3_Confidence_0.667_Length_2194	2194	Locus_10142_Transcript_3/3_Confidence_0.667_Length_2194	2194	Q7L9B9	79.218	0	EEPD1_HUMAN	Endonuclease/exonuclease/phosphatase family domain-containing protein 1	hsa:80820	GO:0003677 \\ GO:0006281 \\	DNA repair (GO:0006281);	DNA binding (GO:0003677);	No_GOCC	Complete proteome;Lipoprotein;Myristate;Phosphoprotein;Polymorphism;Reference proteome.;		0.293648	3.96963	0.72693	1	1722	526	1124	EEPD1
Locus_10144_Transcript_1/2_Confidence_0.800_Length_2543	2543	No_sig_nr_hit	No_sig_nr_hit	No_sig_nr_hit	No_sig_nr_hit	No_Uniprotmatch	No_%_identity	No_evalue	No_ID	No_Description	No_KEGG	No_GO	No_GOCC	No_GOBP	No_GOMF	No_keywords		-0.130312	6.23837	0.87601	1	7213	2956	5084.5	No
Locus_101444_Transcript_1/1_Confidence_1.000_Length_1645	1645	No_sig_nr_hit	No_sig_nr_hit	No_sig_nr_hit	No_sig_nr_hit	No_Uniprotmatch	No_%_identity	No_evalue	No_ID	No_Description	No_KEGG	No_GO	No_GOCC	No_GOBP	No_GOMF	No_keywords		0.17007	3.50852	0.840526	1	1202	400	801	No
Locus_10145_Transcript_3/7_Confidence_0.176_Length_688	688	Locus_10145_Transcript_3/7_Confidence_0.176_Length_688	688	Locus_10145_Transcript_3/7_Confidence_0.176_Length_688	688	Q5ZJ41	92.414	5.04e-92	MARH5_CHICK	E3 ubiquitin-protein ligase MARCH5	gga:423815	GO:0005783 \\ GO:0005789 \\ GO:0016021 \\ GO:0005741 \\ GO:0016874 \\ GO:0004842 \\ GO:0008270 \\ GO:0090344 \\ GO:0090141 \\ GO:0051865 \\ GO:0070585 \\ GO:0000209 \\ GO:0090140 \\	negative regulation of cell aging (GO:0090344);positive regulation of mitochondrial fission (GO:0090141);protein autoubiquitination (GO:0051865);protein localization to mitochondrion (GO:0070585);protein polyubiquitination (GO:0000209);regulation of mitochondrial fission (GO:0090140);	ligase activity (GO:0016874);ubiquitin-protein transferase activity (GO:0004842);zinc ion binding (GO:0008270);	endoplasmic reticulum (GO:0005783);endoplasmic reticulum membrane (GO:0005789);integral component of membrane (GO:0016021);mitochondrial outer membrane (GO:0005741);	Complete proteome;Endoplasmic reticulum;Ligase;Membrane;Metal-binding;Mitochondrion;Mitochondrion outer membrane;Reference proteome;Transmembrane;Transmembrane helix;Ubl conjugation pathway;Zinc;Zinc-finger.;		0.715651	1.5287	0.407391	1	351	80	215.5	MARH5
Locus_10145_Transcript_5/7_Confidence_0.647_Length_3437	3437	Locus_10145_Transcript_5/7_Confidence_0.647_Length_3437	3437	Locus_10145_Transcript_5/7_Confidence_0.647_Length_3437	3437	Q5ZJ41	99.644	0	MARH5_CHICK	E3 ubiquitin-protein ligase MARCH5	gga:423815	GO:0005783 \\ GO:0005789 \\ GO:0016021 \\ GO:0005741 \\ GO:0016874 \\ GO:0004842 \\ GO:0008270 \\ GO:0090344 \\ GO:0090141 \\ GO:0051865 \\ GO:0070585 \\ GO:0000209 \\ GO:0090140 \\	negative regulation of cell aging (GO:0090344);positive regulation of mitochondrial fission (GO:0090141);protein autoubiquitination (GO:0051865);protein localization to mitochondrion (GO:0070585);protein polyubiquitination (GO:0000209);regulation of mitochondrial fission (GO:0090140);	ligase activity (GO:0016874);ubiquitin-protein transferase activity (GO:0004842);zinc ion binding (GO:0008270);	endoplasmic reticulum (GO:0005783);endoplasmic reticulum membrane (GO:0005789);integral component of membrane (GO:0016021);mitochondrial outer membrane (GO:0005741);	Complete proteome;Endoplasmic reticulum;Ligase;Membrane;Metal-binding;Mitochondrion;Mitochondrion outer membrane;Reference proteome;Transmembrane;Transmembrane helix;Ubl conjugation pathway;Zinc;Zinc-finger.;		0.0265717	5.74927	0.975023	1	5430	1996	3713	MARH5
Locus_10145_Transcript_6/7_Confidence_0.471_Length_3294	3294	Locus_10145_Transcript_6/7_Confidence_0.471_Length_3294	3294	Locus_10145_Transcript_6/7_Confidence_0.471_Length_3294	3294	Q5ZJ41	98.734	3.53e-100	MARH5_CHICK	E3 ubiquitin-protein ligase MARCH5	gga:423815	GO:0005783 \\ GO:0005789 \\ GO:0016021 \\ GO:0005741 \\ GO:0016874 \\ GO:0004842 \\ GO:0008270 \\ GO:0090344 \\ GO:0090141 \\ GO:0051865 \\ GO:0070585 \\ GO:0000209 \\ GO:0090140 \\	negative regulation of cell aging (GO:0090344);positive regulation of mitochondrial fission (GO:0090141);protein autoubiquitination (GO:0051865);protein localization to mitochondrion (GO:0070585);protein polyubiquitination (GO:0000209);regulation of mitochondrial fission (GO:0090140);	ligase activity (GO:0016874);ubiquitin-protein transferase activity (GO:0004842);zinc ion binding (GO:0008270);	endoplasmic reticulum (GO:0005783);endoplasmic reticulum membrane (GO:0005789);integral component of membrane (GO:0016021);mitochondrial outer membrane (GO:0005741);	Complete proteome;Endoplasmic reticulum;Ligase;Membrane;Metal-binding;Mitochondrion;Mitochondrion outer membrane;Reference proteome;Transmembrane;Transmembrane helix;Ubl conjugation pathway;Zinc;Zinc-finger.;		0.190758	5.63429	0.819536	1	5295	1737	3516	MARH5
Locus_10146_Transcript_1/1_Confidence_1.000_Length_1819	1819	Locus_10146_Transcript_1/1_Confidence_1.000_Length_1819	1819	Locus_10146_Transcript_1/1_Confidence_1.000_Length_1819	1819	Q92154	63.573	0	SMP_COTJA	Schwann cell myelin protein	No_KEGG	GO:0016021 \\ GO:0030246 \\ GO:0007155 \\	cell adhesion (GO:0007155);	carbohydrate binding (GO:0030246);	integral component of membrane (GO:0016021);	Cell adhesion;Direct protein sequencing;Disulfide bond;Glycoprotein;Immunoglobulin domain;Lectin;Membrane;Repeat;Signal;Transmembrane;Transmembrane helix.;		0.393082	5.60294	0.638222	1	5517	1573	3545	SMP
Locus_101467_Transcript_1/1_Confidence_1.000_Length_228	228	Locus_101467_Transcript_1/1_Confidence_1.000_Length_228	228	Locus_101467_Transcript_1/1_Confidence_1.000_Length_228	228	No_Uniprotmatch	No_%_identity	No_evalue	No_ID	No_Description	No_KEGG	No_GO	No_GOCC	No_GOBP	No_GOMF	No_keywords		-0.101607	0.244448	0.906849	1	112	45	78.5	No
Locus_10147_Transcript_1/1_Confidence_1.000_Length_1865	1865	Locus_10147_Transcript_1/1_Confidence_1.000_Length_1865	1865	Locus_10147_Transcript_1/1_Confidence_1.000_Length_1865	1865	Q9D650	80.272	9.66e-143	FA84A_MOUSE	Protein FAM84A	mmu:105005	No_GOcodes	No_GOBP	No_GOMF	No_GOCC	Complete proteome;Reference proteome.;		0.358375	5.23587	0.668369	1	4232	1236	2734	FA84A
Locus_10148_Transcript_1/10_Confidence_0.400_Length_2649	2649	Locus_10148_Transcript_1/10_Confidence_0.400_Length_2649	2649	Locus_10148_Transcript_1/10_Confidence_0.400_Length_2649	2649	Q01888	86.486	4.27e-59	GDC_BOVIN	Graves disease carrier protein	bta:282524	GO:0016021 \\ GO:0005743 \\ GO:0003735 \\ GO:0006412 \\ GO:0055085 \\	translation (GO:0006412);transmembrane transport (GO:0055085);	structural constituent of ribosome (GO:0003735);	integral component of membrane (GO:0016021);mitochondrial inner membrane (GO:0005743);	Complete proteome;Membrane;Mitochondrion;Mitochondrion inner membrane;Reference proteome;Repeat;Transmembrane;Transmembrane helix;Transport.;		-0.176163	1.73981	0.840338	1	312	132	222	GDC
Locus_10148_Transcript_10/10_Confidence_0.600_Length_3001	3001	Locus_10148_Transcript_10/10_Confidence_0.600_Length_3001	3001	Locus_10148_Transcript_10/10_Confidence_0.600_Length_3001	3001	Q01888	85.714	0	GDC_BOVIN	Graves disease carrier protein	bta:282524	GO:0016021 \\ GO:0005743 \\ GO:0003735 \\ GO:0006412 \\ GO:0055085 \\	translation (GO:0006412);transmembrane transport (GO:0055085);	structural constituent of ribosome (GO:0003735);	integral component of membrane (GO:0016021);mitochondrial inner membrane (GO:0005743);	Complete proteome;Membrane;Mitochondrion;Mitochondrion inner membrane;Reference proteome;Repeat;Transmembrane;Transmembrane helix;Transport.;		0.000289438	1.94318	1	1	382	143	262.5	GDC
Locus_10148_Transcript_2/10_Confidence_0.400_Length_2879	2879	Locus_10148_Transcript_2/10_Confidence_0.400_Length_2879	2879	Locus_10148_Transcript_2/10_Confidence_0.400_Length_2879	2879	Q01888	83.553	2.02e-128	GDC_BOVIN	Graves disease carrier protein	bta:282524	GO:0016021 \\ GO:0005743 \\ GO:0003735 \\ GO:0006412 \\ GO:0055085 \\	translation (GO:0006412);transmembrane transport (GO:0055085);	structural constituent of ribosome (GO:0003735);	integral component of membrane (GO:0016021);mitochondrial inner membrane (GO:0005743);	Complete proteome;Membrane;Mitochondrion;Mitochondrion inner membrane;Reference proteome;Repeat;Transmembrane;Transmembrane helix;Transport.;		0.0309203	1.81165	0.980808	1	352	129	240.5	GDC
Locus_10148_Transcript_3/10_Confidence_0.567_Length_2838	2838	Locus_10148_Transcript_3/10_Confidence_0.567_Length_2838	2838	Locus_10148_Transcript_3/10_Confidence_0.567_Length_2838	2838	Q01888	85.795	1.78e-100	GDC_BOVIN	Graves disease carrier protein	bta:282524	GO:0016021 \\ GO:0005743 \\ GO:0003735 \\ GO:0006412 \\ GO:0055085 \\	translation (GO:0006412);transmembrane transport (GO:0055085);	structural constituent of ribosome (GO:0003735);	integral component of membrane (GO:0016021);mitochondrial inner membrane (GO:0005743);	Complete proteome;Membrane;Mitochondrion;Mitochondrion inner membrane;Reference proteome;Repeat;Transmembrane;Transmembrane helix;Transport.;		-0.206593	1.8094	0.810109	1	324	140	232	GDC
Locus_10148_Transcript_4/10_Confidence_0.433_Length_933	933	Locus_10148_Transcript_4/10_Confidence_0.433_Length_933	933	Locus_10148_Transcript_4/10_Confidence_0.433_Length_933	933	Q01888	87.283	4.34e-107	GDC_BOVIN	Graves disease carrier protein	bta:282524	GO:0016021 \\ GO:0005743 \\ GO:0003735 \\ GO:0006412 \\ GO:0055085 \\	translation (GO:0006412);transmembrane transport (GO:0055085);	structural constituent of ribosome (GO:0003735);	integral component of membrane (GO:0016021);mitochondrial inner membrane (GO:0005743);	Complete proteome;Membrane;Mitochondrion;Mitochondrion inner membrane;Reference proteome;Repeat;Transmembrane;Transmembrane helix;Transport.;		0.862721	-0.685691	0.378584	1	73	15	44	GDC
Locus_10148_Transcript_5/10_Confidence_0.200_Length_2701	2701	Locus_10148_Transcript_5/10_Confidence_0.200_Length_2701	2701	Locus_10148_Transcript_5/10_Confidence_0.200_Length_2701	2701	Q8C0K5	85.714	7.06e-63	GDC_MOUSE	Graves disease carrier protein homolog	mmu:73132	GO:0016021 \\ GO:0005743 \\ GO:0005739 \\ GO:0003735 \\ GO:0006412 \\ GO:0055085 \\	translation (GO:0006412);transmembrane transport (GO:0055085);	structural constituent of ribosome (GO:0003735);	integral component of membrane (GO:0016021);mitochondrial inner membrane (GO:0005743);mitochondrion (GO:0005739);	Alternative splicing;Complete proteome;Membrane;Mitochondrion;Mitochondrion inner membrane;Reference proteome;Repeat;Transmembrane;Transmembrane helix;Transport.;		0.0387746	1.6762	0.971876	1	321	117	219	GDC
Locus_10148_Transcript_6/10_Confidence_0.533_Length_2499	2499	Locus_10148_Transcript_6/10_Confidence_0.533_Length_2499	2499	Locus_10148_Transcript_6/10_Confidence_0.533_Length_2499	2499	Q01888	86.344	1.33e-136	GDC_BOVIN	Graves disease carrier protein	bta:282524	GO:0016021 \\ GO:0005743 \\ GO:0003735 \\ GO:0006412 \\ GO:0055085 \\	translation (GO:0006412);transmembrane transport (GO:0055085);	structural constituent of ribosome (GO:0003735);	integral component of membrane (GO:0016021);mitochondrial inner membrane (GO:0005743);	Complete proteome;Membrane;Mitochondrion;Mitochondrion inner membrane;Reference proteome;Repeat;Transmembrane;Transmembrane helix;Transport.;		0.12931	0.545754	0.892839	1	149	51	100	GDC
Locus_10148_Transcript_7/10_Confidence_0.067_Length_2781	2781	Locus_10148_Transcript_7/10_Confidence_0.067_Length_2781	2781	Locus_10148_Transcript_7/10_Confidence_0.067_Length_2781	2781	Q8C0K5	88.235	6.15e-21	GDC_MOUSE	Graves disease carrier protein homolog	mmu:73132	GO:0016021 \\ GO:0005743 \\ GO:0005739 \\ GO:0003735 \\ GO:0006412 \\ GO:0055085 \\	translation (GO:0006412);transmembrane transport (GO:0055085);	structural constituent of ribosome (GO:0003735);	integral component of membrane (GO:0016021);mitochondrial inner membrane (GO:0005743);mitochondrion (GO:0005739);	Alternative splicing;Complete proteome;Membrane;Mitochondrion;Mitochondrion inner membrane;Reference proteome;Repeat;Transmembrane;Transmembrane helix;Transport.;		-0.0435633	1.60882	0.96326	1	298	115	206.5	GDC
Locus_10148_Transcript_8/10_Confidence_0.600_Length_3507	3507	Locus_10148_Transcript_8/10_Confidence_0.600_Length_3507	3507	Locus_10148_Transcript_8/10_Confidence_0.600_Length_3507	3507	Q01888	87.333	1.77e-83	GDC_BOVIN	Graves disease carrier protein	bta:282524	GO:0016021 \\ GO:0005743 \\ GO:0003735 \\ GO:0006412 \\ GO:0055085 \\	translation (GO:0006412);transmembrane transport (GO:0055085);	structural constituent of ribosome (GO:0003735);	integral component of membrane (GO:0016021);mitochondrial inner membrane (GO:0005743);	Complete proteome;Membrane;Mitochondrion;Mitochondrion inner membrane;Reference proteome;Repeat;Transmembrane;Transmembrane helix;Transport.;		-0.276669	2.10472	0.748236	1	388	176	282	GDC
Locus_10148_Transcript_9/10_Confidence_0.667_Length_3873	3873	Locus_10148_Transcript_9/10_Confidence_0.667_Length_3873	3873	Locus_10148_Transcript_9/10_Confidence_0.667_Length_3873	3873	Q01888	86.344	2.11e-132	GDC_BOVIN	Graves disease carrier protein	bta:282524	GO:0016021 \\ GO:0005743 \\ GO:0003735 \\ GO:0006412 \\ GO:0055085 \\	translation (GO:0006412);transmembrane transport (GO:0055085);	structural constituent of ribosome (GO:0003735);	integral component of membrane (GO:0016021);mitochondrial inner membrane (GO:0005743);	Complete proteome;Membrane;Mitochondrion;Mitochondrion inner membrane;Reference proteome;Repeat;Transmembrane;Transmembrane helix;Transport.;		0.0550109	1.96163	0.953861	1	394	142	268	GDC
Locus_10149_Transcript_1/1_Confidence_1.000_Length_3730	3730	Locus_10149_Transcript_1/1_Confidence_1.000_Length_3730	3730	Locus_10149_Transcript_1/1_Confidence_1.000_Length_3730	3730	O43639	92.632	0	NCK2_HUMAN	Cytoplasmic protein NCK2	hsa:8440	GO:0005737 \\ GO:0005829 \\ GO:0005783 \\ GO:0097481 \\ GO:0005802 \\ GO:0012506 \\ GO:0005086 \\ GO:0008093 \\ GO:0030159 \\ GO:0005070 \\ GO:0007015 \\ GO:0007411 \\ GO:0016477 \\ GO:0060996 \\ GO:0048013 \\ GO:0007173 \\ GO:0001771 \\ GO:0030032 \\ GO:0008285 \\ GO:1903912 \\ GO:0033137 \\ GO:1903898 \\ GO:1990441 \\ GO:0030838 \\ GO:1902237 \\ GO:0043547 \\ GO:0042102 \\ GO:0045944 \\ GO:0036…	actin filament organization (GO:0007015);axon guidance (GO:0007411);cell migration (GO:0016477);dendritic spine development (GO:0060996);ephrin receptor signaling pathway (GO:0048013);epidermal growth factor receptor signaling pathway (GO:0007173);immunological synapse formation (GO:0001771);lamellipodium assembly (GO:0030032);negative regulation of cell proliferation (GO:0008285);negative regula…	ARF guanyl-nucleotide exchange factor activity (GO:0005086);cytoskeletal adaptor activity (GO:0008093);receptor signaling complex scaffold activity (GO:0030159);SH3/SH2 adaptor activity (GO:0005070);	cytoplasm (GO:0005737);cytosol (GO:0005829);endoplasmic reticulum (GO:0005783);neuronal postsynaptic density (GO:0097481);trans-Golgi network (GO:0005802);vesicle membrane (GO:0012506);	3D-structure;Acetylation;Complete proteome;Cytoplasm;Endoplasmic reticulum;Phosphoprotein;Reference proteome;Repeat;SH2 domain;SH3 domain;Translation regulation.;		0.0405561	4.47063	0.962355	1	2247	818	1532.5	NCK2
Locus_1015_Transcript_1/1_Confidence_1.000_Length_2247	2247	Locus_1015_Transcript_1/1_Confidence_1.000_Length_2247	2247	Locus_1015_Transcript_1/1_Confidence_1.000_Length_2247	2247	C9J7I0	61.165	1.42e-31	UMAD1_HUMAN	UBAP1-MVB12-associated (UMA)-domain containing protein 1 {ECO:0000312|HGNC:HGNC:48955}	No_KEGG	No_GOcodes	No_GOBP	No_GOMF	No_GOCC	Complete proteome;Reference proteome.;		-0.0627017	4.00089	0.941467	1	1565	612	1088.5	UMAD1
Locus_10150_Transcript_1/1_Confidence_1.000_Length_1674	1674	No_sig_nr_hit	No_sig_nr_hit	No_sig_nr_hit	No_sig_nr_hit	No_Uniprotmatch	No_%_identity	No_evalue	No_ID	No_Description	No_KEGG	No_GO	No_GOCC	No_GOBP	No_GOMF	No_keywords		-0.212167	1.71139	0.810513	1	302	131	216.5	No
Locus_10151_Transcript_1/10_Confidence_0.548_Length_3066	3066	Locus_10151_Transcript_1/10_Confidence_0.548_Length_3066	3066	Locus_10151_Transcript_1/10_Confidence_0.548_Length_3066	3066	Q95135	76.923	1.66e-28	EAA3_BOVIN	Excitatory amino acid transporter 3	bta:282353	GO:0016324 \\ GO:0016021 \\ GO:0005886 \\ GO:0033229 \\ GO:0005313 \\ GO:0017153 \\ GO:1903712 \\ GO:0042883 \\ GO:0089711 \\	cysteine transmembrane transport (GO:1903712);cysteine transport (GO:0042883);L-glutamate transmembrane transport (GO:0089711);	cysteine transmembrane transporter activity (GO:0033229);L-glutamate transmembrane transporter activity (GO:0005313);sodium (GO:0017153);	apical plasma membrane (GO:0016324);integral component of membrane (GO:0016021);plasma membrane (GO:0005886);	Cell membrane;Complete proteome;Glycoprotein;Membrane;Phosphoprotein;Reference proteome;Symport;Transmembrane;Transmembrane helix;Transport.;		-0.581157	-0.938941	0.572387	1	41	23	32	EAA3
Locus_10151_Transcript_3/10_Confidence_0.500_Length_3810	3810	Locus_10151_Transcript_3/10_Confidence_0.500_Length_3810	3810	Locus_10151_Transcript_3/10_Confidence_0.500_Length_3810	3810	P31597	80.769	0	EAA3_RABIT	Excitatory amino acid transporter 3	ocu:100009070	GO:0016324 \\ GO:0016021 \\ GO:0005886 \\ GO:0033229 \\ GO:0005313 \\ GO:0017153 \\ GO:1903712 \\ GO:0042883 \\ GO:0070779 \\ GO:0089711 \\	cysteine transmembrane transport (GO:1903712);cysteine transport (GO:0042883);D-aspartate import (GO:0070779);L-glutamate transmembrane transport (GO:0089711);	cysteine transmembrane transporter activity (GO:0033229);L-glutamate transmembrane transporter activity (GO:0005313);sodium (GO:0017153);	apical plasma membrane (GO:0016324);integral component of membrane (GO:0016021);plasma membrane (GO:0005886);	Cell membrane;Complete proteome;Glycoprotein;Membrane;Phosphoprotein;Reference proteome;Symport;Transmembrane;Transmembrane helix;Transport.;		0.331166	1.76153	0.707059	1	373	111	242	EAA3
Locus_10151_Transcript_5/10_Confidence_0.524_Length_2999	2999	Locus_10151_Transcript_5/10_Confidence_0.524_Length_2999	2999	Locus_10151_Transcript_5/10_Confidence_0.524_Length_2999	2999	Q95135	72.105	1.88e-56	EAA3_BOVIN	Excitatory amino acid transporter 3	bta:282353	GO:0016324 \\ GO:0016021 \\ GO:0005886 \\ GO:0033229 \\ GO:0005313 \\ GO:0017153 \\ GO:1903712 \\ GO:0042883 \\ GO:0089711 \\	cysteine transmembrane transport (GO:1903712);cysteine transport (GO:0042883);L-glutamate transmembrane transport (GO:0089711);	cysteine transmembrane transporter activity (GO:0033229);L-glutamate transmembrane transporter activity (GO:0005313);sodium (GO:0017153);	apical plasma membrane (GO:0016324);integral component of membrane (GO:0016021);plasma membrane (GO:0005886);	Cell membrane;Complete proteome;Glycoprotein;Membrane;Phosphoprotein;Reference proteome;Symport;Transmembrane;Transmembrane helix;Transport.;		-0.234398	-0.594475	0.836489	1	59	26	42.5	EAA3
Locus_10151_Transcript_6/10_Confidence_0.548_Length_3341	3341	Locus_10151_Transcript_6/10_Confidence_0.548_Length_3341	3341	Locus_10151_Transcript_6/10_Confidence_0.548_Length_3341	3341	Q95135	72.105	3.53e-56	EAA3_BOVIN	Excitatory amino acid transporter 3	bta:282353	GO:0016324 \\ GO:0016021 \\ GO:0005886 \\ GO:0033229 \\ GO:0005313 \\ GO:0017153 \\ GO:1903712 \\ GO:0042883 \\ GO:0089711 \\	cysteine transmembrane transport (GO:1903712);cysteine transport (GO:0042883);L-glutamate transmembrane transport (GO:0089711);	cysteine transmembrane transporter activity (GO:0033229);L-glutamate transmembrane transporter activity (GO:0005313);sodium (GO:0017153);	apical plasma membrane (GO:0016324);integral component of membrane (GO:0016021);plasma membrane (GO:0005886);	Cell membrane;Complete proteome;Glycoprotein;Membrane;Phosphoprotein;Reference proteome;Symport;Transmembrane;Transmembrane helix;Transport.;		-0.24658	-0.712023	0.824053	1	54	24	39	EAA3
Locus_10151_Transcript_9/10_Confidence_0.524_Length_5088	5088	Locus_10151_Transcript_9/10_Confidence_0.524_Length_5088	5088	Locus_10151_Transcript_9/10_Confidence_0.524_Length_5088	5088	P31597	80.843	0	EAA3_RABIT	Excitatory amino acid transporter 3	ocu:100009070	GO:0016324 \\ GO:0016021 \\ GO:0005886 \\ GO:0033229 \\ GO:0005313 \\ GO:0017153 \\ GO:1903712 \\ GO:0042883 \\ GO:0070779 \\ GO:0089711 \\	cysteine transmembrane transport (GO:1903712);cysteine transport (GO:0042883);D-aspartate import (GO:0070779);L-glutamate transmembrane transport (GO:0089711);	cysteine transmembrane transporter activity (GO:0033229);L-glutamate transmembrane transporter activity (GO:0005313);sodium (GO:0017153);	apical plasma membrane (GO:0016324);integral component of membrane (GO:0016021);plasma membrane (GO:0005886);	Cell membrane;Complete proteome;Glycoprotein;Membrane;Phosphoprotein;Reference proteome;Symport;Transmembrane;Transmembrane helix;Transport.;		-0.299374	4.41408	0.721012	1	1912	881	1396.5	EAA3
Locus_10152_Transcript_1/3_Confidence_0.333_Length_1121	1121	No_sig_nr_hit	No_sig_nr_hit	No_sig_nr_hit	No_sig_nr_hit	No_Uniprotmatch	No_%_identity	No_evalue	No_ID	No_Description	No_KEGG	No_GO	No_GOCC	No_GOBP	No_GOMF	No_keywords		-0.368057	-1.41932	0.776341	1	31	15	23	No
Locus_10152_Transcript_2/3_Confidence_0.667_Length_1177	1177	No_sig_nr_hit	No_sig_nr_hit	No_sig_nr_hit	No_sig_nr_hit	No_Uniprotmatch	No_%_identity	No_evalue	No_ID	No_Description	No_KEGG	No_GO	No_GOCC	No_GOBP	No_GOMF	No_keywords		0.252106	0.00606675	0.801304	1	105	33	69	No
Locus_10152_Transcript_3/3_Confidence_0.667_Length_614	614	No_sig_nr_hit	No_sig_nr_hit	No_sig_nr_hit	No_sig_nr_hit	No_Uniprotmatch	No_%_identity	No_evalue	No_ID	No_Description	No_KEGG	No_GO	No_GOCC	No_GOBP	No_GOMF	No_keywords		0.770141	-0.0561565	0.400313	1	114	25	69.5	No
Locus_101520_Transcript_1/1_Confidence_1.000_Length_548	548	No_sig_nr_hit	No_sig_nr_hit	No_sig_nr_hit	No_sig_nr_hit	No_Uniprotmatch	No_%_identity	No_evalue	No_ID	No_Description	No_KEGG	No_GO	No_GOCC	No_GOBP	No_GOMF	No_keywords		-0.136464	-1.38851	0.944611	1	34	14	24	No
Locus_101521_Transcript_1/1_Confidence_1.000_Length_289	289	No_sig_nr_hit	No_sig_nr_hit	No_sig_nr_hit	No_sig_nr_hit	No_Uniprotmatch	No_%_identity	No_evalue	No_ID	No_Description	No_KEGG	No_GO	No_GOCC	No_GOBP	No_GOMF	No_keywords		-0.237085	0.674823	0.807292	1	145	64	104.5	No
Locus_10153_Transcript_1/1_Confidence_1.000_Length_802	802	No_sig_nr_hit	No_sig_nr_hit	No_sig_nr_hit	No_sig_nr_hit	No_Uniprotmatch	No_%_identity	No_evalue	No_ID	No_Description	No_KEGG	No_GO	No_GOCC	No_GOBP	No_GOMF	No_keywords		-0.075041	4.20065	0.929525	1	1790	706	1248	No
Locus_10154_Transcript_1/1_Confidence_1.000_Length_412	412	No_sig_nr_hit	No_sig_nr_hit	No_sig_nr_hit	No_sig_nr_hit	No_Uniprotmatch	No_%_identity	No_evalue	No_ID	No_Description	No_KEGG	No_GO	No_GOCC	No_GOBP	No_GOMF	No_keywords		-0.0951635	0.00973472	0.934284	1	95	38	66.5	No
Locus_101540_Transcript_1/1_Confidence_1.000_Length_708	708	No_sig_nr_hit	No_sig_nr_hit	No_sig_nr_hit	No_sig_nr_hit	No_Uniprotmatch	No_%_identity	No_evalue	No_ID	No_Description	No_KEGG	No_GO	No_GOCC	No_GOBP	No_GOMF	No_keywords		-0.498828	0.0471076	0.594868	1	85	45	65	No
Locus_101541_Transcript_1/1_Confidence_1.000_Length_298	298	No_sig_nr_hit	No_sig_nr_hit	No_sig_nr_hit	No_sig_nr_hit	No_Uniprotmatch	No_%_identity	No_evalue	No_ID	No_Description	No_KEGG	No_GO	No_GOCC	No_GOBP	No_GOMF	No_keywords		-0.72896	0.332056	0.416881	1	95	59	77	No
Locus_101542_Transcript_1/1_Confidence_1.000_Length_490	490	Locus_101542_Transcript_1/1_Confidence_1.000_Length_490	490	Locus_101542_Transcript_1/1_Confidence_1.000_Length_490	490	No_Uniprotmatch	No_%_identity	No_evalue	No_ID	No_Description	No_KEGG	No_GO	No_GOCC	No_GOBP	No_GOMF	No_keywords		0.397362	-0.291172	0.679646	1	88	25	56.5	No
Locus_10155_Transcript_5/7_Confidence_0.667_Length_6508	6508	Locus_10155_Transcript_5/7_Confidence_0.667_Length_6508	6508	Locus_10155_Transcript_5/7_Confidence_0.667_Length_6508	6508	Q8TF72	77.888	1.69e-130	SHRM3_HUMAN	Protein Shroom3	hsa:57619	GO:0005912 \\ GO:0043296 \\ GO:0016324 \\ GO:0005737 \\ GO:0005856 \\ GO:0005874 \\ GO:0030036 \\ GO:0045176 \\ GO:0000902 \\ GO:0043482 \\ GO:0002066 \\ GO:0001843 \\ GO:0007389 \\ GO:0008360 \\	actin cytoskeleton organization (GO:0030036);apical protein localization (GO:0045176);cell morphogenesis (GO:0000902);cellular pigment accumulation (GO:0043482);columnar/cuboidal epithelial cell development (GO:0002066);neural tube closure (GO:0001843);pattern specification process (GO:0007389);regulation of cell shape (GO:0008360);	No_GOMF	adherens junction (GO:0005912);apical junction complex (GO:0043296);apical plasma membrane (GO:0016324);cytoplasm (GO:0005737);cytoskeleton (GO:0005856);microtubule (GO:0005874);	Actin-binding;Alternative splicing;Cell junction;Cell shape;Complete proteome;Cytoplasm;Cytoskeleton;Developmental protein;Microtubule;Phosphoprotein;Polymorphism;Reference proteome.;		0.151781	-0.138688	0.90241	1	92	31	61.5	SHRM3
Locus_101551_Transcript_1/1_Confidence_1.000_Length_305	305	No_sig_nr_hit	No_sig_nr_hit	No_sig_nr_hit	No_sig_nr_hit	No_Uniprotmatch	No_%_identity	No_evalue	No_ID	No_Description	No_KEGG	No_GO	No_GOCC	No_GOBP	No_GOMF	No_keywords		-1.14295	0.0128821	0.208951	1	64	53	58.5	No
Locus_10156_Transcript_1/3_Confidence_0.714_Length_3274	3274	Locus_10156_Transcript_1/3_Confidence_0.714_Length_3274	3274	Locus_10156_Transcript_1/3_Confidence_0.714_Length_3274	3274	Q8IW50	96.364	1.82e-72	F219A_HUMAN	Protein FAM219A	hsa:203259	No_GOcodes	No_GOBP	No_GOMF	No_GOCC	Acetylation;Alternative splicing;Complete proteome;Phosphoprotein;Reference proteome.;		0.048503	3.55879	0.956044	1	1196	433	814.5	F219A
Locus_101569_Transcript_1/1_Confidence_1.000_Length_447	447	No_sig_nr_hit	No_sig_nr_hit	No_sig_nr_hit	No_sig_nr_hit	No_Uniprotmatch	No_%_identity	No_evalue	No_ID	No_Description	No_KEGG	No_GO	No_GOCC	No_GOBP	No_GOMF	No_keywords		-0.399612	0.968325	0.658643	1	168	83	125.5	No
Locus_10157_Transcript_1/2_Confidence_0.750_Length_2773	2773	No_sig_nr_hit	No_sig_nr_hit	No_sig_nr_hit	No_sig_nr_hit	No_Uniprotmatch	No_%_identity	No_evalue	No_ID	No_Description	No_KEGG	No_GO	No_GOCC	No_GOBP	No_GOMF	No_keywords		-0.137936	5.16619	0.869211	1	3420	1409	2414.5	No
Locus_101574_Transcript_1/1_Confidence_1.000_Length_493	493	No_sig_nr_hit	No_sig_nr_hit	No_sig_nr_hit	No_sig_nr_hit	No_Uniprotmatch	No_%_identity	No_evalue	No_ID	No_Description	No_KEGG	No_GO	No_GOCC	No_GOBP	No_GOMF	No_keywords		0.00895882	-1.12767	1	1	43	16	29.5	No
Locus_101577_Transcript_1/1_Confidence_1.000_Length_322	322	No_sig_nr_hit	No_sig_nr_hit	No_sig_nr_hit	No_sig_nr_hit	No_Uniprotmatch	No_%_identity	No_evalue	No_ID	No_Description	No_KEGG	No_GO	No_GOCC	No_GOBP	No_GOMF	No_keywords		0.251157	-1.48528	0.877112	1	35	11	23	No
Locus_10158_Transcript_1/2_Confidence_0.750_Length_1999	1999	Locus_10158_Transcript_1/2_Confidence_0.750_Length_1999	1999	Locus_10158_Transcript_1/2_Confidence_0.750_Length_1999	1999	Q03413	78.707	0	MEF2D_XENLA	Myocyte-specific enhancer factor 2D homolog	xla:399340	GO:0005634 \\ GO:0003677 \\ GO:0006355 \\ GO:0006351 \\	regulation of transcription, DNA-templated (GO:0006355);transcription, DNA-templated (GO:0006351);	DNA binding (GO:0003677);	nucleus (GO:0005634);	Activator;DNA-binding;Nucleus;Transcription;Transcription regulation.;		0.0974853	3.33847	0.911052	1	1043	365	704	MEF2D
Locus_10158_Transcript_2/2_Confidence_0.750_Length_1978	1978	Locus_10158_Transcript_2/2_Confidence_0.750_Length_1978	1978	Locus_10158_Transcript_2/2_Confidence_0.750_Length_1978	1978	Q03413	78.286	0	MEF2D_XENLA	Myocyte-specific enhancer factor 2D homolog	xla:399340	GO:0005634 \\ GO:0003677 \\ GO:0006355 \\ GO:0006351 \\	regulation of transcription, DNA-templated (GO:0006355);transcription, DNA-templated (GO:0006351);	DNA binding (GO:0003677);	nucleus (GO:0005634);	Activator;DNA-binding;Nucleus;Transcription;Transcription regulation.;		0.0825609	3.14153	0.923522	1	905	320	612.5	MEF2D
Locus_10159_Transcript_1/7_Confidence_0.474_Length_2976	2976	Locus_10159_Transcript_1/7_Confidence_0.474_Length_2976	2976	Locus_10159_Transcript_1/7_Confidence_0.474_Length_2976	2976	O70258	92.222	0	SGCE_MOUSE	Epsilon-sarcoglycan	mmu:20392	GO:0005856 \\ GO:0030425 \\ GO:0032590 \\ GO:0016010 \\ GO:0005794 \\ GO:0005887 \\ GO:0005886 \\ GO:0016012 \\ GO:0042383 \\	No_GOBP	No_GOMF	cytoskeleton (GO:0005856);dendrite (GO:0030425);dendrite membrane (GO:0032590);dystrophin-associated glycoprotein complex (GO:0016010);Golgi apparatus (GO:0005794);integral component of plasma membrane (GO:0005887);plasma membrane (GO:0005886);sarcoglycan complex (GO:0016012);sarcolemma (GO:0042383);	Alternative splicing;Cell membrane;Cell projection;Complete proteome;Cytoplasm;Cytoskeleton;Glycoprotein;Golgi apparatus;Membrane;Reference proteome;Transmembrane;Transmembrane helix;Ubl conjugation.;		-0.129847	3.6741	0.878595	1	1218	499	858.5	SGCE
Locus_10159_Transcript_2/7_Confidence_0.316_Length_2938	2938	Locus_10159_Transcript_2/7_Confidence_0.316_Length_2938	2938	Locus_10159_Transcript_2/7_Confidence_0.316_Length_2938	2938	O43556	95.918	0	SGCE_HUMAN	Epsilon-sarcoglycan	hsa:8910	GO:0005856 \\ GO:0030425 \\ GO:0032590 \\ GO:0016010 \\ GO:0005794 \\ GO:0005887 \\ GO:0005886 \\ GO:0016012 \\ GO:0042383 \\ GO:0007160 \\ GO:0007517 \\	cell-matrix adhesion (GO:0007160);muscle organ development (GO:0007517);	No_GOMF	cytoskeleton (GO:0005856);dendrite (GO:0030425);dendrite membrane (GO:0032590);dystrophin-associated glycoprotein complex (GO:0016010);Golgi apparatus (GO:0005794);integral component of plasma membrane (GO:0005887);plasma membrane (GO:0005886);sarcoglycan complex (GO:0016012);sarcolemma (GO:0042383);	Alternative splicing;Cell membrane;Cell projection;Complete proteome;Cytoplasm;Cytoskeleton;Disease mutation;Dystonia;Glycoprotein;Golgi apparatus;Membrane;Reference proteome;Transmembrane;Transmembrane helix;Ubl conjugation.;		-0.306951	3.56789	0.715013	1	1060	491	775.5	SGCE
Locus_10159_Transcript_4/7_Confidence_0.421_Length_4199	4199	Locus_10159_Transcript_4/7_Confidence_0.421_Length_4199	4199	Locus_10159_Transcript_4/7_Confidence_0.421_Length_4199	4199	Q4R5B1	95.918	0	SGCE_MACFA	Epsilon-sarcoglycan {ECO:0000250|UniProtKB:O43556}	No_KEGG	GO:0005856 \\ GO:0030425 \\ GO:0032590 \\ GO:0005794 \\ GO:0016021 \\ GO:0005886 \\ GO:0016012 \\ GO:0042383 \\	No_GOBP	No_GOMF	cytoskeleton (GO:0005856);dendrite (GO:0030425);dendrite membrane (GO:0032590);Golgi apparatus (GO:0005794);integral component of membrane (GO:0016021);plasma membrane (GO:0005886);sarcoglycan complex (GO:0016012);sarcolemma (GO:0042383);	Cell membrane;Cell projection;Cytoplasm;Cytoskeleton;Glycoprotein;Golgi apparatus;Membrane;Transmembrane;Transmembrane helix;Ubl conjugation.;		-0.275574	3.94146	0.742948	1	1390	630	1010	SGCE
Locus_10159_Transcript_5/7_Confidence_0.579_Length_4243	4243	Locus_10159_Transcript_5/7_Confidence_0.579_Length_4243	4243	Locus_10159_Transcript_5/7_Confidence_0.579_Length_4243	4243	O70258	92.798	0	SGCE_MOUSE	Epsilon-sarcoglycan	mmu:20392	GO:0005856 \\ GO:0030425 \\ GO:0032590 \\ GO:0016010 \\ GO:0005794 \\ GO:0005887 \\ GO:0005886 \\ GO:0016012 \\ GO:0042383 \\	No_GOBP	No_GOMF	cytoskeleton (GO:0005856);dendrite (GO:0030425);dendrite membrane (GO:0032590);dystrophin-associated glycoprotein complex (GO:0016010);Golgi apparatus (GO:0005794);integral component of plasma membrane (GO:0005887);plasma membrane (GO:0005886);sarcoglycan complex (GO:0016012);sarcolemma (GO:0042383);	Alternative splicing;Cell membrane;Cell projection;Complete proteome;Cytoplasm;Cytoskeleton;Glycoprotein;Golgi apparatus;Membrane;Reference proteome;Transmembrane;Transmembrane helix;Ubl conjugation.;		-0.205993	4.01873	0.806563	1	1505	650	1077.5	SGCE
Locus_10159_Transcript_6/7_Confidence_0.684_Length_4401	4401	Locus_10159_Transcript_6/7_Confidence_0.684_Length_4401	4401	Locus_10159_Transcript_6/7_Confidence_0.684_Length_4401	4401	O70258	92.732	0	SGCE_MOUSE	Epsilon-sarcoglycan	mmu:20392	GO:0005856 \\ GO:0030425 \\ GO:0032590 \\ GO:0016010 \\ GO:0005794 \\ GO:0005887 \\ GO:0005886 \\ GO:0016012 \\ GO:0042383 \\	No_GOBP	No_GOMF	cytoskeleton (GO:0005856);dendrite (GO:0030425);dendrite membrane (GO:0032590);dystrophin-associated glycoprotein complex (GO:0016010);Golgi apparatus (GO:0005794);integral component of plasma membrane (GO:0005887);plasma membrane (GO:0005886);sarcoglycan complex (GO:0016012);sarcolemma (GO:0042383);	Alternative splicing;Cell membrane;Cell projection;Complete proteome;Cytoplasm;Cytoskeleton;Glycoprotein;Golgi apparatus;Membrane;Reference proteome;Transmembrane;Transmembrane helix;Ubl conjugation.;		-0.280407	4.25451	0.738232	1	1724	784	1254	SGCE
Locus_101595_Transcript_1/1_Confidence_1.000_Length_431	431	No_sig_nr_hit	No_sig_nr_hit	No_sig_nr_hit	No_sig_nr_hit	No_Uniprotmatch	No_%_identity	No_evalue	No_ID	No_Description	No_KEGG	No_GO	No_GOCC	No_GOBP	No_GOMF	No_keywords		-0.082985	1.87037	0.926551	1	353	140	246.5	No
Locus_1016_Transcript_2/8_Confidence_0.250_Length_1142	1142	Locus_1016_Transcript_2/8_Confidence_0.250_Length_1142	1142	Locus_1016_Transcript_2/8_Confidence_0.250_Length_1142	1142	Q5RF00	89.437	9.01e-77	ALDH2_PONAB	Aldehyde dehydrogenase, mitochondrial	pon:100171596	GO:0005759 \\ GO:0004029 \\	No_GOBP	aldehyde dehydrogenase (NAD) activity (GO:0004029);	mitochondrial matrix (GO:0005759);	Acetylation;Complete proteome;Mitochondrion;NAD;Oxidoreductase;Reference proteome;Transit peptide.;		0.925242	2.27352	0.281627	1	624	123	373.5	ALDH2
Locus_1016_Transcript_3/8_Confidence_0.500_Length_2320	2320	Locus_1016_Transcript_3/8_Confidence_0.500_Length_2320	2320	Locus_1016_Transcript_3/8_Confidence_0.500_Length_2320	2320	P11884	85.019	0	ALDH2_RAT	Aldehyde dehydrogenase, mitochondrial	rno:29539	GO:0005759 \\ GO:0005739 \\ GO:0004029 \\ GO:0042802 \\ GO:0070404 \\ GO:0071398 \\ GO:0032870 \\ GO:0006068 \\ GO:0001889 \\ GO:0043066 \\ GO:0032355 \\ GO:0055093 \\ GO:0032496 \\ GO:0035094 \\ GO:0032570 \\ GO:0033574 \\	cellular response to fatty acid (GO:0071398);cellular response to hormone stimulus (GO:0032870);ethanol catabolic process (GO:0006068);liver development (GO:0001889);negative regulation of apoptotic process (GO:0043066);response to estradiol (GO:0032355);response to hyperoxia (GO:0055093);response to lipopolysaccharide (GO:0032496);response to nicotine (GO:0035094);response to progesterone (GO:00…	aldehyde dehydrogenase (NAD) activity (GO:0004029);identical protein binding (GO:0042802);NADH binding (GO:0070404);	mitochondrial matrix (GO:0005759);mitochondrion (GO:0005739);	3D-structure;Acetylation;Complete proteome;Direct protein sequencing;Mitochondrion;NAD;Oxidoreductase;Polymorphism;Reference proteome;Transit peptide.;		0.625605	5.41891	0.455233	1	5188	1259	3223.5	ALDH2
Locus_1016_Transcript_4/8_Confidence_0.438_Length_2190	2190	Locus_1016_Transcript_4/8_Confidence_0.438_Length_2190	2190	Locus_1016_Transcript_4/8_Confidence_0.438_Length_2190	2190	P81178	88.767	0	ALDH2_MESAU	Aldehyde dehydrogenase, mitochondrial	No_KEGG	GO:0005759 \\ GO:0004029 \\ GO:0006068 \\	ethanol catabolic process (GO:0006068);	aldehyde dehydrogenase (NAD) activity (GO:0004029);	mitochondrial matrix (GO:0005759);	Acetylation;Direct protein sequencing;Mitochondrion;NAD;Oxidoreductase.;		0.949327	4.82761	0.259894	1	3734	724	2229	ALDH2
Locus_1016_Transcript_5/8_Confidence_0.625_Length_3322	3322	Locus_1016_Transcript_5/8_Confidence_0.625_Length_3322	3322	Locus_1016_Transcript_5/8_Confidence_0.625_Length_3322	3322	P81178	88.767	0	ALDH2_MESAU	Aldehyde dehydrogenase, mitochondrial	No_KEGG	GO:0005759 \\ GO:0004029 \\ GO:0006068 \\	ethanol catabolic process (GO:0006068);	aldehyde dehydrogenase (NAD) activity (GO:0004029);	mitochondrial matrix (GO:0005759);	Acetylation;Direct protein sequencing;Mitochondrion;NAD;Oxidoreductase.;		0.647564	5.41619	0.439677	1	5209	1245	3227	ALDH2
Locus_1016_Transcript_6/8_Confidence_0.438_Length_2112	2112	Locus_1016_Transcript_6/8_Confidence_0.438_Length_2112	2112	Locus_1016_Transcript_6/8_Confidence_0.438_Length_2112	2112	P81178	88.767	0	ALDH2_MESAU	Aldehyde dehydrogenase, mitochondrial	No_KEGG	GO:0005759 \\ GO:0004029 \\ GO:0006068 \\	ethanol catabolic process (GO:0006068);	aldehyde dehydrogenase (NAD) activity (GO:0004029);	mitochondrial matrix (GO:0005759);	Acetylation;Direct protein sequencing;Mitochondrion;NAD;Oxidoreductase.;		0.862259	4.78854	0.305515	1	3559	733	2146	ALDH2
Locus_1016_Transcript_7/8_Confidence_0.562_Length_1893	1893	Locus_1016_Transcript_7/8_Confidence_0.562_Length_1893	1893	Locus_1016_Transcript_7/8_Confidence_0.562_Length_1893	1893	Q5RF00	89.437	4.07e-74	ALDH2_PONAB	Aldehyde dehydrogenase, mitochondrial	pon:100171596	GO:0005759 \\ GO:0004029 \\	No_GOBP	aldehyde dehydrogenase (NAD) activity (GO:0004029);	mitochondrial matrix (GO:0005759);	Acetylation;Complete proteome;Mitochondrion;NAD;Oxidoreductase;Reference proteome;Transit peptide.;		0.457344	4.53412	0.585481	1	2677	730	1703.5	ALDH2
Locus_1016_Transcript_8/8_Confidence_0.500_Length_2621	2621	Locus_1016_Transcript_8/8_Confidence_0.500_Length_2621	2621	Locus_1016_Transcript_8/8_Confidence_0.500_Length_2621	2621	P81178	88.767	0	ALDH2_MESAU	Aldehyde dehydrogenase, mitochondrial	No_KEGG	GO:0005759 \\ GO:0004029 \\ GO:0006068 \\	ethanol catabolic process (GO:0006068);	aldehyde dehydrogenase (NAD) activity (GO:0004029);	mitochondrial matrix (GO:0005759);	Acetylation;Direct protein sequencing;Mitochondrion;NAD;Oxidoreductase.;		0.565836	5.55524	0.499079	1	5610	1419	3514.5	ALDH2
Locus_10160_Transcript_1/10_Confidence_0.345_Length_2041	2041	Locus_10160_Transcript_1/10_Confidence_0.345_Length_2041	2041	Locus_10160_Transcript_1/10_Confidence_0.345_Length_2041	2041	Q9D5J6	66.063	0	SHPK_MOUSE	Sedoheptulokinase	mmu:74637	GO:0005737 \\ GO:0005524 \\ GO:0050277 \\ GO:0005975 \\ GO:0035963 \\ GO:0071353 \\ GO:0071222 \\ GO:0009052 \\ GO:0016310 \\ GO:0050727 \\ GO:0043030 \\	carbohydrate metabolic process (GO:0005975);cellular response to interleukin-13 (GO:0035963);cellular response to interleukin-4 (GO:0071353);cellular response to lipopolysaccharide (GO:0071222);pentose-phosphate shunt, non-oxidative branch (GO:0009052);phosphorylation (GO:0016310);regulation of inflammatory response (GO:0050727);regulation of macrophage activation (GO:0043030);	ATP binding (GO:0005524);sedoheptulokinase activity (GO:0050277);	cytoplasm (GO:0005737);	ATP-binding;Complete proteome;Cytoplasm;Kinase;Nucleotide-binding;Reference proteome;Transferase.;		0.551492	0.307027	0.548015	1	141	36	88.5	SHPK
Locus_10160_Transcript_2/10_Confidence_0.414_Length_1827	1827	Locus_10160_Transcript_2/10_Confidence_0.414_Length_1827	1827	Locus_10160_Transcript_2/10_Confidence_0.414_Length_1827	1827	Q9D5J6	66.366	6.03e-157	SHPK_MOUSE	Sedoheptulokinase	mmu:74637	GO:0005737 \\ GO:0005524 \\ GO:0050277 \\ GO:0005975 \\ GO:0035963 \\ GO:0071353 \\ GO:0071222 \\ GO:0009052 \\ GO:0016310 \\ GO:0050727 \\ GO:0043030 \\	carbohydrate metabolic process (GO:0005975);cellular response to interleukin-13 (GO:0035963);cellular response to interleukin-4 (GO:0071353);cellular response to lipopolysaccharide (GO:0071222);pentose-phosphate shunt, non-oxidative branch (GO:0009052);phosphorylation (GO:0016310);regulation of inflammatory response (GO:0050727);regulation of macrophage activation (GO:0043030);	ATP binding (GO:0005524);sedoheptulokinase activity (GO:0050277);	cytoplasm (GO:0005737);	ATP-binding;Complete proteome;Cytoplasm;Kinase;Nucleotide-binding;Reference proteome;Transferase.;		1.22308	-0.351694	0.199567	1	100	16	58	SHPK
Locus_10160_Transcript_4/10_Confidence_0.207_Length_1907	1907	Locus_10160_Transcript_4/10_Confidence_0.207_Length_1907	1907	Locus_10160_Transcript_4/10_Confidence_0.207_Length_1907	1907	Q9D5J6	67.354	1.18e-138	SHPK_MOUSE	Sedoheptulokinase	mmu:74637	GO:0005737 \\ GO:0005524 \\ GO:0050277 \\ GO:0005975 \\ GO:0035963 \\ GO:0071353 \\ GO:0071222 \\ GO:0009052 \\ GO:0016310 \\ GO:0050727 \\ GO:0043030 \\	carbohydrate metabolic process (GO:0005975);cellular response to interleukin-13 (GO:0035963);cellular response to interleukin-4 (GO:0071353);cellular response to lipopolysaccharide (GO:0071222);pentose-phosphate shunt, non-oxidative branch (GO:0009052);phosphorylation (GO:0016310);regulation of inflammatory response (GO:0050727);regulation of macrophage activation (GO:0043030);	ATP binding (GO:0005524);sedoheptulokinase activity (GO:0050277);	cytoplasm (GO:0005737);	ATP-binding;Complete proteome;Cytoplasm;Kinase;Nucleotide-binding;Reference proteome;Transferase.;		0.67229	-0.233429	0.47979	1	98	23	60.5	SHPK
Locus_10160_Transcript_5/10_Confidence_0.586_Length_2118	2118	Locus_10160_Transcript_5/10_Confidence_0.586_Length_2118	2118	Locus_10160_Transcript_5/10_Confidence_0.586_Length_2118	2118	Q9UHJ6	65.106	2.68e-104	SHPK_HUMAN	Sedoheptulokinase	hsa:23729	GO:0005737 \\ GO:0005524 \\ GO:0050277 \\ GO:0005975 \\ GO:0035963 \\ GO:0071353 \\ GO:0071222 \\ GO:0009052 \\ GO:0016310 \\ GO:0050727 \\ GO:0043030 \\	carbohydrate metabolic process (GO:0005975);cellular response to interleukin-13 (GO:0035963);cellular response to interleukin-4 (GO:0071353);cellular response to lipopolysaccharide (GO:0071222);pentose-phosphate shunt, non-oxidative branch (GO:0009052);phosphorylation (GO:0016310);regulation of inflammatory response (GO:0050727);regulation of macrophage activation (GO:0043030);	ATP binding (GO:0005524);sedoheptulokinase activity (GO:0050277);	cytoplasm (GO:0005737);	ATP-binding;Complete proteome;Cytoplasm;Kinase;Nucleotide-binding;Polymorphism;Reference proteome;Transferase.;		0.718951	0.160861	0.423761	1	132	30	81	SHPK
Locus_10160_Transcript_6/10_Confidence_0.414_Length_2177	2177	Locus_10160_Transcript_6/10_Confidence_0.414_Length_2177	2177	Locus_10160_Transcript_6/10_Confidence_0.414_Length_2177	2177	Q9D5J6	66.505	3.15e-86	SHPK_MOUSE	Sedoheptulokinase	mmu:74637	GO:0005737 \\ GO:0005524 \\ GO:0050277 \\ GO:0005975 \\ GO:0035963 \\ GO:0071353 \\ GO:0071222 \\ GO:0009052 \\ GO:0016310 \\ GO:0050727 \\ GO:0043030 \\	carbohydrate metabolic process (GO:0005975);cellular response to interleukin-13 (GO:0035963);cellular response to interleukin-4 (GO:0071353);cellular response to lipopolysaccharide (GO:0071222);pentose-phosphate shunt, non-oxidative branch (GO:0009052);phosphorylation (GO:0016310);regulation of inflammatory response (GO:0050727);regulation of macrophage activation (GO:0043030);	ATP binding (GO:0005524);sedoheptulokinase activity (GO:0050277);	cytoplasm (GO:0005737);	ATP-binding;Complete proteome;Cytoplasm;Kinase;Nucleotide-binding;Reference proteome;Transferase.;		0.0420227	-0.805626	1	1	55	20	37.5	SHPK
Locus_10160_Transcript_7/10_Confidence_0.552_Length_2582	2582	Locus_10160_Transcript_7/10_Confidence_0.552_Length_2582	2582	Locus_10160_Transcript_7/10_Confidence_0.552_Length_2582	2582	Q9UHJ6	65.106	9.39e-103	SHPK_HUMAN	Sedoheptulokinase	hsa:23729	GO:0005737 \\ GO:0005524 \\ GO:0050277 \\ GO:0005975 \\ GO:0035963 \\ GO:0071353 \\ GO:0071222 \\ GO:0009052 \\ GO:0016310 \\ GO:0050727 \\ GO:0043030 \\	carbohydrate metabolic process (GO:0005975);cellular response to interleukin-13 (GO:0035963);cellular response to interleukin-4 (GO:0071353);cellular response to lipopolysaccharide (GO:0071222);pentose-phosphate shunt, non-oxidative branch (GO:0009052);phosphorylation (GO:0016310);regulation of inflammatory response (GO:0050727);regulation of macrophage activation (GO:0043030);	ATP binding (GO:0005524);sedoheptulokinase activity (GO:0050277);	cytoplasm (GO:0005737);	ATP-binding;Complete proteome;Cytoplasm;Kinase;Nucleotide-binding;Polymorphism;Reference proteome;Transferase.;		0.961564	0.0152986	0.29999	1	125	24	74.5	SHPK
Locus_10160_Transcript_8/10_Confidence_0.414_Length_2122	2122	Locus_10160_Transcript_8/10_Confidence_0.414_Length_2122	2122	Locus_10160_Transcript_8/10_Confidence_0.414_Length_2122	2122	Q9D5J6	62.26	0	SHPK_MOUSE	Sedoheptulokinase	mmu:74637	GO:0005737 \\ GO:0005524 \\ GO:0050277 \\ GO:0005975 \\ GO:0035963 \\ GO:0071353 \\ GO:0071222 \\ GO:0009052 \\ GO:0016310 \\ GO:0050727 \\ GO:0043030 \\	carbohydrate metabolic process (GO:0005975);cellular response to interleukin-13 (GO:0035963);cellular response to interleukin-4 (GO:0071353);cellular response to lipopolysaccharide (GO:0071222);pentose-phosphate shunt, non-oxidative branch (GO:0009052);phosphorylation (GO:0016310);regulation of inflammatory response (GO:0050727);regulation of macrophage activation (GO:0043030);	ATP binding (GO:0005524);sedoheptulokinase activity (GO:0050277);	cytoplasm (GO:0005737);	ATP-binding;Complete proteome;Cytoplasm;Kinase;Nucleotide-binding;Reference proteome;Transferase.;		0.733286	0.0252899	0.432024	1	120	27	73.5	SHPK
Locus_10160_Transcript_9/10_Confidence_0.448_Length_2743	2743	Locus_10160_Transcript_9/10_Confidence_0.448_Length_2743	2743	Locus_10160_Transcript_9/10_Confidence_0.448_Length_2743	2743	Q9D5J6	67.354	2.7e-135	SHPK_MOUSE	Sedoheptulokinase	mmu:74637	GO:0005737 \\ GO:0005524 \\ GO:0050277 \\ GO:0005975 \\ GO:0035963 \\ GO:0071353 \\ GO:0071222 \\ GO:0009052 \\ GO:0016310 \\ GO:0050727 \\ GO:0043030 \\	carbohydrate metabolic process (GO:0005975);cellular response to interleukin-13 (GO:0035963);cellular response to interleukin-4 (GO:0071353);cellular response to lipopolysaccharide (GO:0071222);pentose-phosphate shunt, non-oxidative branch (GO:0009052);phosphorylation (GO:0016310);regulation of inflammatory response (GO:0050727);regulation of macrophage activation (GO:0043030);	ATP binding (GO:0005524);sedoheptulokinase activity (GO:0050277);	cytoplasm (GO:0005737);	ATP-binding;Complete proteome;Cytoplasm;Kinase;Nucleotide-binding;Reference proteome;Transferase.;		0.243575	0.370595	0.793547	1	136	43	89.5	SHPK
Locus_101603_Transcript_1/1_Confidence_1.000_Length_666	666	No_sig_nr_hit	No_sig_nr_hit	No_sig_nr_hit	No_sig_nr_hit	No_Uniprotmatch	No_%_identity	No_evalue	No_ID	No_Description	No_KEGG	No_GO	No_GOCC	No_GOBP	No_GOMF	No_keywords		-1.15885	-1.01858	0.241358	1	31	26	28.5	No
Locus_101608_Transcript_1/1_Confidence_1.000_Length_502	502	No_sig_nr_hit	No_sig_nr_hit	No_sig_nr_hit	No_sig_nr_hit	No_Uniprotmatch	No_%_identity	No_evalue	No_ID	No_Description	No_KEGG	No_GO	No_GOCC	No_GOBP	No_GOMF	No_keywords		-0.121681	0.776786	0.89648	1	162	66	114	No
Locus_10161_Transcript_1/1_Confidence_1.000_Length_1299	1299	Locus_10161_Transcript_1/1_Confidence_1.000_Length_1299	1299	Locus_10161_Transcript_1/1_Confidence_1.000_Length_1299	1299	Q9NWR8	62.937	5.1e-123	MCUB_HUMAN	Calcium uniporter regulatory subunit MCUb, mitochondrial	hsa:55013	GO:0034704 \\ GO:0031305 \\ GO:0031224 \\ GO:0005739 \\ GO:1990246 \\ GO:0019855 \\ GO:0036444 \\ GO:0051560 \\ GO:0006851 \\	calcium ion transmembrane import into mitochondrion (GO:0036444);mitochondrial calcium ion homeostasis (GO:0051560);mitochondrial calcium ion transport (GO:0006851);	calcium channel inhibitor activity (GO:0019855);	calcium channel complex (GO:0034704);integral component of mitochondrial inner membrane (GO:0031305);intrinsic component of membrane (GO:0031224);mitochondrion (GO:0005739);uniplex complex (GO:1990246);	Calcium;Calcium transport;Coiled coil;Complete proteome;Ion transport;Membrane;Mitochondrion;Mitochondrion inner membrane;Polymorphism;Reference proteome;Transit peptide;Transmembrane;Transmembrane helix;Transport.;		-0.451209	2.57088	0.594367	1	502	257	379.5	MCUB
Locus_101616_Transcript_1/1_Confidence_1.000_Length_431	431	No_sig_nr_hit	No_sig_nr_hit	No_sig_nr_hit	No_sig_nr_hit	No_Uniprotmatch	No_%_identity	No_evalue	No_ID	No_Description	No_KEGG	No_GO	No_GOCC	No_GOBP	No_GOMF	No_keywords		-0.371071	-1.33353	0.73788	1	33	16	24.5	No
Locus_10163_Transcript_1/2_Confidence_0.750_Length_2966	2966	No_sig_nr_hit	No_sig_nr_hit	No_sig_nr_hit	No_sig_nr_hit	No_Uniprotmatch	No_%_identity	No_evalue	No_ID	No_Description	No_KEGG	No_GO	No_GOCC	No_GOBP	No_GOMF	No_keywords		-0.504291	3.78523	0.54868	1	1141	606	873.5	No
Locus_10164_Transcript_1/1_Confidence_1.000_Length_3107	3107	Locus_10164_Transcript_1/1_Confidence_1.000_Length_3107	3107	Locus_10164_Transcript_1/1_Confidence_1.000_Length_3107	3107	Q3SZ48	92.52	1.89e-164	TM55A_BOVIN	Type 2 phosphatidylinositol 4,5-bisphosphate 4-phosphatase	bta:616641	GO:0016021 \\ GO:0031902 \\ GO:0005765 \\ GO:0034597 \\ GO:0046856 \\	phosphatidylinositol dephosphorylation (GO:0046856);	phosphatidylinositol-4,5-bisphosphate 4-phosphatase activity (GO:0034597);	integral component of membrane (GO:0016021);late endosome membrane (GO:0031902);lysosomal membrane (GO:0005765);	Complete proteome;Endosome;Hydrolase;Lysosome;Membrane;Phosphoprotein;Reference proteome;Transmembrane;Transmembrane helix.;		-0.00632483	6.06544	0.994252	1	6685	2514	4599.5	TM55A
Locus_10165_Transcript_1/8_Confidence_0.368_Length_2983	2983	Locus_10165_Transcript_1/8_Confidence_0.368_Length_2983	2983	Locus_10165_Transcript_1/8_Confidence_0.368_Length_2983	2983	Q12959	91.823	0	DLG1_HUMAN	Disks large homolog 1	hsa:1739	GO:0005605 \\ GO:0016323 \\ GO:0005923 \\ GO:0030054 \\ GO:0031253 \\ GO:0005911 \\ GO:0005737 \\ GO:0009898 \\ GO:0005829 \\ GO:0005783 \\ GO:0005789 \\ GO:0070062 \\ GO:0005794 \\ GO:0001772 \\ GO:0014704 \\ GO:0043219 \\ GO:0016328 \\ GO:0045121 \\ GO:0005874 \\ GO:0097025 \\ GO:0035748 \\ GO:0031594 \\ GO:0033268 \\ GO:0005634 \\ GO:0048471 \\ GO:0005886 \\ GO:0014069 \\ GO:0045211 \\ GO:0042…	actin filament organization (GO:0007015);activation of protein kinase activity (GO:0032147);amyloid precursor protein metabolic process (GO:0042982);astral microtubule organization (GO:0030953);axon guidance (GO:0007411);bicellular tight junction assembly (GO:0070830);branching involved in ureteric bud morphogenesis (GO:0001658);cellular protein complex localization (GO:0034629);cortical actin cy…	cytoskeletal protein binding (GO:0008092);guanylate kinase activity (GO:0004385);ion channel binding (GO:0044325);ionotropic glutamate receptor binding (GO:0035255);L27 domain binding (GO:0097016);mitogen-activated protein kinase kinase binding (GO:0031434);phosphatase binding (GO:0019902);phosphoprotein phosphatase activity (GO:0004721);potassium channel regulator activity (GO:0015459);protein C…	basal lamina (GO:0005605);basolateral plasma membrane (GO:0016323);bicellular tight junction (GO:0005923);cell junction (GO:0030054);cell projection membrane (GO:0031253);cell-cell junction (GO:0005911);cytoplasm (GO:0005737);cytoplasmic side of plasma membrane (GO:0009898);cytosol (GO:0005829);endoplasmic reticulum (GO:0005783);endoplasmic reticulum membrane (GO:0005789);extracellular exosome (G…	3D-structure;Alternative splicing;Cell junction;Cell membrane;Complete proteome;Endoplasmic reticulum;Host-virus interaction;Membrane;Phosphoprotein;Polymorphism;Postsynaptic cell membrane;Reference proteome;Repeat;SH3 domain;Synapse.;		0.435253	4.04706	0.604298	1	1896	525	1210.5	DLG1
Locus_10165_Transcript_4/8_Confidence_0.526_Length_3032	3032	Locus_10165_Transcript_4/8_Confidence_0.526_Length_3032	3032	Locus_10165_Transcript_4/8_Confidence_0.526_Length_3032	3032	Q12959	87.941	0	DLG1_HUMAN	Disks large homolog 1	hsa:1739	GO:0005605 \\ GO:0016323 \\ GO:0005923 \\ GO:0030054 \\ GO:0031253 \\ GO:0005911 \\ GO:0005737 \\ GO:0009898 \\ GO:0005829 \\ GO:0005783 \\ GO:0005789 \\ GO:0070062 \\ GO:0005794 \\ GO:0001772 \\ GO:0014704 \\ GO:0043219 \\ GO:0016328 \\ GO:0045121 \\ GO:0005874 \\ GO:0097025 \\ GO:0035748 \\ GO:0031594 \\ GO:0033268 \\ GO:0005634 \\ GO:0048471 \\ GO:0005886 \\ GO:0014069 \\ GO:0045211 \\ GO:0042…	actin filament organization (GO:0007015);activation of protein kinase activity (GO:0032147);amyloid precursor protein metabolic process (GO:0042982);astral microtubule organization (GO:0030953);axon guidance (GO:0007411);bicellular tight junction assembly (GO:0070830);branching involved in ureteric bud morphogenesis (GO:0001658);cellular protein complex localization (GO:0034629);cortical actin cy…	cytoskeletal protein binding (GO:0008092);guanylate kinase activity (GO:0004385);ion channel binding (GO:0044325);ionotropic glutamate receptor binding (GO:0035255);L27 domain binding (GO:0097016);mitogen-activated protein kinase kinase binding (GO:0031434);phosphatase binding (GO:0019902);phosphoprotein phosphatase activity (GO:0004721);potassium channel regulator activity (GO:0015459);protein C…	basal lamina (GO:0005605);basolateral plasma membrane (GO:0016323);bicellular tight junction (GO:0005923);cell junction (GO:0030054);cell projection membrane (GO:0031253);cell-cell junction (GO:0005911);cytoplasm (GO:0005737);cytoplasmic side of plasma membrane (GO:0009898);cytosol (GO:0005829);endoplasmic reticulum (GO:0005783);endoplasmic reticulum membrane (GO:0005789);extracellular exosome (G…	3D-structure;Alternative splicing;Cell junction;Cell membrane;Complete proteome;Endoplasmic reticulum;Host-virus interaction;Membrane;Phosphoprotein;Polymorphism;Postsynaptic cell membrane;Reference proteome;Repeat;SH3 domain;Synapse.;		0.236688	4.0913	0.778459	1	1841	585	1213	DLG1
Locus_10165_Transcript_5/8_Confidence_0.474_Length_3025	3025	Locus_10165_Transcript_5/8_Confidence_0.474_Length_3025	3025	Locus_10165_Transcript_5/8_Confidence_0.474_Length_3025	3025	Q12959	93.481	0	DLG1_HUMAN	Disks large homolog 1	hsa:1739	GO:0005605 \\ GO:0016323 \\ GO:0005923 \\ GO:0030054 \\ GO:0031253 \\ GO:0005911 \\ GO:0005737 \\ GO:0009898 \\ GO:0005829 \\ GO:0005783 \\ GO:0005789 \\ GO:0070062 \\ GO:0005794 \\ GO:0001772 \\ GO:0014704 \\ GO:0043219 \\ GO:0016328 \\ GO:0045121 \\ GO:0005874 \\ GO:0097025 \\ GO:0035748 \\ GO:0031594 \\ GO:0033268 \\ GO:0005634 \\ GO:0048471 \\ GO:0005886 \\ GO:0014069 \\ GO:0045211 \\ GO:0042…	actin filament organization (GO:0007015);activation of protein kinase activity (GO:0032147);amyloid precursor protein metabolic process (GO:0042982);astral microtubule organization (GO:0030953);axon guidance (GO:0007411);bicellular tight junction assembly (GO:0070830);branching involved in ureteric bud morphogenesis (GO:0001658);cellular protein complex localization (GO:0034629);cortical actin cy…	cytoskeletal protein binding (GO:0008092);guanylate kinase activity (GO:0004385);ion channel binding (GO:0044325);ionotropic glutamate receptor binding (GO:0035255);L27 domain binding (GO:0097016);mitogen-activated protein kinase kinase binding (GO:0031434);phosphatase binding (GO:0019902);phosphoprotein phosphatase activity (GO:0004721);potassium channel regulator activity (GO:0015459);protein C…	basal lamina (GO:0005605);basolateral plasma membrane (GO:0016323);bicellular tight junction (GO:0005923);cell junction (GO:0030054);cell projection membrane (GO:0031253);cell-cell junction (GO:0005911);cytoplasm (GO:0005737);cytoplasmic side of plasma membrane (GO:0009898);cytosol (GO:0005829);endoplasmic reticulum (GO:0005783);endoplasmic reticulum membrane (GO:0005789);extracellular exosome (G…	3D-structure;Alternative splicing;Cell junction;Cell membrane;Complete proteome;Endoplasmic reticulum;Host-virus interaction;Membrane;Phosphoprotein;Polymorphism;Postsynaptic cell membrane;Reference proteome;Repeat;SH3 domain;Synapse.;		0.310247	4.12934	0.711949	1	1934	584	1259	DLG1
Locus_10165_Transcript_7/8_Confidence_0.526_Length_3091	3091	Locus_10165_Transcript_7/8_Confidence_0.526_Length_3091	3091	Locus_10165_Transcript_7/8_Confidence_0.526_Length_3091	3091	Q12959	90.399	0	DLG1_HUMAN	Disks large homolog 1	hsa:1739	GO:0005605 \\ GO:0016323 \\ GO:0005923 \\ GO:0030054 \\ GO:0031253 \\ GO:0005911 \\ GO:0005737 \\ GO:0009898 \\ GO:0005829 \\ GO:0005783 \\ GO:0005789 \\ GO:0070062 \\ GO:0005794 \\ GO:0001772 \\ GO:0014704 \\ GO:0043219 \\ GO:0016328 \\ GO:0045121 \\ GO:0005874 \\ GO:0097025 \\ GO:0035748 \\ GO:0031594 \\ GO:0033268 \\ GO:0005634 \\ GO:0048471 \\ GO:0005886 \\ GO:0014069 \\ GO:0045211 \\ GO:0042…	actin filament organization (GO:0007015);activation of protein kinase activity (GO:0032147);amyloid precursor protein metabolic process (GO:0042982);astral microtubule organization (GO:0030953);axon guidance (GO:0007411);bicellular tight junction assembly (GO:0070830);branching involved in ureteric bud morphogenesis (GO:0001658);cellular protein complex localization (GO:0034629);cortical actin cy…	cytoskeletal protein binding (GO:0008092);guanylate kinase activity (GO:0004385);ion channel binding (GO:0044325);ionotropic glutamate receptor binding (GO:0035255);L27 domain binding (GO:0097016);mitogen-activated protein kinase kinase binding (GO:0031434);phosphatase binding (GO:0019902);phosphoprotein phosphatase activity (GO:0004721);potassium channel regulator activity (GO:0015459);protein C…	basal lamina (GO:0005605);basolateral plasma membrane (GO:0016323);bicellular tight junction (GO:0005923);cell junction (GO:0030054);cell projection membrane (GO:0031253);cell-cell junction (GO:0005911);cytoplasm (GO:0005737);cytoplasmic side of plasma membrane (GO:0009898);cytosol (GO:0005829);endoplasmic reticulum (GO:0005783);endoplasmic reticulum membrane (GO:0005789);extracellular exosome (G…	3D-structure;Alternative splicing;Cell junction;Cell membrane;Complete proteome;Endoplasmic reticulum;Host-virus interaction;Membrane;Phosphoprotein;Polymorphism;Postsynaptic cell membrane;Reference proteome;Repeat;SH3 domain;Synapse.;		0.242268	4.13796	0.773282	1	1905	603	1254	DLG1
Locus_10165_Transcript_8/8_Confidence_0.579_Length_3125	3125	Locus_10165_Transcript_8/8_Confidence_0.579_Length_3125	3125	Locus_10165_Transcript_8/8_Confidence_0.579_Length_3125	3125	Q12959	91.324	0	DLG1_HUMAN	Disks large homolog 1	hsa:1739	GO:0005605 \\ GO:0016323 \\ GO:0005923 \\ GO:0030054 \\ GO:0031253 \\ GO:0005911 \\ GO:0005737 \\ GO:0009898 \\ GO:0005829 \\ GO:0005783 \\ GO:0005789 \\ GO:0070062 \\ GO:0005794 \\ GO:0001772 \\ GO:0014704 \\ GO:0043219 \\ GO:0016328 \\ GO:0045121 \\ GO:0005874 \\ GO:0097025 \\ GO:0035748 \\ GO:0031594 \\ GO:0033268 \\ GO:0005634 \\ GO:0048471 \\ GO:0005886 \\ GO:0014069 \\ GO:0045211 \\ GO:0042…	actin filament organization (GO:0007015);activation of protein kinase activity (GO:0032147);amyloid precursor protein metabolic process (GO:0042982);astral microtubule organization (GO:0030953);axon guidance (GO:0007411);bicellular tight junction assembly (GO:0070830);branching involved in ureteric bud morphogenesis (GO:0001658);cellular protein complex localization (GO:0034629);cortical actin cy…	cytoskeletal protein binding (GO:0008092);guanylate kinase activity (GO:0004385);ion channel binding (GO:0044325);ionotropic glutamate receptor binding (GO:0035255);L27 domain binding (GO:0097016);mitogen-activated protein kinase kinase binding (GO:0031434);phosphatase binding (GO:0019902);phosphoprotein phosphatase activity (GO:0004721);potassium channel regulator activity (GO:0015459);protein C…	basal lamina (GO:0005605);basolateral plasma membrane (GO:0016323);bicellular tight junction (GO:0005923);cell junction (GO:0030054);cell projection membrane (GO:0031253);cell-cell junction (GO:0005911);cytoplasm (GO:0005737);cytoplasmic side of plasma membrane (GO:0009898);cytosol (GO:0005829);endoplasmic reticulum (GO:0005783);endoplasmic reticulum membrane (GO:0005789);extracellular exosome (G…	3D-structure;Alternative splicing;Cell junction;Cell membrane;Complete proteome;Endoplasmic reticulum;Host-virus interaction;Membrane;Phosphoprotein;Polymorphism;Postsynaptic cell membrane;Reference proteome;Repeat;SH3 domain;Synapse.;		0.337105	4.08141	0.68829	1	1886	559	1222.5	DLG1
Locus_10166_Transcript_2/3_Confidence_0.667_Length_2934	2934	Locus_10166_Transcript_2/3_Confidence_0.667_Length_2934	2934	Locus_10166_Transcript_2/3_Confidence_0.667_Length_2934	2934	Q9R097	54.658	7.7e-111	SPIT1_MOUSE	Kunitz-type protease inhibitor 1	mmu:20732	GO:0070062 \\ GO:0005615 \\ GO:0005886 \\ GO:0004867 \\ GO:0060670 \\ GO:0071773 \\ GO:0001892 \\ GO:0030198 \\ GO:2000178 \\ GO:0001843 \\ GO:0060674 \\ GO:0045687 \\	branching involved in labyrinthine layer morphogenesis (GO:0060670);cellular response to BMP stimulus (GO:0071773);embryonic placenta development (GO:0001892);extracellular matrix organization (GO:0030198);negative regulation of neural precursor cell proliferation (GO:2000178);neural tube closure (GO:0001843);placenta blood vessel development (GO:0060674);positive regulation of glial cell differe…	serine-type endopeptidase inhibitor activity (GO:0004867);	extracellular exosome (GO:0070062);extracellular space (GO:0005615);plasma membrane (GO:0005886);	Complete proteome;Disulfide bond;Glycoprotein;Protease inhibitor;Reference proteome;Repeat;Secreted;Serine protease inhibitor;Signal.;		-0.845077	1.92073	0.321754	1	272	183	227.5	SPIT1
Locus_10166_Transcript_3/3_Confidence_0.667_Length_3377	3377	Locus_10166_Transcript_3/3_Confidence_0.667_Length_3377	3377	Locus_10166_Transcript_3/3_Confidence_0.667_Length_3377	3377	Q9R097	51.037	9.06e-161	SPIT1_MOUSE	Kunitz-type protease inhibitor 1	mmu:20732	GO:0070062 \\ GO:0005615 \\ GO:0005886 \\ GO:0004867 \\ GO:0060670 \\ GO:0071773 \\ GO:0001892 \\ GO:0030198 \\ GO:2000178 \\ GO:0001843 \\ GO:0060674 \\ GO:0045687 \\	branching involved in labyrinthine layer morphogenesis (GO:0060670);cellular response to BMP stimulus (GO:0071773);embryonic placenta development (GO:0001892);extracellular matrix organization (GO:0030198);negative regulation of neural precursor cell proliferation (GO:2000178);neural tube closure (GO:0001843);placenta blood vessel development (GO:0060674);positive regulation of glial cell differe…	serine-type endopeptidase inhibitor activity (GO:0004867);	extracellular exosome (GO:0070062);extracellular space (GO:0005615);plasma membrane (GO:0005886);	Complete proteome;Disulfide bond;Glycoprotein;Protease inhibitor;Reference proteome;Repeat;Secreted;Serine protease inhibitor;Signal.;		-0.696364	2.19786	0.410673	1	351	213	282	SPIT1
Locus_10167_Transcript_1/1_Confidence_1.000_Length_3087	3087	Locus_10167_Transcript_1/1_Confidence_1.000_Length_3087	3087	Locus_10167_Transcript_1/1_Confidence_1.000_Length_3087	3087	Q9WUR9	78.924	6.5e-123	KAD4_MOUSE	Adenylate kinase 4, mitochondrial {ECO:0000255|HAMAP-Rule:MF_03170}	mmu:11639	GO:0070062 \\ GO:0005759 \\ GO:0005739 \\ GO:0004017 \\ GO:0005524 \\ GO:0005525 \\ GO:0004550 \\ GO:0046899 \\ GO:0006172 \\ GO:0046033 \\ GO:0046034 \\ GO:0007420 \\ GO:0046039 \\ GO:0001889 \\ GO:0006165 \\ GO:0009142 \\ GO:0042493 \\	ADP biosynthetic process (GO:0006172);AMP metabolic process (GO:0046033);ATP metabolic process (GO:0046034);brain development (GO:0007420);GTP metabolic process (GO:0046039);liver development (GO:0001889);nucleoside diphosphate phosphorylation (GO:0006165);nucleoside triphosphate biosynthetic process (GO:0009142);response to drug (GO:0042493);	adenylate kinase activity (GO:0004017);ATP binding (GO:0005524);GTP binding (GO:0005525);nucleoside diphosphate kinase activity (GO:0004550);nucleoside triphosphate adenylate kinase activity (GO:0046899);	extracellular exosome (GO:0070062);mitochondrial matrix (GO:0005759);mitochondrion (GO:0005739);	Acetylation;ATP-binding;Complete proteome;GTP-binding;Kinase;Mitochondrion;Nucleotide-binding;Reference proteome;Transferase.;		-0.903828	4.61511	0.282956	1	1710	1198	1454	KAD4
Locus_101671_Transcript_1/1_Confidence_1.000_Length_458	458	Locus_101671_Transcript_1/1_Confidence_1.000_Length_458	458	Locus_101671_Transcript_1/1_Confidence_1.000_Length_458	458	A0A091T4Z0	55.102	4.53e-07	A0A091T4Z0_PHALP	Uncharacterized protein {ECO:0000313|EMBL:KFQ69441.1}	No_KEGG	No_GOcodes	No_GOBP	No_GOMF	No_GOCC	Complete proteome {ECO:0000313|Proteomes:UP000053638}.;		-1.11477	-0.420427	0.229407	1	48	39	43.5	A0A091T4Z0
Locus_10168_Transcript_2/4_Confidence_0.700_Length_5382	5382	Locus_10168_Transcript_2/4_Confidence_0.700_Length_5382	5382	Locus_10168_Transcript_2/4_Confidence_0.700_Length_5382	5382	O94986	43.851	0	CE152_HUMAN	Centrosomal protein of 152 kDa	hsa:22995	GO:0005814 \\ GO:0005813 \\ GO:0005829 \\ GO:0098536 \\ GO:0005654 \\ GO:0000242 \\ GO:0019901 \\ GO:0030030 \\ GO:0007099 \\ GO:0051298 \\ GO:0098535 \\ GO:0000086 \\ GO:0000278 \\ GO:0006996 \\	cell projection organization (GO:0030030);centriole replication (GO:0007099);centrosome duplication (GO:0051298);de novo centriole assembly (GO:0098535);G2/M transition of mitotic cell cycle (GO:0000086);mitotic cell cycle (GO:0000278);organelle organization (GO:0006996);	protein kinase binding (GO:0019901);	centriole (GO:0005814);centrosome (GO:0005813);cytosol (GO:0005829);deuterosome (GO:0098536);nucleoplasm (GO:0005654);pericentriolar material (GO:0000242);	3D-structure;Alternative splicing;Cilium biogenesis/degradation;Coiled coil;Complete proteome;Cytoplasm;Cytoskeleton;Disease mutation;Dwarfism;Mental retardation;Polymorphism;Primary microcephaly;Reference proteome.;		-0.0173208	0.954673	0.988487	1	190	72	131	CE152
Locus_10168_Transcript_3/4_Confidence_0.200_Length_2221	2221	Locus_10168_Transcript_3/4_Confidence_0.200_Length_2221	2221	Locus_10168_Transcript_3/4_Confidence_0.200_Length_2221	2221	O94986	70.968	1.58e-28	CE152_HUMAN	Centrosomal protein of 152 kDa	hsa:22995	GO:0005814 \\ GO:0005813 \\ GO:0005829 \\ GO:0098536 \\ GO:0005654 \\ GO:0000242 \\ GO:0019901 \\ GO:0030030 \\ GO:0007099 \\ GO:0051298 \\ GO:0098535 \\ GO:0000086 \\ GO:0000278 \\ GO:0006996 \\	cell projection organization (GO:0030030);centriole replication (GO:0007099);centrosome duplication (GO:0051298);de novo centriole assembly (GO:0098535);G2/M transition of mitotic cell cycle (GO:0000086);mitotic cell cycle (GO:0000278);organelle organization (GO:0006996);	protein kinase binding (GO:0019901);	centriole (GO:0005814);centrosome (GO:0005813);cytosol (GO:0005829);deuterosome (GO:0098536);nucleoplasm (GO:0005654);pericentriolar material (GO:0000242);	3D-structure;Alternative splicing;Cilium biogenesis/degradation;Coiled coil;Complete proteome;Cytoplasm;Cytoskeleton;Disease mutation;Dwarfism;Mental retardation;Polymorphism;Primary microcephaly;Reference proteome.;		-0.485302	-0.429732	0.607785	1	61	32	46.5	CE152
Locus_10169_Transcript_4/4_Confidence_0.625_Length_2391	2391	Locus_10169_Transcript_4/4_Confidence_0.625_Length_2391	2391	Locus_10169_Transcript_4/4_Confidence_0.625_Length_2391	2391	Q9BYH8	70.335	0	IKBZ_HUMAN	NF-kappa-B inhibitor zeta	hsa:64332	GO:0005634 \\ GO:0003712 \\ GO:0006954 \\ GO:0006357 \\ GO:0006351 \\	inflammatory response (GO:0006954);regulation of transcription from RNA polymerase II promoter (GO:0006357);transcription, DNA-templated (GO:0006351);	transcription cofactor activity (GO:0003712);	nucleus (GO:0005634);	Activator;Alternative splicing;ANK repeat;Complete proteome;Nucleus;Polymorphism;Reference proteome;Repeat;Repressor;Transcription;Transcription regulation.;		0.115445	0.423031	0.916915	1	136	47	91.5	IKBZ
Locus_101692_Transcript_1/1_Confidence_1.000_Length_309	309	No_sig_nr_hit	No_sig_nr_hit	No_sig_nr_hit	No_sig_nr_hit	No_Uniprotmatch	No_%_identity	No_evalue	No_ID	No_Description	No_KEGG	No_GO	No_GOCC	No_GOBP	No_GOMF	No_keywords		0.193482	-0.861659	0.881858	1	55	18	36.5	No
Locus_101699_Transcript_1/1_Confidence_1.000_Length_398	398	No_sig_nr_hit	No_sig_nr_hit	No_sig_nr_hit	No_sig_nr_hit	No_Uniprotmatch	No_%_identity	No_evalue	No_ID	No_Description	No_KEGG	No_GO	No_GOCC	No_GOBP	No_GOMF	No_keywords		0.402169	-0.981767	0.70364	1	53	15	34	No
Locus_1017_Transcript_10/12_Confidence_0.288_Length_5121	5121	Locus_1017_Transcript_10/12_Confidence_0.288_Length_5121	5121	Locus_1017_Transcript_10/12_Confidence_0.288_Length_5121	5121	Q9HCN8	80.392	7.06e-69	SDF2L_HUMAN	Stromal cell-derived factor 2-like protein 1	hsa:23753	GO:0031502 \\ GO:0034663 \\ GO:0005788 \\ GO:0000032 \\ GO:0044845 \\ GO:0071712 \\ GO:0007275 \\ GO:0035269 \\ GO:0042981 \\ GO:1900101 \\	cell wall mannoprotein biosynthetic process (GO:0000032);chain elongation of O-linked mannose residue (GO:0044845);ER-associated misfolded protein catabolic process (GO:0071712);multicellular organismal development (GO:0007275);protein O-linked mannosylation (GO:0035269);regulation of apoptotic process (GO:0042981);regulation of endoplasmic reticulum unfolded protein response (GO:1900101);	No_GOMF	dolichyl-phosphate-mannose-protein mannosyltransferase complex (GO:0031502);endoplasmic reticulum chaperone complex (GO:0034663);endoplasmic reticulum lumen (GO:0005788);	Complete proteome;Endoplasmic reticulum;Reference proteome;Repeat;Signal.;		0.273339	3.88549	0.744424	1	1614	500	1057	SDF2L
Locus_1017_Transcript_5/12_Confidence_0.212_Length_4171	4171	Locus_1017_Transcript_5/12_Confidence_0.212_Length_4171	4171	Locus_1017_Transcript_5/12_Confidence_0.212_Length_4171	4171	Q9HCN8	80.392	5.26e-69	SDF2L_HUMAN	Stromal cell-derived factor 2-like protein 1	hsa:23753	GO:0031502 \\ GO:0034663 \\ GO:0005788 \\ GO:0000032 \\ GO:0044845 \\ GO:0071712 \\ GO:0007275 \\ GO:0035269 \\ GO:0042981 \\ GO:1900101 \\	cell wall mannoprotein biosynthetic process (GO:0000032);chain elongation of O-linked mannose residue (GO:0044845);ER-associated misfolded protein catabolic process (GO:0071712);multicellular organismal development (GO:0007275);protein O-linked mannosylation (GO:0035269);regulation of apoptotic process (GO:0042981);regulation of endoplasmic reticulum unfolded protein response (GO:1900101);	No_GOMF	dolichyl-phosphate-mannose-protein mannosyltransferase complex (GO:0031502);endoplasmic reticulum chaperone complex (GO:0034663);endoplasmic reticulum lumen (GO:0005788);	Complete proteome;Endoplasmic reticulum;Reference proteome;Repeat;Signal.;		0.251248	3.79958	0.764836	1	1510	475	992.5	SDF2L
Locus_1017_Transcript_6/12_Confidence_0.115_Length_4009	4009	Locus_1017_Transcript_6/12_Confidence_0.115_Length_4009	4009	Locus_1017_Transcript_6/12_Confidence_0.115_Length_4009	4009	Q9HCN8	75.706	1.75e-74	SDF2L_HUMAN	Stromal cell-derived factor 2-like protein 1	hsa:23753	GO:0031502 \\ GO:0034663 \\ GO:0005788 \\ GO:0000032 \\ GO:0044845 \\ GO:0071712 \\ GO:0007275 \\ GO:0035269 \\ GO:0042981 \\ GO:1900101 \\	cell wall mannoprotein biosynthetic process (GO:0000032);chain elongation of O-linked mannose residue (GO:0044845);ER-associated misfolded protein catabolic process (GO:0071712);multicellular organismal development (GO:0007275);protein O-linked mannosylation (GO:0035269);regulation of apoptotic process (GO:0042981);regulation of endoplasmic reticulum unfolded protein response (GO:1900101);	No_GOMF	dolichyl-phosphate-mannose-protein mannosyltransferase complex (GO:0031502);endoplasmic reticulum chaperone complex (GO:0034663);endoplasmic reticulum lumen (GO:0005788);	Complete proteome;Endoplasmic reticulum;Reference proteome;Repeat;Signal.;		0.344009	3.8174	0.68291	1	1573	464	1018.5	SDF2L
Locus_1017_Transcript_8/12_Confidence_0.327_Length_3328	3328	Locus_1017_Transcript_8/12_Confidence_0.327_Length_3328	3328	Locus_1017_Transcript_8/12_Confidence_0.327_Length_3328	3328	Q569M2	62.046	9.54e-124	YDJC_XENLA	Carbohydrate deacetylase {ECO:0000250|UniProtKB:Q53WD3}	xla:734411	GO:0016810 \\ GO:0000287 \\ GO:0005975 \\	carbohydrate metabolic process (GO:0005975);	hydrolase activity, acting on carbon-nitrogen (but not peptide) bonds (GO:0016810);magnesium ion binding (GO:0000287);	No_GOCC	Carbohydrate metabolism;Hydrolase;Magnesium;Metal-binding.;		0.167658	3.06479	0.844741	1	882	294	588	YDJC
Locus_1017_Transcript_9/12_Confidence_0.365_Length_5754	5754	Locus_1017_Transcript_9/12_Confidence_0.365_Length_5754	5754	Locus_1017_Transcript_9/12_Confidence_0.365_Length_5754	5754	Q569M2	62.046	1.32e-120	YDJC_XENLA	Carbohydrate deacetylase {ECO:0000250|UniProtKB:Q53WD3}	xla:734411	GO:0016810 \\ GO:0000287 \\ GO:0005975 \\	carbohydrate metabolic process (GO:0005975);	hydrolase activity, acting on carbon-nitrogen (but not peptide) bonds (GO:0016810);magnesium ion binding (GO:0000287);	No_GOCC	Carbohydrate metabolism;Hydrolase;Magnesium;Metal-binding.;		0.37875	4.49293	0.651504	1	2542	732	1637	YDJC
Locus_10170_Transcript_10/10_Confidence_0.520_Length_836	836	Locus_10170_Transcript_10/10_Confidence_0.520_Length_836	836	Locus_10170_Transcript_10/10_Confidence_0.520_Length_836	836	Q9DAA6	82.292	3.5e-115	EXOS1_MOUSE	Exosome complex component CSL4	mmu:66583	GO:0005737 \\ GO:0000178 \\ GO:0000176 \\ GO:0005730 \\ GO:0005654 \\ GO:0005634 \\ GO:0003723 \\ GO:0006396 \\ GO:0006364 \\	RNA processing (GO:0006396);rRNA processing (GO:0006364);	RNA binding (GO:0003723);	cytoplasm (GO:0005737);exosome (RNase complex) (GO:0000178);nuclear exosome (RNase complex) (GO:0000176);nucleolus (GO:0005730);nucleoplasm (GO:0005654);nucleus (GO:0005634);	Alternative splicing;Complete proteome;Cytoplasm;Exosome;Nucleus;Phosphoprotein;Reference proteome;RNA-binding;rRNA processing.;		0.313881	0.704788	0.729775	1	176	53	114.5	EXOS1
Locus_10170_Transcript_2/10_Confidence_0.440_Length_761	761	Locus_10170_Transcript_2/10_Confidence_0.440_Length_761	761	Locus_10170_Transcript_2/10_Confidence_0.440_Length_761	761	Q9DAA6	71.875	2.62e-94	EXOS1_MOUSE	Exosome complex component CSL4	mmu:66583	GO:0005737 \\ GO:0000178 \\ GO:0000176 \\ GO:0005730 \\ GO:0005654 \\ GO:0005634 \\ GO:0003723 \\ GO:0006396 \\ GO:0006364 \\	RNA processing (GO:0006396);rRNA processing (GO:0006364);	RNA binding (GO:0003723);	cytoplasm (GO:0005737);exosome (RNase complex) (GO:0000178);nuclear exosome (RNase complex) (GO:0000176);nucleolus (GO:0005730);nucleoplasm (GO:0005654);nucleus (GO:0005634);	Alternative splicing;Complete proteome;Cytoplasm;Exosome;Nucleus;Phosphoprotein;Reference proteome;RNA-binding;rRNA processing.;		0.113082	0.36056	0.91381	1	130	45	87.5	EXOS1
Locus_10170_Transcript_3/10_Confidence_0.520_Length_785	785	Locus_10170_Transcript_3/10_Confidence_0.520_Length_785	785	Locus_10170_Transcript_3/10_Confidence_0.520_Length_785	785	Q9DAA6	74.479	5.43e-99	EXOS1_MOUSE	Exosome complex component CSL4	mmu:66583	GO:0005737 \\ GO:0000178 \\ GO:0000176 \\ GO:0005730 \\ GO:0005654 \\ GO:0005634 \\ GO:0003723 \\ GO:0006396 \\ GO:0006364 \\	RNA processing (GO:0006396);rRNA processing (GO:0006364);	RNA binding (GO:0003723);	cytoplasm (GO:0005737);exosome (RNase complex) (GO:0000178);nuclear exosome (RNase complex) (GO:0000176);nucleolus (GO:0005730);nucleoplasm (GO:0005654);nucleus (GO:0005634);	Alternative splicing;Complete proteome;Cytoplasm;Exosome;Nucleus;Phosphoprotein;Reference proteome;RNA-binding;rRNA processing.;		0.400267	0.289962	0.659657	1	134	38	86	EXOS1
Locus_10170_Transcript_4/10_Confidence_0.480_Length_910	910	Locus_10170_Transcript_4/10_Confidence_0.480_Length_910	910	Locus_10170_Transcript_4/10_Confidence_0.480_Length_910	910	Q9DAA6	75.893	2.08e-81	EXOS1_MOUSE	Exosome complex component CSL4	mmu:66583	GO:0005737 \\ GO:0000178 \\ GO:0000176 \\ GO:0005730 \\ GO:0005654 \\ GO:0005634 \\ GO:0003723 \\ GO:0006396 \\ GO:0006364 \\	RNA processing (GO:0006396);rRNA processing (GO:0006364);	RNA binding (GO:0003723);	cytoplasm (GO:0005737);exosome (RNase complex) (GO:0000178);nuclear exosome (RNase complex) (GO:0000176);nucleolus (GO:0005730);nucleoplasm (GO:0005654);nucleus (GO:0005634);	Alternative splicing;Complete proteome;Cytoplasm;Exosome;Nucleus;Phosphoprotein;Reference proteome;RNA-binding;rRNA processing.;		0.280318	0.455529	0.773847	1	146	45	95.5	EXOS1
Locus_10170_Transcript_5/10_Confidence_0.400_Length_761	761	Locus_10170_Transcript_5/10_Confidence_0.400_Length_761	761	Locus_10170_Transcript_5/10_Confidence_0.400_Length_761	761	Q9DAA6	90.164	9.75e-76	EXOS1_MOUSE	Exosome complex component CSL4	mmu:66583	GO:0005737 \\ GO:0000178 \\ GO:0000176 \\ GO:0005730 \\ GO:0005654 \\ GO:0005634 \\ GO:0003723 \\ GO:0006396 \\ GO:0006364 \\	RNA processing (GO:0006396);rRNA processing (GO:0006364);	RNA binding (GO:0003723);	cytoplasm (GO:0005737);exosome (RNase complex) (GO:0000178);nuclear exosome (RNase complex) (GO:0000176);nucleolus (GO:0005730);nucleoplasm (GO:0005654);nucleus (GO:0005634);	Alternative splicing;Complete proteome;Cytoplasm;Exosome;Nucleus;Phosphoprotein;Reference proteome;RNA-binding;rRNA processing.;		0.0801277	0.51861	0.937618	1	144	51	97.5	EXOS1
Locus_10170_Transcript_7/10_Confidence_0.520_Length_976	976	Locus_10170_Transcript_7/10_Confidence_0.520_Length_976	976	Locus_10170_Transcript_7/10_Confidence_0.520_Length_976	976	Q9DAA6	75	1.24e-86	EXOS1_MOUSE	Exosome complex component CSL4	mmu:66583	GO:0005737 \\ GO:0000178 \\ GO:0000176 \\ GO:0005730 \\ GO:0005654 \\ GO:0005634 \\ GO:0003723 \\ GO:0006396 \\ GO:0006364 \\	RNA processing (GO:0006396);rRNA processing (GO:0006364);	RNA binding (GO:0003723);	cytoplasm (GO:0005737);exosome (RNase complex) (GO:0000178);nuclear exosome (RNase complex) (GO:0000176);nucleolus (GO:0005730);nucleoplasm (GO:0005654);nucleus (GO:0005634);	Alternative splicing;Complete proteome;Cytoplasm;Exosome;Nucleus;Phosphoprotein;Reference proteome;RNA-binding;rRNA processing.;		0.410832	0.888552	0.645734	1	206	58	132	EXOS1
Locus_10170_Transcript_8/10_Confidence_0.160_Length_647	647	Locus_10170_Transcript_8/10_Confidence_0.160_Length_647	647	Locus_10170_Transcript_8/10_Confidence_0.160_Length_647	647	Q9Y3B2	68.919	3.58e-28	EXOS1_HUMAN	Exosome complex component CSL4	hsa:51013	GO:0005737 \\ GO:0005829 \\ GO:0000178 \\ GO:0000176 \\ GO:0005730 \\ GO:0005634 \\ GO:0003723 \\ GO:0043928 \\ GO:0010467 \\ GO:0000288 \\ GO:0043488 \\ GO:0006364 \\	exonucleolytic nuclear-transcribed mRNA catabolic process involved in deadenylation-dependent decay (GO:0043928);gene expression (GO:0010467);nuclear-transcribed mRNA catabolic process, deadenylation-dependent decay (GO:0000288);regulation of mRNA stability (GO:0043488);rRNA processing (GO:0006364);	RNA binding (GO:0003723);	cytoplasm (GO:0005737);cytosol (GO:0005829);exosome (RNase complex) (GO:0000178);nuclear exosome (RNase complex) (GO:0000176);nucleolus (GO:0005730);nucleus (GO:0005634);	3D-structure;Complete proteome;Cytoplasm;Exosome;Nucleus;Phosphoprotein;Reference proteome;RNA-binding;rRNA processing.;		0.167183	-0.66703	0.860654	1	63	21	42	EXOS1
Locus_10170_Transcript_9/10_Confidence_0.200_Length_569	569	Locus_10170_Transcript_9/10_Confidence_0.200_Length_569	569	Locus_10170_Transcript_9/10_Confidence_0.200_Length_569	569	Q9DAA6	90.123	2.7e-47	EXOS1_MOUSE	Exosome complex component CSL4	mmu:66583	GO:0005737 \\ GO:0000178 \\ GO:0000176 \\ GO:0005730 \\ GO:0005654 \\ GO:0005634 \\ GO:0003723 \\ GO:0006396 \\ GO:0006364 \\	RNA processing (GO:0006396);rRNA processing (GO:0006364);	RNA binding (GO:0003723);	cytoplasm (GO:0005737);exosome (RNase complex) (GO:0000178);nuclear exosome (RNase complex) (GO:0000176);nucleolus (GO:0005730);nucleoplasm (GO:0005654);nucleus (GO:0005634);	Alternative splicing;Complete proteome;Cytoplasm;Exosome;Nucleus;Phosphoprotein;Reference proteome;RNA-binding;rRNA processing.;		0.179678	0.197343	0.864383	1	118	39	78.5	EXOS1
Locus_101705_Transcript_1/1_Confidence_1.000_Length_595	595	No_sig_nr_hit	No_sig_nr_hit	No_sig_nr_hit	No_sig_nr_hit	No_Uniprotmatch	No_%_identity	No_evalue	No_ID	No_Description	No_KEGG	No_GO	No_GOCC	No_GOBP	No_GOMF	No_keywords		0.669544	0.99747	0.44642	1	238	56	147	No
Locus_101709_Transcript_1/1_Confidence_1.000_Length_312	312	No_sig_nr_hit	No_sig_nr_hit	No_sig_nr_hit	No_sig_nr_hit	No_Uniprotmatch	No_%_identity	No_evalue	No_ID	No_Description	No_KEGG	No_GO	No_GOCC	No_GOBP	No_GOMF	No_keywords		0.127941	0.0944415	0.91704	1	108	37	72.5	No
Locus_10171_Transcript_1/1_Confidence_1.000_Length_342	342	No_sig_nr_hit	No_sig_nr_hit	No_sig_nr_hit	No_sig_nr_hit	No_Uniprotmatch	No_%_identity	No_evalue	No_ID	No_Description	No_KEGG	No_GO	No_GOCC	No_GOBP	No_GOMF	No_keywords		0.2409	-0.760218	0.81466	1	60	19	39.5	No
Locus_10172_Transcript_2/3_Confidence_0.714_Length_5526	5526	Locus_10172_Transcript_2/3_Confidence_0.714_Length_5526	5526	Locus_10172_Transcript_2/3_Confidence_0.714_Length_5526	5526	O60346	88.446	0	PHLP1_HUMAN	PH domain leucine-rich repeat-containing protein phosphatase 1	hsa:23239	GO:0005829 \\ GO:0005634 \\ GO:0005886 \\ GO:0046872 \\ GO:0004721 \\ GO:0006915 \\ GO:0009649 \\ GO:0007173 \\ GO:0038095 \\ GO:0008543 \\ GO:0045087 \\ GO:0051898 \\ GO:0048011 \\ GO:0048015 \\ GO:0042981 \\ GO:0046328 \\ GO:0043408 \\ GO:1900744 \\ GO:0002667 \\	apoptotic process (GO:0006915);entrainment of circadian clock (GO:0009649);epidermal growth factor receptor signaling pathway (GO:0007173);Fc-epsilon receptor signaling pathway (GO:0038095);fibroblast growth factor receptor signaling pathway (GO:0008543);innate immune response (GO:0045087);negative regulation of protein kinase B signaling (GO:0051898);neurotrophin TRK receptor signaling pathway (…	metal ion binding (GO:0046872);phosphoprotein phosphatase activity (GO:0004721);	cytosol (GO:0005829);nucleus (GO:0005634);plasma membrane (GO:0005886);	Acetylation;Alternative splicing;Apoptosis;Cell membrane;Complete proteome;Cytoplasm;Hydrolase;Leucine-rich repeat;Manganese;Membrane;Metal-binding;Nucleus;Polymorphism;Protein phosphatase;Reference proteome;Repeat;Tumor suppressor.;		-0.00177187	6.39112	0.998549	1	8392	3146	5769	PHLP1
Locus_10173_Transcript_1/4_Confidence_0.667_Length_2315	2315	Locus_10173_Transcript_1/4_Confidence_0.667_Length_2315	2315	Locus_10173_Transcript_1/4_Confidence_0.667_Length_2315	2315	Q9HCU4	55.966	1.76e-171	CELR2_HUMAN	Cadherin EGF LAG seven-pass G-type receptor 2	hsa:1952	GO:0005737 \\ GO:0016021 \\ GO:0005886 \\ GO:0005509 \\ GO:0004930 \\ GO:0033326 \\ GO:0042384 \\ GO:0003341 \\ GO:0048813 \\ GO:0007186 \\ GO:0007156 \\ GO:0021999 \\ GO:0001764 \\ GO:0022407 \\ GO:0032880 \\ GO:0006355 \\ GO:0007283 \\ GO:0021591 \\ GO:0016055 \\ GO:0060071 \\	cerebrospinal fluid secretion (GO:0033326);cilium assembly (GO:0042384);cilium movement (GO:0003341);dendrite morphogenesis (GO:0048813);G-protein coupled receptor signaling pathway (GO:0007186);homophilic cell adhesion via plasma membrane adhesion molecules (GO:0007156);neural plate anterior/posterior regionalization (GO:0021999);neuron migration (GO:0001764);regulation of cell-cell adhesion (GO…	calcium ion binding (GO:0005509);G-protein coupled receptor activity (GO:0004930);	cytoplasm (GO:0005737);integral component of membrane (GO:0016021);plasma membrane (GO:0005886);	Calcium;Cell membrane;Complete proteome;Developmental protein;Disulfide bond;EGF-like domain;G-protein coupled receptor;Glycoprotein;Hydroxylation;Laminin EGF-like domain;Membrane;Polymorphism;Receptor;Reference proteome;Repeat;Signal;Transducer;Transmembrane;Transmembrane helix.;		0.0621188	3.49079	0.943905	1	1146	411	778.5	CELR2
Locus_10173_Transcript_2/4_Confidence_0.667_Length_2351	2351	Locus_10173_Transcript_2/4_Confidence_0.667_Length_2351	2351	Locus_10173_Transcript_2/4_Confidence_0.667_Length_2351	2351	Q9HCU4	58.345	5.08e-175	CELR2_HUMAN	Cadherin EGF LAG seven-pass G-type receptor 2	hsa:1952	GO:0005737 \\ GO:0016021 \\ GO:0005886 \\ GO:0005509 \\ GO:0004930 \\ GO:0033326 \\ GO:0042384 \\ GO:0003341 \\ GO:0048813 \\ GO:0007186 \\ GO:0007156 \\ GO:0021999 \\ GO:0001764 \\ GO:0022407 \\ GO:0032880 \\ GO:0006355 \\ GO:0007283 \\ GO:0021591 \\ GO:0016055 \\ GO:0060071 \\	cerebrospinal fluid secretion (GO:0033326);cilium assembly (GO:0042384);cilium movement (GO:0003341);dendrite morphogenesis (GO:0048813);G-protein coupled receptor signaling pathway (GO:0007186);homophilic cell adhesion via plasma membrane adhesion molecules (GO:0007156);neural plate anterior/posterior regionalization (GO:0021999);neuron migration (GO:0001764);regulation of cell-cell adhesion (GO…	calcium ion binding (GO:0005509);G-protein coupled receptor activity (GO:0004930);	cytoplasm (GO:0005737);integral component of membrane (GO:0016021);plasma membrane (GO:0005886);	Calcium;Cell membrane;Complete proteome;Developmental protein;Disulfide bond;EGF-like domain;G-protein coupled receptor;Glycoprotein;Hydroxylation;Laminin EGF-like domain;Membrane;Polymorphism;Receptor;Reference proteome;Repeat;Signal;Transducer;Transmembrane;Transmembrane helix.;		0.0584916	3.68497	0.945723	1	1310	471	890.5	CELR2
Locus_10173_Transcript_3/4_Confidence_0.667_Length_3210	3210	Locus_10173_Transcript_3/4_Confidence_0.667_Length_3210	3210	Locus_10173_Transcript_3/4_Confidence_0.667_Length_3210	3210	Q9QYP2	54.67	4.31e-176	CELR2_RAT	Cadherin EGF LAG seven-pass G-type receptor 2	No_KEGG	GO:0016021 \\ GO:0005886 \\ GO:0005509 \\ GO:0004930 \\ GO:0007166 \\ GO:0048813 \\ GO:0007156 \\ GO:0022407 \\ GO:0007283 \\	cell surface receptor signaling pathway (GO:0007166);dendrite morphogenesis (GO:0048813);homophilic cell adhesion via plasma membrane adhesion molecules (GO:0007156);regulation of cell-cell adhesion (GO:0022407);spermatogenesis (GO:0007283);	calcium ion binding (GO:0005509);G-protein coupled receptor activity (GO:0004930);	integral component of membrane (GO:0016021);plasma membrane (GO:0005886);	Calcium;Cell membrane;Complete proteome;Developmental protein;Disulfide bond;EGF-like domain;G-protein coupled receptor;Glycoprotein;Hydroxylation;Laminin EGF-like domain;Membrane;Receptor;Reference proteome;Repeat;Transducer;Transmembrane;Transmembrane helix.;		-0.0914855	3.7659	0.914006	1	1316	525	920.5	CELR2
Locus_101737_Transcript_1/1_Confidence_1.000_Length_221	221	No_sig_nr_hit	No_sig_nr_hit	No_sig_nr_hit	No_sig_nr_hit	No_Uniprotmatch	No_%_identity	No_evalue	No_ID	No_Description	No_KEGG	No_GO	No_GOCC	No_GOBP	No_GOMF	No_keywords		-0.027102	1.34441	0.982343	1	249	95	172	No
Locus_10174_Transcript_1/6_Confidence_0.538_Length_3296	3296	Locus_10174_Transcript_1/6_Confidence_0.538_Length_3296	3296	Locus_10174_Transcript_1/6_Confidence_0.538_Length_3296	3296	P63149	100	3.73e-99	UBE2B_RAT	Ubiquitin-conjugating enzyme E2 B	rno:81816	GO:0005737 \\ GO:0033503 \\ GO:0000790 \\ GO:0005886 \\ GO:0005524 \\ GO:0061630 \\ GO:0031625 \\ GO:0004842 \\ GO:0032869 \\ GO:0006281 \\ GO:0016574 \\ GO:0043161 \\ GO:0070979 \\ GO:0070936 \\ GO:0070534 \\ GO:0000209 \\ GO:0001666 \\ GO:0006511 \\	cellular response to insulin stimulus (GO:0032869);DNA repair (GO:0006281);histone ubiquitination (GO:0016574);proteasome-mediated ubiquitin-dependent protein catabolic process (GO:0043161);protein K11-linked ubiquitination (GO:0070979);protein K48-linked ubiquitination (GO:0070936);protein K63-linked ubiquitination (GO:0070534);protein polyubiquitination (GO:0000209);response to hypoxia (GO:0001…	ATP binding (GO:0005524);ubiquitin protein ligase activity (GO:0061630);ubiquitin protein ligase binding (GO:0031625);ubiquitin-protein transferase activity (GO:0004842);	cytoplasm (GO:0005737);HULC complex (GO:0033503);nuclear chromatin (GO:0000790);plasma membrane (GO:0005886);	ATP-binding;Cell membrane;Complete proteome;DNA damage;DNA repair;Membrane;Nucleotide-binding;Nucleus;Reference proteome;Transferase;Ubl conjugation pathway.;		0.11177	3.6661	0.895431	1	1316	456	886	UBE2B
Locus_10174_Transcript_4/6_Confidence_0.308_Length_956	956	Locus_10174_Transcript_4/6_Confidence_0.308_Length_956	956	Locus_10174_Transcript_4/6_Confidence_0.308_Length_956	956	P63149	98.23	8.3e-76	UBE2B_RAT	Ubiquitin-conjugating enzyme E2 B	rno:81816	GO:0005737 \\ GO:0033503 \\ GO:0000790 \\ GO:0005886 \\ GO:0005524 \\ GO:0061630 \\ GO:0031625 \\ GO:0004842 \\ GO:0032869 \\ GO:0006281 \\ GO:0016574 \\ GO:0043161 \\ GO:0070979 \\ GO:0070936 \\ GO:0070534 \\ GO:0000209 \\ GO:0001666 \\ GO:0006511 \\	cellular response to insulin stimulus (GO:0032869);DNA repair (GO:0006281);histone ubiquitination (GO:0016574);proteasome-mediated ubiquitin-dependent protein catabolic process (GO:0043161);protein K11-linked ubiquitination (GO:0070979);protein K48-linked ubiquitination (GO:0070936);protein K63-linked ubiquitination (GO:0070534);protein polyubiquitination (GO:0000209);response to hypoxia (GO:0001…	ATP binding (GO:0005524);ubiquitin protein ligase activity (GO:0061630);ubiquitin protein ligase binding (GO:0031625);ubiquitin-protein transferase activity (GO:0004842);	cytoplasm (GO:0005737);HULC complex (GO:0033503);nuclear chromatin (GO:0000790);plasma membrane (GO:0005886);	ATP-binding;Cell membrane;Complete proteome;DNA damage;DNA repair;Membrane;Nucleotide-binding;Nucleus;Reference proteome;Transferase;Ubl conjugation pathway.;		0.456394	0.127856	0.621669	1	121	33	77	UBE2B
Locus_10174_Transcript_5/6_Confidence_0.462_Length_3612	3612	Locus_10174_Transcript_5/6_Confidence_0.462_Length_3612	3612	Locus_10174_Transcript_5/6_Confidence_0.462_Length_3612	3612	P63149	87.209	1.34e-38	UBE2B_RAT	Ubiquitin-conjugating enzyme E2 B	rno:81816	GO:0005737 \\ GO:0033503 \\ GO:0000790 \\ GO:0005886 \\ GO:0005524 \\ GO:0061630 \\ GO:0031625 \\ GO:0004842 \\ GO:0032869 \\ GO:0006281 \\ GO:0016574 \\ GO:0043161 \\ GO:0070979 \\ GO:0070936 \\ GO:0070534 \\ GO:0000209 \\ GO:0001666 \\ GO:0006511 \\	cellular response to insulin stimulus (GO:0032869);DNA repair (GO:0006281);histone ubiquitination (GO:0016574);proteasome-mediated ubiquitin-dependent protein catabolic process (GO:0043161);protein K11-linked ubiquitination (GO:0070979);protein K48-linked ubiquitination (GO:0070936);protein K63-linked ubiquitination (GO:0070534);protein polyubiquitination (GO:0000209);response to hypoxia (GO:0001…	ATP binding (GO:0005524);ubiquitin protein ligase activity (GO:0061630);ubiquitin protein ligase binding (GO:0031625);ubiquitin-protein transferase activity (GO:0004842);	cytoplasm (GO:0005737);HULC complex (GO:0033503);nuclear chromatin (GO:0000790);plasma membrane (GO:0005886);	ATP-binding;Cell membrane;Complete proteome;DNA damage;DNA repair;Membrane;Nucleotide-binding;Nucleus;Reference proteome;Transferase;Ubl conjugation pathway.;		-0.0305977	3.65192	0.97311	1	1242	475	858.5	UBE2B
Locus_101742_Transcript_1/1_Confidence_1.000_Length_288	288	Locus_101742_Transcript_1/1_Confidence_1.000_Length_288	288	Locus_101742_Transcript_1/1_Confidence_1.000_Length_288	288	F1NUG6	73.214	9.61e-14	F1NUG6_CHICK	Uncharacterized protein {ECO:0000313|Ensembl:ENSGALP00000026161}	No_KEGG	GO:0005813 \\ GO:0005737 \\ GO:0032391 \\ GO:0001750 \\ GO:0044822 \\ GO:0071482 \\ GO:0042384 \\ GO:0042462 \\ GO:0060042 \\ GO:0007601 \\	cellular response to light stimulus (GO:0071482);cilium assembly (GO:0042384);eye photoreceptor cell development (GO:0042462);retina morphogenesis in camera-type eye (GO:0060042);visual perception (GO:0007601);	poly(A) RNA binding (GO:0044822);	centrosome (GO:0005813);cytoplasm (GO:0005737);photoreceptor connecting cilium (GO:0032391);photoreceptor outer segment (GO:0001750);	Complete proteome {ECO:0000313|Proteomes:UP000000539};Reference proteome {ECO:0000313|Proteomes:UP000000539};Repeat {ECO:0000256|SAAS:SAAS00507259}.;		-0.153791	-0.606288	0.901505	1	60	25	42.5	F1NUG6
Locus_10175_Transcript_1/2_Confidence_0.750_Length_2985	2985	Locus_10175_Transcript_1/2_Confidence_0.750_Length_2985	2985	Locus_10175_Transcript_1/2_Confidence_0.750_Length_2985	2985	P32250	93.399	0	LPAR6_CHICK	Lysophosphatidic acid receptor 6	No_KEGG	GO:0016021 \\ GO:0005886 \\ GO:0004930 \\	No_GOBP	G-protein coupled receptor activity (GO:0004930);	integral component of membrane (GO:0016021);plasma membrane (GO:0005886);	Cell membrane;Complete proteome;Disulfide bond;G-protein coupled receptor;Glycoprotein;Lipoprotein;Membrane;Palmitate;Receptor;Reference proteome;Transducer;Transmembrane;Transmembrane helix.;		2.21943	1.46752	0.0137992	1	436	35	235.5	LPAR6
Locus_10175_Transcript_2/2_Confidence_0.750_Length_2873	2873	Locus_10175_Transcript_2/2_Confidence_0.750_Length_2873	2873	Locus_10175_Transcript_2/2_Confidence_0.750_Length_2873	2873	P32250	93.399	0	LPAR6_CHICK	Lysophosphatidic acid receptor 6	No_KEGG	GO:0016021 \\ GO:0005886 \\ GO:0004930 \\	No_GOBP	G-protein coupled receptor activity (GO:0004930);	integral component of membrane (GO:0016021);plasma membrane (GO:0005886);	Cell membrane;Complete proteome;Disulfide bond;G-protein coupled receptor;Glycoprotein;Lipoprotein;Membrane;Palmitate;Receptor;Reference proteome;Transducer;Transmembrane;Transmembrane helix.;		2.65549	1.24716	0.00446959	0.509219	388	23	205.5	LPAR6
Locus_10176_Transcript_2/8_Confidence_0.182_Length_1424	1424	Locus_10176_Transcript_2/8_Confidence_0.182_Length_1424	1424	Locus_10176_Transcript_2/8_Confidence_0.182_Length_1424	1424	P29350	81.734	0	PTN6_HUMAN	Tyrosine-protein phosphatase non-receptor type 6	hsa:5777	GO:0042105 \\ GO:0005911 \\ GO:0005737 \\ GO:0005829 \\ GO:0070062 \\ GO:0016020 \\ GO:0005730 \\ GO:0005634 \\ GO:0019901 \\ GO:0004725 \\ GO:0005001 \\ GO:0033277 \\ GO:0006915 \\ GO:0050853 \\ GO:0007596 \\ GO:0030154 \\ GO:0008283 \\ GO:0019221 \\ GO:0007186 \\ GO:0060333 \\ GO:0060397 \\ GO:0050900 \\ GO:0035855 \\ GO:0042267 \\ GO:0050859 \\ GO:0008285 \\ GO:0002924 \\ GO:0043407 \\ GO:0050…	abortive mitotic cell cycle (GO:0033277);apoptotic process (GO:0006915);B cell receptor signaling pathway (GO:0050853);blood coagulation (GO:0007596);cell differentiation (GO:0030154);cell proliferation (GO:0008283);cytokine-mediated signaling pathway (GO:0019221);G-protein coupled receptor signaling pathway (GO:0007186);interferon-gamma-mediated signaling pathway (GO:0060333);JAK-STAT cascade in…	protein kinase binding (GO:0019901);protein tyrosine phosphatase activity (GO:0004725);transmembrane receptor protein tyrosine phosphatase activity (GO:0005001);	alpha-beta T cell receptor complex (GO:0042105);cell-cell junction (GO:0005911);cytoplasm (GO:0005737);cytosol (GO:0005829);extracellular exosome (GO:0070062);membrane (GO:0016020);nucleolus (GO:0005730);nucleus (GO:0005634);	3D-structure;Alternative splicing;Complete proteome;Cytoplasm;Hydrolase;Nucleus;Phosphoprotein;Protein phosphatase;Reference proteome;Repeat;SH2 domain.;		-0.0161413	0.0886079	1	1	103	39	71	PTN6
Locus_10176_Transcript_3/8_Confidence_0.636_Length_2722	2722	Locus_10176_Transcript_3/8_Confidence_0.636_Length_2722	2722	Locus_10176_Transcript_3/8_Confidence_0.636_Length_2722	2722	P29350	81.436	0	PTN6_HUMAN	Tyrosine-protein phosphatase non-receptor type 6	hsa:5777	GO:0042105 \\ GO:0005911 \\ GO:0005737 \\ GO:0005829 \\ GO:0070062 \\ GO:0016020 \\ GO:0005730 \\ GO:0005634 \\ GO:0019901 \\ GO:0004725 \\ GO:0005001 \\ GO:0033277 \\ GO:0006915 \\ GO:0050853 \\ GO:0007596 \\ GO:0030154 \\ GO:0008283 \\ GO:0019221 \\ GO:0007186 \\ GO:0060333 \\ GO:0060397 \\ GO:0050900 \\ GO:0035855 \\ GO:0042267 \\ GO:0050859 \\ GO:0008285 \\ GO:0002924 \\ GO:0043407 \\ GO:0050…	abortive mitotic cell cycle (GO:0033277);apoptotic process (GO:0006915);B cell receptor signaling pathway (GO:0050853);blood coagulation (GO:0007596);cell differentiation (GO:0030154);cell proliferation (GO:0008283);cytokine-mediated signaling pathway (GO:0019221);G-protein coupled receptor signaling pathway (GO:0007186);interferon-gamma-mediated signaling pathway (GO:0060333);JAK-STAT cascade in…	protein kinase binding (GO:0019901);protein tyrosine phosphatase activity (GO:0004725);transmembrane receptor protein tyrosine phosphatase activity (GO:0005001);	alpha-beta T cell receptor complex (GO:0042105);cell-cell junction (GO:0005911);cytoplasm (GO:0005737);cytosol (GO:0005829);extracellular exosome (GO:0070062);membrane (GO:0016020);nucleolus (GO:0005730);nucleus (GO:0005634);	3D-structure;Alternative splicing;Complete proteome;Cytoplasm;Hydrolase;Nucleus;Phosphoprotein;Protein phosphatase;Reference proteome;Repeat;SH2 domain.;		-0.359868	1.69554	0.677315	1	283	136	209.5	PTN6
Locus_10176_Transcript_4/8_Confidence_0.591_Length_2088	2088	Locus_10176_Transcript_4/8_Confidence_0.591_Length_2088	2088	Locus_10176_Transcript_4/8_Confidence_0.591_Length_2088	2088	P29350	80.387	0	PTN6_HUMAN	Tyrosine-protein phosphatase non-receptor type 6	hsa:5777	GO:0042105 \\ GO:0005911 \\ GO:0005737 \\ GO:0005829 \\ GO:0070062 \\ GO:0016020 \\ GO:0005730 \\ GO:0005634 \\ GO:0019901 \\ GO:0004725 \\ GO:0005001 \\ GO:0033277 \\ GO:0006915 \\ GO:0050853 \\ GO:0007596 \\ GO:0030154 \\ GO:0008283 \\ GO:0019221 \\ GO:0007186 \\ GO:0060333 \\ GO:0060397 \\ GO:0050900 \\ GO:0035855 \\ GO:0042267 \\ GO:0050859 \\ GO:0008285 \\ GO:0002924 \\ GO:0043407 \\ GO:0050…	abortive mitotic cell cycle (GO:0033277);apoptotic process (GO:0006915);B cell receptor signaling pathway (GO:0050853);blood coagulation (GO:0007596);cell differentiation (GO:0030154);cell proliferation (GO:0008283);cytokine-mediated signaling pathway (GO:0019221);G-protein coupled receptor signaling pathway (GO:0007186);interferon-gamma-mediated signaling pathway (GO:0060333);JAK-STAT cascade in…	protein kinase binding (GO:0019901);protein tyrosine phosphatase activity (GO:0004725);transmembrane receptor protein tyrosine phosphatase activity (GO:0005001);	alpha-beta T cell receptor complex (GO:0042105);cell-cell junction (GO:0005911);cytoplasm (GO:0005737);cytosol (GO:0005829);extracellular exosome (GO:0070062);membrane (GO:0016020);nucleolus (GO:0005730);nucleus (GO:0005634);	3D-structure;Alternative splicing;Complete proteome;Cytoplasm;Hydrolase;Nucleus;Phosphoprotein;Protein phosphatase;Reference proteome;Repeat;SH2 domain.;		-0.198705	1.38721	0.822193	1	242	104	173	PTN6
Locus_10176_Transcript_5/8_Confidence_0.636_Length_2585	2585	Locus_10176_Transcript_5/8_Confidence_0.636_Length_2585	2585	Locus_10176_Transcript_5/8_Confidence_0.636_Length_2585	2585	P29350	80.438	0	PTN6_HUMAN	Tyrosine-protein phosphatase non-receptor type 6	hsa:5777	GO:0042105 \\ GO:0005911 \\ GO:0005737 \\ GO:0005829 \\ GO:0070062 \\ GO:0016020 \\ GO:0005730 \\ GO:0005634 \\ GO:0019901 \\ GO:0004725 \\ GO:0005001 \\ GO:0033277 \\ GO:0006915 \\ GO:0050853 \\ GO:0007596 \\ GO:0030154 \\ GO:0008283 \\ GO:0019221 \\ GO:0007186 \\ GO:0060333 \\ GO:0060397 \\ GO:0050900 \\ GO:0035855 \\ GO:0042267 \\ GO:0050859 \\ GO:0008285 \\ GO:0002924 \\ GO:0043407 \\ GO:0050…	abortive mitotic cell cycle (GO:0033277);apoptotic process (GO:0006915);B cell receptor signaling pathway (GO:0050853);blood coagulation (GO:0007596);cell differentiation (GO:0030154);cell proliferation (GO:0008283);cytokine-mediated signaling pathway (GO:0019221);G-protein coupled receptor signaling pathway (GO:0007186);interferon-gamma-mediated signaling pathway (GO:0060333);JAK-STAT cascade in…	protein kinase binding (GO:0019901);protein tyrosine phosphatase activity (GO:0004725);transmembrane receptor protein tyrosine phosphatase activity (GO:0005001);	alpha-beta T cell receptor complex (GO:0042105);cell-cell junction (GO:0005911);cytoplasm (GO:0005737);cytosol (GO:0005829);extracellular exosome (GO:0070062);membrane (GO:0016020);nucleolus (GO:0005730);nucleus (GO:0005634);	3D-structure;Alternative splicing;Complete proteome;Cytoplasm;Hydrolase;Nucleus;Phosphoprotein;Protein phosphatase;Reference proteome;Repeat;SH2 domain.;		0.0366218	1.69929	0.979274	1	326	119	222.5	PTN6
Locus_10176_Transcript_6/8_Confidence_0.636_Length_2897	2897	Locus_10176_Transcript_6/8_Confidence_0.636_Length_2897	2897	Locus_10176_Transcript_6/8_Confidence_0.636_Length_2897	2897	P29350	77.574	0	PTN6_HUMAN	Tyrosine-protein phosphatase non-receptor type 6	hsa:5777	GO:0042105 \\ GO:0005911 \\ GO:0005737 \\ GO:0005829 \\ GO:0070062 \\ GO:0016020 \\ GO:0005730 \\ GO:0005634 \\ GO:0019901 \\ GO:0004725 \\ GO:0005001 \\ GO:0033277 \\ GO:0006915 \\ GO:0050853 \\ GO:0007596 \\ GO:0030154 \\ GO:0008283 \\ GO:0019221 \\ GO:0007186 \\ GO:0060333 \\ GO:0060397 \\ GO:0050900 \\ GO:0035855 \\ GO:0042267 \\ GO:0050859 \\ GO:0008285 \\ GO:0002924 \\ GO:0043407 \\ GO:0050…	abortive mitotic cell cycle (GO:0033277);apoptotic process (GO:0006915);B cell receptor signaling pathway (GO:0050853);blood coagulation (GO:0007596);cell differentiation (GO:0030154);cell proliferation (GO:0008283);cytokine-mediated signaling pathway (GO:0019221);G-protein coupled receptor signaling pathway (GO:0007186);interferon-gamma-mediated signaling pathway (GO:0060333);JAK-STAT cascade in…	protein kinase binding (GO:0019901);protein tyrosine phosphatase activity (GO:0004725);transmembrane receptor protein tyrosine phosphatase activity (GO:0005001);	alpha-beta T cell receptor complex (GO:0042105);cell-cell junction (GO:0005911);cytoplasm (GO:0005737);cytosol (GO:0005829);extracellular exosome (GO:0070062);membrane (GO:0016020);nucleolus (GO:0005730);nucleus (GO:0005634);	3D-structure;Alternative splicing;Complete proteome;Cytoplasm;Hydrolase;Nucleus;Phosphoprotein;Protein phosphatase;Reference proteome;Repeat;SH2 domain.;		0.0297628	1.67147	0.978851	1	319	117	218	PTN6
Locus_10176_Transcript_7/8_Confidence_0.318_Length_1548	1548	Locus_10176_Transcript_7/8_Confidence_0.318_Length_1548	1548	Locus_10176_Transcript_7/8_Confidence_0.318_Length_1548	1548	P29350	75.221	7.61e-42	PTN6_HUMAN	Tyrosine-protein phosphatase non-receptor type 6	hsa:5777	GO:0042105 \\ GO:0005911 \\ GO:0005737 \\ GO:0005829 \\ GO:0070062 \\ GO:0016020 \\ GO:0005730 \\ GO:0005634 \\ GO:0019901 \\ GO:0004725 \\ GO:0005001 \\ GO:0033277 \\ GO:0006915 \\ GO:0050853 \\ GO:0007596 \\ GO:0030154 \\ GO:0008283 \\ GO:0019221 \\ GO:0007186 \\ GO:0060333 \\ GO:0060397 \\ GO:0050900 \\ GO:0035855 \\ GO:0042267 \\ GO:0050859 \\ GO:0008285 \\ GO:0002924 \\ GO:0043407 \\ GO:0050…	abortive mitotic cell cycle (GO:0033277);apoptotic process (GO:0006915);B cell receptor signaling pathway (GO:0050853);blood coagulation (GO:0007596);cell differentiation (GO:0030154);cell proliferation (GO:0008283);cytokine-mediated signaling pathway (GO:0019221);G-protein coupled receptor signaling pathway (GO:0007186);interferon-gamma-mediated signaling pathway (GO:0060333);JAK-STAT cascade in…	protein kinase binding (GO:0019901);protein tyrosine phosphatase activity (GO:0004725);transmembrane receptor protein tyrosine phosphatase activity (GO:0005001);	alpha-beta T cell receptor complex (GO:0042105);cell-cell junction (GO:0005911);cytoplasm (GO:0005737);cytosol (GO:0005829);extracellular exosome (GO:0070062);membrane (GO:0016020);nucleolus (GO:0005730);nucleus (GO:0005634);	3D-structure;Alternative splicing;Complete proteome;Cytoplasm;Hydrolase;Nucleus;Phosphoprotein;Protein phosphatase;Reference proteome;Repeat;SH2 domain.;		-0.738258	0.57427	0.400239	1	112	70	91	PTN6
Locus_10176_Transcript_8/8_Confidence_0.636_Length_2616	2616	Locus_10176_Transcript_8/8_Confidence_0.636_Length_2616	2616	Locus_10176_Transcript_8/8_Confidence_0.636_Length_2616	2616	P29350	80.537	0	PTN6_HUMAN	Tyrosine-protein phosphatase non-receptor type 6	hsa:5777	GO:0042105 \\ GO:0005911 \\ GO:0005737 \\ GO:0005829 \\ GO:0070062 \\ GO:0016020 \\ GO:0005730 \\ GO:0005634 \\ GO:0019901 \\ GO:0004725 \\ GO:0005001 \\ GO:0033277 \\ GO:0006915 \\ GO:0050853 \\ GO:0007596 \\ GO:0030154 \\ GO:0008283 \\ GO:0019221 \\ GO:0007186 \\ GO:0060333 \\ GO:0060397 \\ GO:0050900 \\ GO:0035855 \\ GO:0042267 \\ GO:0050859 \\ GO:0008285 \\ GO:0002924 \\ GO:0043407 \\ GO:0050…	abortive mitotic cell cycle (GO:0033277);apoptotic process (GO:0006915);B cell receptor signaling pathway (GO:0050853);blood coagulation (GO:0007596);cell differentiation (GO:0030154);cell proliferation (GO:0008283);cytokine-mediated signaling pathway (GO:0019221);G-protein coupled receptor signaling pathway (GO:0007186);interferon-gamma-mediated signaling pathway (GO:0060333);JAK-STAT cascade in…	protein kinase binding (GO:0019901);protein tyrosine phosphatase activity (GO:0004725);transmembrane receptor protein tyrosine phosphatase activity (GO:0005001);	alpha-beta T cell receptor complex (GO:0042105);cell-cell junction (GO:0005911);cytoplasm (GO:0005737);cytosol (GO:0005829);extracellular exosome (GO:0070062);membrane (GO:0016020);nucleolus (GO:0005730);nucleus (GO:0005634);	3D-structure;Alternative splicing;Complete proteome;Cytoplasm;Hydrolase;Nucleus;Phosphoprotein;Protein phosphatase;Reference proteome;Repeat;SH2 domain.;		0.000584288	1.78474	1	1	342	128	235	PTN6
Locus_101766_Transcript_1/1_Confidence_1.000_Length_370	370	Locus_101766_Transcript_1/1_Confidence_1.000_Length_370	370	Locus_101766_Transcript_1/1_Confidence_1.000_Length_370	370	Q9UBN1	91.803	4.01e-48	CCG4_HUMAN	Voltage-dependent calcium channel gamma-4 subunit	hsa:27092	GO:0032281 \\ GO:0030666 \\ GO:0005887 \\ GO:0005886 \\ GO:0005891 \\ GO:0016247 \\ GO:0005245 \\ GO:0061337 \\ GO:0051899 \\ GO:2000311 \\ GO:0007268 \\ GO:0019226 \\ GO:0006810 \\	cardiac conduction (GO:0061337);membrane depolarization (GO:0051899);regulation of alpha-amino-3-hydroxy-5-methyl-4-isoxazole propionate selective glutamate receptor activity (GO:2000311);synaptic transmission (GO:0007268);transmission of nerve impulse (GO:0019226);transport (GO:0006810);	channel regulator activity (GO:0016247);voltage-gated calcium channel activity (GO:0005245);	AMPA glutamate receptor complex (GO:0032281);endocytic vesicle membrane (GO:0030666);integral component of plasma membrane (GO:0005887);plasma membrane (GO:0005886);voltage-gated calcium channel complex (GO:0005891);	Calcium;Calcium channel;Calcium transport;Cell membrane;Complete proteome;Glycoprotein;Ion channel;Ion transport;Membrane;Phosphoprotein;Reference proteome;Transmembrane;Transmembrane helix;Transport;Voltage-gated channel.;		-0.562558	3.20434	0.505713	1	745	412	578.5	CCG4
Locus_10177_Transcript_1/1_Confidence_1.000_Length_569	569	No_sig_nr_hit	No_sig_nr_hit	No_sig_nr_hit	No_sig_nr_hit	No_Uniprotmatch	No_%_identity	No_evalue	No_ID	No_Description	No_KEGG	No_GO	No_GOCC	No_GOBP	No_GOMF	No_keywords		-0.143394	-1.59761	0.936981	1	29	12	20.5	No
Locus_10178_Transcript_1/1_Confidence_1.000_Length_4229	4229	Locus_10178_Transcript_1/1_Confidence_1.000_Length_4229	4229	Locus_10178_Transcript_1/1_Confidence_1.000_Length_4229	4229	Q3UQ28	79.913	0	PXDN_MOUSE	Peroxidasin homolog	mmu:69675	GO:0005783 \\ GO:0070062 \\ GO:0031012 \\ GO:0005615 \\ GO:0005578 \\ GO:0005201 \\ GO:0020037 \\ GO:0046872 \\ GO:0004601 \\ GO:0098869 \\ GO:0030198 \\ GO:0042744 \\ GO:0055114 \\ GO:0006979 \\	cellular oxidant detoxification (GO:0098869);extracellular matrix organization (GO:0030198);hydrogen peroxide catabolic process (GO:0042744);oxidation-reduction process (GO:0055114);response to oxidative stress (GO:0006979);	extracellular matrix structural constituent (GO:0005201);heme binding (GO:0020037);metal ion binding (GO:0046872);peroxidase activity (GO:0004601);	endoplasmic reticulum (GO:0005783);extracellular exosome (GO:0070062);extracellular matrix (GO:0031012);extracellular space (GO:0005615);proteinaceous extracellular matrix (GO:0005578);	Calcium;Complete proteome;Disulfide bond;Extracellular matrix;Glycoprotein;Heme;Hydrogen peroxide;Immunoglobulin domain;Iron;Leucine-rich repeat;Metal-binding;Oxidoreductase;Peroxidase;Phosphoprotein;Reference proteome;Repeat;Secreted;Signal.;		-0.449132	2.07461	0.601957	1	356	182	269	PXDN
Locus_10179_Transcript_2/3_Confidence_0.667_Length_4029	4029	Locus_10179_Transcript_2/3_Confidence_0.667_Length_4029	4029	Locus_10179_Transcript_2/3_Confidence_0.667_Length_4029	4029	Q5F336	87.956	1.61e-164	MBLC2_CHICK	Metallo-beta-lactamase domain-containing protein 2	gga:431565	GO:0070062 \\ GO:0016787 \\ GO:0046872 \\	No_GOBP	hydrolase activity (GO:0016787);metal ion binding (GO:0046872);	extracellular exosome (GO:0070062);	Complete proteome;Hydrolase;Metal-binding;Reference proteome;Zinc.;		-0.30952	5.50491	0.711095	1	4058	1883	2970.5	MBLC2
Locus_101816_Transcript_1/1_Confidence_1.000_Length_944	944	No_sig_nr_hit	No_sig_nr_hit	No_sig_nr_hit	No_sig_nr_hit	No_Uniprotmatch	No_%_identity	No_evalue	No_ID	No_Description	No_KEGG	No_GO	No_GOCC	No_GOBP	No_GOMF	No_keywords		-0.291071	-0.290301	0.76398	1	72	33	52.5	No
Locus_10183_Transcript_1/1_Confidence_1.000_Length_350	350	Locus_10183_Transcript_1/1_Confidence_1.000_Length_350	350	Locus_10183_Transcript_1/1_Confidence_1.000_Length_350	350	Q96C55	50	5.56e-15	ZN524_HUMAN	Zinc finger protein 524	hsa:147807	GO:0005634 \\ GO:0003677 \\ GO:0046872 \\ GO:0006355 \\ GO:0006351 \\	regulation of transcription, DNA-templated (GO:0006355);transcription, DNA-templated (GO:0006351);	DNA binding (GO:0003677);metal ion binding (GO:0046872);	nucleus (GO:0005634);	Complete proteome;DNA-binding;Metal-binding;Nucleus;Reference proteome;Repeat;Transcription;Transcription regulation;Zinc;Zinc-finger.;		1.15318	0.741086	0.195058	1	220	37	128.5	ZN524
Locus_101831_Transcript_1/1_Confidence_1.000_Length_208	208	No_sig_nr_hit	No_sig_nr_hit	No_sig_nr_hit	No_sig_nr_hit	No_Uniprotmatch	No_%_identity	No_evalue	No_ID	No_Description	No_KEGG	No_GO	No_GOCC	No_GOBP	No_GOMF	No_keywords		0.118013	-1.68868	0.930594	1	29	10	19.5	No
Locus_10184_Transcript_1/3_Confidence_0.714_Length_3235	3235	Locus_10184_Transcript_1/3_Confidence_0.714_Length_3235	3235	Locus_10184_Transcript_1/3_Confidence_0.714_Length_3235	3235	Q564G3	75.497	1.93e-161	DEGS2_RAT	Sphingolipid delta(4)-desaturase/C4-monooxygenase DES2	rno:314438	GO:0005789 \\ GO:0016021 \\ GO:0042284 \\ GO:0000170 \\ GO:0046513 \\ GO:0006667 \\	ceramide biosynthetic process (GO:0046513);sphinganine metabolic process (GO:0006667);	sphingolipid delta-4 desaturase activity (GO:0042284);sphingosine hydroxylase activity (GO:0000170);	endoplasmic reticulum membrane (GO:0005789);integral component of membrane (GO:0016021);	Complete proteome;Endoplasmic reticulum;Lipid biosynthesis;Lipid metabolism;Lipoprotein;Membrane;Myristate;Oxidoreductase;Reference proteome;Transmembrane;Transmembrane helix.;		0.140222	-0.892802	0.959342	1	53	18	35.5	DEGS2
Locus_101842_Transcript_1/1_Confidence_1.000_Length_344	344	No_sig_nr_hit	No_sig_nr_hit	No_sig_nr_hit	No_sig_nr_hit	No_Uniprotmatch	No_%_identity	No_evalue	No_ID	No_Description	No_KEGG	No_GO	No_GOCC	No_GOBP	No_GOMF	No_keywords		-0.479355	-0.30033	0.615571	1	67	35	51	No
Locus_10185_Transcript_1/6_Confidence_0.667_Length_6122	6122	Locus_10185_Transcript_1/6_Confidence_0.667_Length_6122	6122	Locus_10185_Transcript_1/6_Confidence_0.667_Length_6122	6122	Q9NWN3	58.184	0	FBX34_HUMAN	F-box only protein 34	hsa:55030	GO:0005737 \\ GO:0005654 \\	No_GOBP	No_GOMF	cytoplasm (GO:0005737);nucleoplasm (GO:0005654);	Complete proteome;Polymorphism;Reference proteome;Ubl conjugation pathway.;		0.0543342	6.57244	0.948257	1	9701	3498	6599.5	FBX34
Locus_10185_Transcript_2/6_Confidence_0.600_Length_6274	6274	Locus_10185_Transcript_2/6_Confidence_0.600_Length_6274	6274	Locus_10185_Transcript_2/6_Confidence_0.600_Length_6274	6274	Q9NWN3	58.184	0	FBX34_HUMAN	F-box only protein 34	hsa:55030	GO:0005737 \\ GO:0005654 \\	No_GOBP	No_GOMF	cytoplasm (GO:0005737);nucleoplasm (GO:0005654);	Complete proteome;Polymorphism;Reference proteome;Ubl conjugation pathway.;		0.0817175	6.60978	0.922115	1	10048	3555	6801.5	FBX34
Locus_101851_Transcript_1/1_Confidence_1.000_Length_205	205	No_sig_nr_hit	No_sig_nr_hit	No_sig_nr_hit	No_sig_nr_hit	No_Uniprotmatch	No_%_identity	No_evalue	No_ID	No_Description	No_KEGG	No_GO	No_GOCC	No_GOBP	No_GOMF	No_keywords		-0.489284	-1.08798	0.647761	1	38	20	29	No
Locus_101855_Transcript_1/1_Confidence_1.000_Length_309	309	No_sig_nr_hit	No_sig_nr_hit	No_sig_nr_hit	No_sig_nr_hit	No_Uniprotmatch	No_%_identity	No_evalue	No_ID	No_Description	No_KEGG	No_GO	No_GOCC	No_GOBP	No_GOMF	No_keywords		0.620666	0.691444	0.490901	1	189	46	117.5	No
Locus_10187_Transcript_2/10_Confidence_0.250_Length_785	785	Locus_10187_Transcript_2/10_Confidence_0.250_Length_785	785	Locus_10187_Transcript_2/10_Confidence_0.250_Length_785	785	U3JF40	66.667	3.77e-28	U3JF40_FICAL	Uncharacterized protein {ECO:0000313|Ensembl:ENSFALP00000001394}	No_KEGG	GO:0005737 \\ GO:0007283 \\	spermatogenesis (GO:0007283);	No_GOMF	cytoplasm (GO:0005737);	Complete proteome {ECO:0000313|Proteomes:UP000016665};Reference proteome {ECO:0000313|Proteomes:UP000016665}.;		-0.300526	-1.13645	0.813851	1	39	18	28.5	U3JF40
Locus_10187_Transcript_4/10_Confidence_0.375_Length_1529	1529	Locus_10187_Transcript_4/10_Confidence_0.375_Length_1529	1529	Locus_10187_Transcript_4/10_Confidence_0.375_Length_1529	1529	Q5SUV2	40.598	1.54e-38	MYBPP_MOUSE	MYCBP-associated protein	mmu:104601	GO:0005737 \\ GO:0016020 \\ GO:0030154 \\ GO:0007275 \\ GO:0007283 \\ GO:0007268 \\	cell differentiation (GO:0030154);multicellular organismal development (GO:0007275);spermatogenesis (GO:0007283);synaptic transmission (GO:0007268);	No_GOMF	cytoplasm (GO:0005737);membrane (GO:0016020);	Alternative splicing;Complete proteome;Cytoplasm;Developmental protein;Differentiation;Membrane;Phosphoprotein;Reference proteome;Spermatogenesis.;		-0.454784	-0.172149	0.622137	1	74	38	56	MYBPP
Locus_10187_Transcript_5/10_Confidence_0.208_Length_764	764	Locus_10187_Transcript_5/10_Confidence_0.208_Length_764	764	Locus_10187_Transcript_5/10_Confidence_0.208_Length_764	764	U3JF40	78.75	1.46e-25	U3JF40_FICAL	Uncharacterized protein {ECO:0000313|Ensembl:ENSFALP00000001394}	No_KEGG	GO:0005737 \\ GO:0007283 \\	spermatogenesis (GO:0007283);	No_GOMF	cytoplasm (GO:0005737);	Complete proteome {ECO:0000313|Proteomes:UP000016665};Reference proteome {ECO:0000313|Proteomes:UP000016665}.;		-1.15885	-1.01858	0.241358	1	31	26	28.5	U3JF40
Locus_10187_Transcript_6/10_Confidence_0.375_Length_2887	2887	Locus_10187_Transcript_6/10_Confidence_0.375_Length_2887	2887	Locus_10187_Transcript_6/10_Confidence_0.375_Length_2887	2887	Q5SUV2	44.309	2.03e-174	MYBPP_MOUSE	MYCBP-associated protein	mmu:104601	GO:0005737 \\ GO:0016020 \\ GO:0030154 \\ GO:0007275 \\ GO:0007283 \\ GO:0007268 \\	cell differentiation (GO:0030154);multicellular organismal development (GO:0007275);spermatogenesis (GO:0007283);synaptic transmission (GO:0007268);	No_GOMF	cytoplasm (GO:0005737);membrane (GO:0016020);	Alternative splicing;Complete proteome;Cytoplasm;Developmental protein;Differentiation;Membrane;Phosphoprotein;Reference proteome;Spermatogenesis.;		-0.347701	0.297309	0.701409	1	107	51	79	MYBPP
Locus_10187_Transcript_8/10_Confidence_0.625_Length_3349	3349	Locus_10187_Transcript_8/10_Confidence_0.625_Length_3349	3349	Locus_10187_Transcript_8/10_Confidence_0.625_Length_3349	3349	Q5SUV2	44.309	7.65e-173	MYBPP_MOUSE	MYCBP-associated protein	mmu:104601	GO:0005737 \\ GO:0016020 \\ GO:0030154 \\ GO:0007275 \\ GO:0007283 \\ GO:0007268 \\	cell differentiation (GO:0030154);multicellular organismal development (GO:0007275);spermatogenesis (GO:0007283);synaptic transmission (GO:0007268);	No_GOMF	cytoplasm (GO:0005737);membrane (GO:0016020);	Alternative splicing;Complete proteome;Cytoplasm;Developmental protein;Differentiation;Membrane;Phosphoprotein;Reference proteome;Spermatogenesis.;		-0.222254	1.59265	0.794569	1	277	121	199	MYBPP
Locus_10187_Transcript_9/10_Confidence_0.458_Length_3649	3649	Locus_10187_Transcript_9/10_Confidence_0.458_Length_3649	3649	Locus_10187_Transcript_9/10_Confidence_0.458_Length_3649	3649	Q8TBZ2	41.691	2.66e-146	MYBPP_HUMAN	MYCBP-associated protein	hsa:84073	GO:0005737 \\ GO:0016020 \\ GO:0030154 \\ GO:0007275 \\ GO:0007283 \\ GO:0007268 \\	cell differentiation (GO:0030154);multicellular organismal development (GO:0007275);spermatogenesis (GO:0007283);synaptic transmission (GO:0007268);	No_GOMF	cytoplasm (GO:0005737);membrane (GO:0016020);	Complete proteome;Cytoplasm;Developmental protein;Differentiation;Membrane;Phosphoprotein;Polymorphism;Reference proteome;Spermatogenesis.;		-0.998649	1.34611	0.245546	1	171	128	149.5	MYBPP
Locus_101880_Transcript_1/1_Confidence_1.000_Length_668	668	No_sig_nr_hit	No_sig_nr_hit	No_sig_nr_hit	No_sig_nr_hit	No_Uniprotmatch	No_%_identity	No_evalue	No_ID	No_Description	No_KEGG	No_GO	No_GOCC	No_GOBP	No_GOMF	No_keywords		-0.186709	0.404981	0.850976	1	122	52	87	No
Locus_10189_Transcript_1/1_Confidence_1.000_Length_3861	3861	Locus_10189_Transcript_1/1_Confidence_1.000_Length_3861	3861	Locus_10189_Transcript_1/1_Confidence_1.000_Length_3861	3861	O60285	84.652	0	NUAK1_HUMAN	NUAK family SNF1-like kinase 1	hsa:9891	GO:0005737 \\ GO:0015630 \\ GO:0005730 \\ GO:0005634 \\ GO:0005524 \\ GO:0046872 \\ GO:0002039 \\ GO:0004674 \\ GO:0007155 \\ GO:0006974 \\ GO:0035556 \\ GO:0006468 \\ GO:0030155 \\ GO:0042127 \\ GO:2000772 \\ GO:0035507 \\	cell adhesion (GO:0007155);cellular response to DNA damage stimulus (GO:0006974);intracellular signal transduction (GO:0035556);protein phosphorylation (GO:0006468);regulation of cell adhesion (GO:0030155);regulation of cell proliferation (GO:0042127);regulation of cellular senescence (GO:2000772);regulation of myosin-light-chain-phosphatase activity (GO:0035507);	ATP binding (GO:0005524);metal ion binding (GO:0046872);p53 binding (GO:0002039);protein serine/threonine kinase activity (GO:0004674);	cytoplasm (GO:0005737);microtubule cytoskeleton (GO:0015630);nucleolus (GO:0005730);nucleus (GO:0005634);	Acetylation;Alternative splicing;ATP-binding;Cell adhesion;Complete proteome;Cytoplasm;DNA damage;Kinase;Magnesium;Metal-binding;Nucleotide-binding;Nucleus;Phosphoprotein;Polymorphism;Reference proteome;Serine/threonine-protein kinase;Transferase;Ubl conjugation.;		-0.201983	6.7451	0.808677	1	9984	4300	7142	NUAK1
Locus_101890_Transcript_1/1_Confidence_1.000_Length_666	666	No_sig_nr_hit	No_sig_nr_hit	No_sig_nr_hit	No_sig_nr_hit	No_Uniprotmatch	No_%_identity	No_evalue	No_ID	No_Description	No_KEGG	No_GO	No_GOCC	No_GOBP	No_GOMF	No_keywords		-1.33791	-0.00232959	0.139703	1	58	55	56.5	No
Locus_1019_Transcript_1/5_Confidence_0.667_Length_6086	6086	Locus_1019_Transcript_1/5_Confidence_0.667_Length_6086	6086	Locus_1019_Transcript_1/5_Confidence_0.667_Length_6086	6086	O43795	93.398	0	MYO1B_HUMAN	Unconventional myosin-Ib	hsa:4430	GO:0005884 \\ GO:0005903 \\ GO:0071944 \\ GO:0005737 \\ GO:0005769 \\ GO:0010008 \\ GO:0070062 \\ GO:0030175 \\ GO:0016459 \\ GO:0048471 \\ GO:0005886 \\ GO:0051015 \\ GO:0030898 \\ GO:0005524 \\ GO:0000146 \\ GO:0005547 \\ GO:0005546 \\ GO:0051017 \\ GO:0007015 \\ GO:0030048 \\ GO:0006892 \\	actin filament bundle assembly (GO:0051017);actin filament organization (GO:0007015);actin filament-based movement (GO:0030048);post-Golgi vesicle-mediated transport (GO:0006892);	actin filament binding (GO:0051015);actin-dependent ATPase activity (GO:0030898);ATP binding (GO:0005524);microfilament motor activity (GO:0000146);phosphatidylinositol-3,4,5-trisphosphate binding (GO:0005547);phosphatidylinositol-4,5-bisphosphate binding (GO:0005546);	actin filament (GO:0005884);brush border (GO:0005903);cell periphery (GO:0071944);cytoplasm (GO:0005737);early endosome (GO:0005769);endosome membrane (GO:0010008);extracellular exosome (GO:0070062);filopodium (GO:0030175);myosin complex (GO:0016459);perinuclear region of cytoplasm (GO:0048471);plasma membrane (GO:0005886);	Actin-binding;Alternative splicing;ATP-binding;Calmodulin-binding;Complete proteome;Isopeptide bond;Motor protein;Myosin;Nucleotide-binding;Phosphoprotein;Polymorphism;Reference proteome;Repeat;Ubl conjugation.;		0.330865	5.66615	0.692185	1	5657	1684	3670.5	MYO1B
Locus_1019_Transcript_4/5_Confidence_0.500_Length_5918	5918	Locus_1019_Transcript_4/5_Confidence_0.500_Length_5918	5918	Locus_1019_Transcript_4/5_Confidence_0.500_Length_5918	5918	P46735	89.811	0	MYO1B_MOUSE	Unconventional myosin-Ib	No_KEGG	GO:0005884 \\ GO:0005903 \\ GO:0071944 \\ GO:0005737 \\ GO:0005769 \\ GO:0010008 \\ GO:0070062 \\ GO:0030175 \\ GO:0016459 \\ GO:0048471 \\ GO:0005886 \\ GO:0051015 \\ GO:0005524 \\ GO:0000146 \\ GO:0005547 \\ GO:0005546 \\ GO:0051017 \\ GO:0007015 \\ GO:0030048 \\ GO:0006892 \\	actin filament bundle assembly (GO:0051017);actin filament organization (GO:0007015);actin filament-based movement (GO:0030048);post-Golgi vesicle-mediated transport (GO:0006892);	actin filament binding (GO:0051015);ATP binding (GO:0005524);microfilament motor activity (GO:0000146);phosphatidylinositol-3,4,5-trisphosphate binding (GO:0005547);phosphatidylinositol-4,5-bisphosphate binding (GO:0005546);	actin filament (GO:0005884);brush border (GO:0005903);cell periphery (GO:0071944);cytoplasm (GO:0005737);early endosome (GO:0005769);endosome membrane (GO:0010008);extracellular exosome (GO:0070062);filopodium (GO:0030175);myosin complex (GO:0016459);perinuclear region of cytoplasm (GO:0048471);plasma membrane (GO:0005886);	Actin-binding;Alternative splicing;ATP-binding;Calmodulin-binding;Complete proteome;Isopeptide bond;Motor protein;Myosin;Nucleotide-binding;Phosphoprotein;Reference proteome;Repeat;Ubl conjugation.;		0.291357	5.48895	0.727465	1	4942	1512	3227	MYO1B
Locus_10190_Transcript_3/3_Confidence_0.714_Length_1480	1480	No_sig_nr_hit	No_sig_nr_hit	No_sig_nr_hit	No_sig_nr_hit	No_Uniprotmatch	No_%_identity	No_evalue	No_ID	No_Description	No_KEGG	No_GO	No_GOCC	No_GOBP	No_GOMF	No_keywords		0.672591	4.51135	0.42331	1	2797	657	1727	No
Locus_10191_Transcript_1/4_Confidence_0.667_Length_2748	2748	Locus_10191_Transcript_1/4_Confidence_0.667_Length_2748	2748	Locus_10191_Transcript_1/4_Confidence_0.667_Length_2748	2748	Q92963	92.857	3.83e-83	RIT1_HUMAN	GTP-binding protein Rit1	hsa:6016	GO:0005622 \\ GO:0005886 \\ GO:0005516 \\ GO:0005525 \\ GO:0048011 \\ GO:0007265 \\ GO:0007165 \\ GO:0007264 \\	neurotrophin TRK receptor signaling pathway (GO:0048011);Ras protein signal transduction (GO:0007265);signal transduction (GO:0007165);small GTPase mediated signal transduction (GO:0007264);	calmodulin binding (GO:0005516);GTP binding (GO:0005525);	intracellular (GO:0005622);plasma membrane (GO:0005886);	3D-structure;Alternative splicing;Cell membrane;Complete proteome;Disease mutation;GTP-binding;Membrane;Nucleotide-binding;Reference proteome.;		0.0253136	2.34817	0.977924	1	511	188	349.5	RIT1
Locus_10191_Transcript_2/4_Confidence_0.556_Length_2894	2894	Locus_10191_Transcript_2/4_Confidence_0.556_Length_2894	2894	Locus_10191_Transcript_2/4_Confidence_0.556_Length_2894	2894	Q92963	95.025	5.77e-131	RIT1_HUMAN	GTP-binding protein Rit1	hsa:6016	GO:0005622 \\ GO:0005886 \\ GO:0005516 \\ GO:0005525 \\ GO:0048011 \\ GO:0007265 \\ GO:0007165 \\ GO:0007264 \\	neurotrophin TRK receptor signaling pathway (GO:0048011);Ras protein signal transduction (GO:0007265);signal transduction (GO:0007165);small GTPase mediated signal transduction (GO:0007264);	calmodulin binding (GO:0005516);GTP binding (GO:0005525);	intracellular (GO:0005622);plasma membrane (GO:0005886);	3D-structure;Alternative splicing;Cell membrane;Complete proteome;Disease mutation;GTP-binding;Membrane;Nucleotide-binding;Reference proteome.;		0.144057	2.38763	0.867069	1	546	185	365.5	RIT1
Locus_10191_Transcript_3/4_Confidence_0.556_Length_2936	2936	Locus_10191_Transcript_3/4_Confidence_0.556_Length_2936	2936	Locus_10191_Transcript_3/4_Confidence_0.556_Length_2936	2936	Q92963	95.025	7.89e-131	RIT1_HUMAN	GTP-binding protein Rit1	hsa:6016	GO:0005622 \\ GO:0005886 \\ GO:0005516 \\ GO:0005525 \\ GO:0048011 \\ GO:0007265 \\ GO:0007165 \\ GO:0007264 \\	neurotrophin TRK receptor signaling pathway (GO:0048011);Ras protein signal transduction (GO:0007265);signal transduction (GO:0007165);small GTPase mediated signal transduction (GO:0007264);	calmodulin binding (GO:0005516);GTP binding (GO:0005525);	intracellular (GO:0005622);plasma membrane (GO:0005886);	3D-structure;Alternative splicing;Cell membrane;Complete proteome;Disease mutation;GTP-binding;Membrane;Nucleotide-binding;Reference proteome.;		-0.0779302	2.37008	0.926207	1	501	198	349.5	RIT1
Locus_101916_Transcript_1/1_Confidence_1.000_Length_246	246	No_sig_nr_hit	No_sig_nr_hit	No_sig_nr_hit	No_sig_nr_hit	No_Uniprotmatch	No_%_identity	No_evalue	No_ID	No_Description	No_KEGG	No_GO	No_GOCC	No_GOBP	No_GOMF	No_keywords		-0.41584	-0.857876	0.695214	1	46	23	34.5	No
Locus_101918_Transcript_1/1_Confidence_1.000_Length_370	370	Locus_101918_Transcript_1/1_Confidence_1.000_Length_370	370	Locus_101918_Transcript_1/1_Confidence_1.000_Length_370	370	No_Uniprotmatch	No_%_identity	No_evalue	No_ID	No_Description	No_KEGG	No_GO	No_GOCC	No_GOBP	No_GOMF	No_keywords		-0.283829	1.59833	0.738913	1	272	124	198	No
Locus_101924_Transcript_1/1_Confidence_1.000_Length_372	372	No_sig_nr_hit	No_sig_nr_hit	No_sig_nr_hit	No_sig_nr_hit	No_Uniprotmatch	No_%_identity	No_evalue	No_ID	No_Description	No_KEGG	No_GO	No_GOCC	No_GOBP	No_GOMF	No_keywords		-0.00221782	-1.51869	1	1	32	12	22	No
Locus_101925_Transcript_1/1_Confidence_1.000_Length_471	471	No_sig_nr_hit	No_sig_nr_hit	No_sig_nr_hit	No_sig_nr_hit	No_Uniprotmatch	No_%_identity	No_evalue	No_ID	No_Description	No_KEGG	No_GO	No_GOCC	No_GOBP	No_GOMF	No_keywords		-0.0477585	-1.54443	1	1	31	12	21.5	No
Locus_101933_Transcript_1/1_Confidence_1.000_Length_302	302	No_sig_nr_hit	No_sig_nr_hit	No_sig_nr_hit	No_sig_nr_hit	No_Uniprotmatch	No_%_identity	No_evalue	No_ID	No_Description	No_KEGG	No_GO	No_GOCC	No_GOBP	No_GOMF	No_keywords		-0.312454	4.30999	0.709468	1	1770	823	1296.5	No
Locus_101936_Transcript_1/1_Confidence_1.000_Length_546	546	No_sig_nr_hit	No_sig_nr_hit	No_sig_nr_hit	No_sig_nr_hit	No_Uniprotmatch	No_%_identity	No_evalue	No_ID	No_Description	No_KEGG	No_GO	No_GOCC	No_GOBP	No_GOMF	No_keywords		0.64294	-0.662036	0.501143	1	71	17	44	No
Locus_10194_Transcript_1/2_Confidence_0.750_Length_1668	1668	Locus_10194_Transcript_1/2_Confidence_0.750_Length_1668	1668	Locus_10194_Transcript_1/2_Confidence_0.750_Length_1668	1668	O75521	64.721	8.44e-175	ECI2_HUMAN	Enoyl-CoA delta isomerase 2, mitochondrial	hsa:10455	GO:0043231 \\ GO:0016020 \\ GO:0005739 \\ GO:0005654 \\ GO:0005782 \\ GO:0004165 \\ GO:0000062 \\ GO:0005102 \\ GO:0006635 \\ GO:0009062 \\	fatty acid beta-oxidation (GO:0006635);fatty acid catabolic process (GO:0009062);	dodecenoyl-CoA delta-isomerase activity (GO:0004165);fatty-acyl-CoA binding (GO:0000062);receptor binding (GO:0005102);	intracellular membrane-bounded organelle (GO:0043231);membrane (GO:0016020);mitochondrion (GO:0005739);nucleoplasm (GO:0005654);peroxisomal matrix (GO:0005782);	3D-structure;Acetylation;Alternative splicing;Complete proteome;Isomerase;Mitochondrion;Peroxisome;Phosphoprotein;Polymorphism;Reference proteome;Transit peptide.;		0.906001	4.55512	0.282259	1	3058	611	1834.5	ECI2
Locus_10195_Transcript_1/1_Confidence_1.000_Length_1500	1500	No_sig_nr_hit	No_sig_nr_hit	No_sig_nr_hit	No_sig_nr_hit	No_Uniprotmatch	No_%_identity	No_evalue	No_ID	No_Description	No_KEGG	No_GO	No_GOCC	No_GOBP	No_GOMF	No_keywords		-0.26209	3.26398	0.755326	1	873	392	632.5	No
Locus_101982_Transcript_1/1_Confidence_1.000_Length_466	466	No_sig_nr_hit	No_sig_nr_hit	No_sig_nr_hit	No_sig_nr_hit	No_Uniprotmatch	No_%_identity	No_evalue	No_ID	No_Description	No_KEGG	No_GO	No_GOCC	No_GOBP	No_GOMF	No_keywords		0.186708	1.85002	0.826524	1	380	125	252.5	No
Locus_10199_Transcript_1/1_Confidence_1.000_Length_618	618	No_sig_nr_hit	No_sig_nr_hit	No_sig_nr_hit	No_sig_nr_hit	No_Uniprotmatch	No_%_identity	No_evalue	No_ID	No_Description	No_KEGG	No_GO	No_GOCC	No_GOBP	No_GOMF	No_keywords		-0.378242	-1.10264	0.732359	1	39	19	29	No
Locus_101991_Transcript_1/1_Confidence_1.000_Length_208	208	No_sig_nr_hit	No_sig_nr_hit	No_sig_nr_hit	No_sig_nr_hit	No_Uniprotmatch	No_%_identity	No_evalue	No_ID	No_Description	No_KEGG	No_GO	No_GOCC	No_GOBP	No_GOMF	No_keywords		-0.947255	-1.23226	0.319955	1	29	21	25	No
Locus_101994_Transcript_1/1_Confidence_1.000_Length_237	237	Locus_101994_Transcript_1/1_Confidence_1.000_Length_237	237	Locus_101994_Transcript_1/1_Confidence_1.000_Length_237	237	No_Uniprotmatch	No_%_identity	No_evalue	No_ID	No_Description	No_KEGG	No_GO	No_GOCC	No_GOBP	No_GOMF	No_keywords		0.167336	-0.175328	0.874861	1	90	30	60	No
Locus_101996_Transcript_1/1_Confidence_1.000_Length_442	442	No_sig_nr_hit	No_sig_nr_hit	No_sig_nr_hit	No_sig_nr_hit	No_Uniprotmatch	No_%_identity	No_evalue	No_ID	No_Description	No_KEGG	No_GO	No_GOCC	No_GOBP	No_GOMF	No_keywords		-0.143394	-1.59761	0.936981	1	29	12	20.5	No
Locus_102_Transcript_1/9_Confidence_0.636_Length_4551	4551	Locus_102_Transcript_1/9_Confidence_0.636_Length_4551	4551	Locus_102_Transcript_1/9_Confidence_0.636_Length_4551	4551	Q5RAS6	95.935	7.97e-73	COPT1_PONAB	High affinity copper uptake protein 1	pon:100172583	GO:0016021 \\ GO:0005886 \\ GO:0005375 \\	No_GOBP	copper ion transmembrane transporter activity (GO:0005375);	integral component of membrane (GO:0016021);plasma membrane (GO:0005886);	Cell membrane;Complete proteome;Copper;Copper transport;Glycoprotein;Ion transport;Membrane;Reference proteome;Transmembrane;Transmembrane helix;Transport.;		0.678015	3.9351	0.420875	1	1876	439	1157.5	COPT1
Locus_102_Transcript_2/9_Confidence_0.455_Length_1173	1173	Locus_102_Transcript_2/9_Confidence_0.455_Length_1173	1173	Locus_102_Transcript_2/9_Confidence_0.455_Length_1173	1173	Q8K211	84.615	1.51e-44	COPT1_MOUSE	High affinity copper uptake protein 1	mmu:20529	GO:0016021 \\ GO:0005770 \\ GO:0043025 \\ GO:0005886 \\ GO:0055037 \\ GO:0015088 \\ GO:0006878 \\ GO:0072719 \\ GO:0015677 \\ GO:1902861 \\ GO:0006855 \\	cellular copper ion homeostasis (GO:0006878);cellular response to cisplatin (GO:0072719);copper ion import (GO:0015677);copper ion import into cell (GO:1902861);drug transmembrane transport (GO:0006855);	copper uptake transmembrane transporter activity (GO:0015088);	integral component of membrane (GO:0016021);late endosome (GO:0005770);neuronal cell body (GO:0043025);plasma membrane (GO:0005886);recycling endosome (GO:0055037);	Cell membrane;Complete proteome;Copper;Copper transport;Glycoprotein;Ion transport;Membrane;Reference proteome;Transmembrane;Transmembrane helix;Transport.;		1.78939	-0.434126	0.0701382	1	102	11	56.5	COPT1
Locus_102_Transcript_3/9_Confidence_0.636_Length_4626	4626	Locus_102_Transcript_3/9_Confidence_0.636_Length_4626	4626	Locus_102_Transcript_3/9_Confidence_0.636_Length_4626	4626	Q8K211	89.172	6.97e-88	COPT1_MOUSE	High affinity copper uptake protein 1	mmu:20529	GO:0016021 \\ GO:0005770 \\ GO:0043025 \\ GO:0005886 \\ GO:0055037 \\ GO:0015088 \\ GO:0006878 \\ GO:0072719 \\ GO:0015677 \\ GO:1902861 \\ GO:0006855 \\	cellular copper ion homeostasis (GO:0006878);cellular response to cisplatin (GO:0072719);copper ion import (GO:0015677);copper ion import into cell (GO:1902861);drug transmembrane transport (GO:0006855);	copper uptake transmembrane transporter activity (GO:0015088);	integral component of membrane (GO:0016021);late endosome (GO:0005770);neuronal cell body (GO:0043025);plasma membrane (GO:0005886);recycling endosome (GO:0055037);	Cell membrane;Complete proteome;Copper;Copper transport;Glycoprotein;Ion transport;Membrane;Reference proteome;Transmembrane;Transmembrane helix;Transport.;		0.365897	4.00738	0.662692	1	1807	525	1166	COPT1
Locus_102_Transcript_5/9_Confidence_0.636_Length_4729	4729	Locus_102_Transcript_5/9_Confidence_0.636_Length_4729	4729	Locus_102_Transcript_5/9_Confidence_0.636_Length_4729	4729	Q8K211	89.172	1.49e-87	COPT1_MOUSE	High affinity copper uptake protein 1	mmu:20529	GO:0016021 \\ GO:0005770 \\ GO:0043025 \\ GO:0005886 \\ GO:0055037 \\ GO:0015088 \\ GO:0006878 \\ GO:0072719 \\ GO:0015677 \\ GO:1902861 \\ GO:0006855 \\	cellular copper ion homeostasis (GO:0006878);cellular response to cisplatin (GO:0072719);copper ion import (GO:0015677);copper ion import into cell (GO:1902861);drug transmembrane transport (GO:0006855);	copper uptake transmembrane transporter activity (GO:0015088);	integral component of membrane (GO:0016021);late endosome (GO:0005770);neuronal cell body (GO:0043025);plasma membrane (GO:0005886);recycling endosome (GO:0055037);	Cell membrane;Complete proteome;Copper;Copper transport;Glycoprotein;Ion transport;Membrane;Reference proteome;Transmembrane;Transmembrane helix;Transport.;		0.635764	3.91241	0.450279	1	1826	440	1133	COPT1
Locus_102_Transcript_6/9_Confidence_0.455_Length_4579	4579	Locus_102_Transcript_6/9_Confidence_0.455_Length_4579	4579	Locus_102_Transcript_6/9_Confidence_0.455_Length_4579	4579	Q8K211	89.172	5.85e-88	COPT1_MOUSE	High affinity copper uptake protein 1	mmu:20529	GO:0016021 \\ GO:0005770 \\ GO:0043025 \\ GO:0005886 \\ GO:0055037 \\ GO:0015088 \\ GO:0006878 \\ GO:0072719 \\ GO:0015677 \\ GO:1902861 \\ GO:0006855 \\	cellular copper ion homeostasis (GO:0006878);cellular response to cisplatin (GO:0072719);copper ion import (GO:0015677);copper ion import into cell (GO:1902861);drug transmembrane transport (GO:0006855);	copper uptake transmembrane transporter activity (GO:0015088);	integral component of membrane (GO:0016021);late endosome (GO:0005770);neuronal cell body (GO:0043025);plasma membrane (GO:0005886);recycling endosome (GO:0055037);	Cell membrane;Complete proteome;Copper;Copper transport;Glycoprotein;Ion transport;Membrane;Reference proteome;Transmembrane;Transmembrane helix;Transport.;		0.435788	3.98009	0.603622	1	1810	501	1155.5	COPT1
Locus_1020_Transcript_1/5_Confidence_0.500_Length_2232	2232	Locus_1020_Transcript_1/5_Confidence_0.500_Length_2232	2232	Locus_1020_Transcript_1/5_Confidence_0.500_Length_2232	2232	P40241	67.805	6.38e-89	CD9_RAT	CD9 antigen	rno:24936	GO:0016324 \\ GO:0009986 \\ GO:0009897 \\ GO:0070062 \\ GO:0005615 \\ GO:0005925 \\ GO:0005887 \\ GO:0005178 \\ GO:0007420 \\ GO:0007155 \\ GO:0007166 \\ GO:0071404 \\ GO:0007342 \\ GO:0006928 \\ GO:0008285 \\ GO:0014003 \\ GO:0030913 \\ GO:0031623 \\ GO:0009414 \\	brain development (GO:0007420);cell adhesion (GO:0007155);cell surface receptor signaling pathway (GO:0007166);cellular response to low-density lipoprotein particle stimulus (GO:0071404);fusion of sperm to egg plasma membrane (GO:0007342);movement of cell or subcellular component (GO:0006928);negative regulation of cell proliferation (GO:0008285);oligodendrocyte development (GO:0014003);paranodal…	integrin binding (GO:0005178);	apical plasma membrane (GO:0016324);cell surface (GO:0009986);external side of plasma membrane (GO:0009897);extracellular exosome (GO:0070062);extracellular space (GO:0005615);focal adhesion (GO:0005925);integral component of plasma membrane (GO:0005887);	Cell adhesion;Complete proteome;Direct protein sequencing;Disulfide bond;Fertilization;Glycoprotein;Lipoprotein;Membrane;Palmitate;Reference proteome;Transmembrane;Transmembrane helix.;		-0.0569736	1.45825	0.951114	1	267	104	185.5	CD9
Locus_1020_Transcript_3/5_Confidence_0.667_Length_2365	2365	Locus_1020_Transcript_3/5_Confidence_0.667_Length_2365	2365	Locus_1020_Transcript_3/5_Confidence_0.667_Length_2365	2365	P40241	70.485	2.42e-106	CD9_RAT	CD9 antigen	rno:24936	GO:0016324 \\ GO:0009986 \\ GO:0009897 \\ GO:0070062 \\ GO:0005615 \\ GO:0005925 \\ GO:0005887 \\ GO:0005178 \\ GO:0007420 \\ GO:0007155 \\ GO:0007166 \\ GO:0071404 \\ GO:0007342 \\ GO:0006928 \\ GO:0008285 \\ GO:0014003 \\ GO:0030913 \\ GO:0031623 \\ GO:0009414 \\	brain development (GO:0007420);cell adhesion (GO:0007155);cell surface receptor signaling pathway (GO:0007166);cellular response to low-density lipoprotein particle stimulus (GO:0071404);fusion of sperm to egg plasma membrane (GO:0007342);movement of cell or subcellular component (GO:0006928);negative regulation of cell proliferation (GO:0008285);oligodendrocyte development (GO:0014003);paranodal…	integrin binding (GO:0005178);	apical plasma membrane (GO:0016324);cell surface (GO:0009986);external side of plasma membrane (GO:0009897);extracellular exosome (GO:0070062);extracellular space (GO:0005615);focal adhesion (GO:0005925);integral component of plasma membrane (GO:0005887);	Cell adhesion;Complete proteome;Direct protein sequencing;Disulfide bond;Fertilization;Glycoprotein;Lipoprotein;Membrane;Palmitate;Reference proteome;Transmembrane;Transmembrane helix.;		-0.262587	1.50034	0.766784	1	256	115	185.5	CD9
Locus_10200_Transcript_1/4_Confidence_0.500_Length_933	933	Locus_10200_Transcript_1/4_Confidence_0.500_Length_933	933	Locus_10200_Transcript_1/4_Confidence_0.500_Length_933	933	Q9W7C5	92.857	1.17e-18	HBEGF_CHICK	Proheparin-binding EGF-like growth factor	gga:395654	GO:0005615 \\ GO:0005887 \\ GO:0005154 \\ GO:0008083 \\ GO:0008201 \\ GO:0060326 \\ GO:0021545 \\ GO:0007173 \\ GO:0008284 \\ GO:0051549 \\ GO:0051897 \\ GO:0048661 \\ GO:0090303 \\ GO:0008016 \\ GO:0035313 \\	cell chemotaxis (GO:0060326);cranial nerve development (GO:0021545);epidermal growth factor receptor signaling pathway (GO:0007173);positive regulation of cell proliferation (GO:0008284);positive regulation of keratinocyte migration (GO:0051549);positive regulation of protein kinase B signaling (GO:0051897);positive regulation of smooth muscle cell proliferation (GO:0048661);positive regulation o…	epidermal growth factor receptor binding (GO:0005154);growth factor activity (GO:0008083);heparin binding (GO:0008201);	extracellular space (GO:0005615);integral component of plasma membrane (GO:0005887);	Cell membrane;Complete proteome;Disulfide bond;EGF-like domain;Growth factor;Heparin-binding;Membrane;Receptor;Reference proteome;Secreted;Signal;Transmembrane;Transmembrane helix.;		0.24924	-0.906048	0.83589	1	54	17	35.5	HBEGF
Locus_10200_Transcript_2/4_Confidence_0.400_Length_797	797	Locus_10200_Transcript_2/4_Confidence_0.400_Length_797	797	Locus_10200_Transcript_2/4_Confidence_0.400_Length_797	797	Q9W7C5	83.069	6.58e-63	HBEGF_CHICK	Proheparin-binding EGF-like growth factor	gga:395654	GO:0005615 \\ GO:0005887 \\ GO:0005154 \\ GO:0008083 \\ GO:0008201 \\ GO:0060326 \\ GO:0021545 \\ GO:0007173 \\ GO:0008284 \\ GO:0051549 \\ GO:0051897 \\ GO:0048661 \\ GO:0090303 \\ GO:0008016 \\ GO:0035313 \\	cell chemotaxis (GO:0060326);cranial nerve development (GO:0021545);epidermal growth factor receptor signaling pathway (GO:0007173);positive regulation of cell proliferation (GO:0008284);positive regulation of keratinocyte migration (GO:0051549);positive regulation of protein kinase B signaling (GO:0051897);positive regulation of smooth muscle cell proliferation (GO:0048661);positive regulation o…	epidermal growth factor receptor binding (GO:0005154);growth factor activity (GO:0008083);heparin binding (GO:0008201);	extracellular space (GO:0005615);integral component of plasma membrane (GO:0005887);	Cell membrane;Complete proteome;Disulfide bond;EGF-like domain;Growth factor;Heparin-binding;Membrane;Receptor;Reference proteome;Secreted;Signal;Transmembrane;Transmembrane helix.;		1.016	-0.878077	0.307655	1	65	12	38.5	HBEGF
[truncated: 46,422 more rows]
